# Supplementary material for: The Proper Splicing of RNAi Factors Is Critical for Pericentric Heterochromatin Assembly in Fission Yeast
Source: PLoS Genet. 2014 May 29;10(5):e1004334. doi: 10.1371/journal.pgen.1004334 (PMC4038458; doi:10.1371/journal.pgen.1004334)
Supplement: Table S1 — Mass spectrometry analysis of Cwf14-myc associated proteins. (XLSX) [file pgen.1004334.s005.xlsx]

## Sheet: S1 - Cwf14 IP-MS
Systematic name	Common name	Synonyms	Description	Spliceosome subcomplex categories	Sequence count	Cwf14-myc IP-MS Spectrum count	Sequence coverage	Normalized spectral abudance factor	Molecular weight
SPAC4F8.12c	spp42	cwf6	U5 snRNP complex subunit Spp42	U5, Tri-snRNP	93	156	0.345	0.0097	274554
SPBC211.02c	cwf3	syf1	complexed with Cdc5 protein Cwf3	NTC	53	150	0.446	0.0279	92637
SPBC215.12	cwf10	spef2,snu114	GTPase Cwf10 (predicted)	U5, Tri-snRNP	52	89	0.438	0.0133	111175
SPAC29A4.08c	prp19	cwf8	ubiquitin-protein ligase E4	NTC	28	79	0.348	0.0238	54191
SPAC644.12	cdc5		cell division control protein, splicing factor Cdc5	NTC	45	77	0.515	0.0149	86844
SPBC31F10.11c	cwf4	syf3	complexed with Cdc5 protein Cwf4	NTC	36	76	0.494	0.0166	80841
SPBC6B1.10	prp17		splicing factor Prp17	NTC	35	75	0.534	0.0197	63133
SPCC188.11	prp45	cwf13,snw1,SPCC584.08	splicing factor Prp45	NTC	22	65	0.397	0.0171	62697
SPAC30D11.09	cwf19		complexed with Cdc5 protein Cwf19	NTC-associated	35	63	0.393	0.0145	74420
SPBC24C6.11	cwf14		G10 protein	NTC-associated	20	62	0.623	0.0624	17094
SPBC646.02	cwf11		complexed with Cdc5 protein Cwf11	NTC-associated	32	61	0.217	0.00698	148371
SPBP22H7.07	prp5	cwf1	WD repeat protein Prp5	NTC	30	60	0.514	0.0186	52418
SPBC28F2.04c	cwf7	spf27	splicing factor Cwf7	NTC	16	56	0.647	0.044	21317
SPAC3A12.11c	cwf2	prp3,cwc2	RNA-binding protein Cwf2	NTC	20	56	0.415	0.0212	44281
SPCC550.02c	cwf5	ecm2	RNA-binding protein Cwf5	NTC	27	51	0.548	0.0212	39576
SPBC337.06c	cwf15		complexed with Cdc5 protein Cwf15	NTC	15	44	0.434	0.0244	30432
SPCP1E11.07c	cwf18		complexed with Cdc5 protein Cwf18	NTC-associated	11	42	0.57	0.0434	16659
SPBC1289.11	spf38	cwf17	splicing factor Spf38	U5	20	41	0.459	0.0177	37427
SPBC3E7.13c	syf2		splicing factor, SYF2 family (predicted)	NTC	13	39	0.402	0.025	27972
SPAC57A7.04c	pabp		mRNA export shuttling protein	Other	27	39	0.319	0.00877	71513
SPBC32F12.05c	cwf12		complexed with Cdc5 protein Cwf12	NTC	18	27	0.484	0.0183	25633
SPAC2C4.03c	smd2	cwf9	Sm snRNP core protein Smd2	Core snRNP, U1, Tri-snRNP	11	24	0.504	0.0307	13095
SPBC4B4.05	smg1		U4/U6 x U5 tri-snRNP complex Sm snRNP core protein Smg1	Core snRNP, U1, Tri-snRNP	9	21	0.623	0.0401	8604
SPAC57A10.03	cyp1		cyclophilin family peptidyl-prolyl cis-trans isomerase Cyp1	Unique	10	21	0.381	0.0199	16864
SPBC1861.08c	lea1		U2 snRNP-associated protein Lea1 (predicted)	U2	4	19	0.088	0.0117	27228
SPAC31G5.18c	sde2		silencing defective protein Sde2	Unique	10	18	0.289	0.0101	29251
SPAC4A8.09c	cwf21		complexed with Cdc5 protein Cwf21	NTC-associated	10	18	0.399	0.00902	34554
SPBC11G11.06c	sme1		Sm snRNP core protein Sme1	Core snRNP, U1, Tri-snRNP	2	15	0.226	0.0262	9691
SPAC9.03c	brr2	spp41	U5 snRNP complex subunit Brr2 (predicted)	U5, tri-snRNP	10	14	0.06	0.000945	248807
SPAC10F6.02c	prp22		ATP-dependent RNA helicase Prp22	NTC-associated	11	13	0.133	0.00163	131492
SPBC3E7.14	smf1	SPBC4F6.01	Sm snRNP core protein Smf1	Core snRNP, U1, Tri-snRNP	4	10	0.449	0.0188	8660
SPBC16H5.10c	prp43		ATP-dependent RNA helicase Prp43 (predicted)	NTC-associated	10	10	0.165	0.002	83804
SPBC18H10.10c	saf4	OBSOLETE: cwf16, cwc16	splicing associated factor Saf4 (predicted)	NTC-associated	6	7	0.129	0.0035	34116
SPBC13E7.02	cwf24		zf-C3HC4 type (RING finger)/GCN5-related N acetyltransferase fusion protein	Other	6	7	0.167	0.00193	60708
SPBC19C2.14	smd3		Sm snRNP core protein Smd3	Core snRNP, U1, Tri-snRNP	3	6	0.289	0.00909	11033
SPBC530.14c	dsk1		SR protein-specific kinase Dsk1	Unique	6	6	0.09	0.00162	61056
SPBC13E7.01	cwf22	SPBC15D4.16	splicing factor Cwf22	NTC-associated	6	6	0.062	0.000994	102773
SPBC365.05c	slu7		splicing factor Slu7	Other	4	5	0.113	0.00194	42871
SPAC20H4.09			ATP-dependent RNA helicase, spliceosomal (predicted)	Other	4	5	0.079	0.00114	73033
SPAC1486.03c			RNA-binding splicing factor (predicted)	Other	5	5	0.087	0.000922	91669
SPBC3B9.02c	cwf28		splicing factor Cwf28	Other	4	4	0.142	0.00154	44215
SPBC16H5.05c	cyp7	cwf27	cyclophilin family peptidyl-prolyl cis-trans isomerase Cyp7 (predicted)	Other	4	4	0.091	0.00127	52174
SPAC20H4.06c			RNA-binding protein	Unique	4	4	0.112	0.0011	60764
SPCC622.09	htb1		histone H2B Htb1	Unique	3	3	0.175	0.0035	13819
SPAC6G10.10c			human hmmtag2 homolog	Other	2	3	0.139	0.00227	22398
SPCC1620.10	cwf26		complexed with Cdc5 protein Cwf26	NTC-associated	3	3	0.167	0.00144	36046
SPBC146.05c	cwf25		complexed with Cdc5 protein Cwf25	NTC-associated	2	3	0.059	0.00117	46057
SPBC36.09	sap61		U2 snRNP-associated protein sap61	SF3a, U2	3	3	0.071	0.000896	57255
SPAC19G12.07c	rsd1		RNA-binding protein Rsd1 (predicted)	Other	3	3	0.056	0.00073	69449
SPCP1E11.11	puf6		Puf family RNA-binding protein Puf6 (predicted)	Unique	2	3	0.075	0.000686	72635
SPAC20G8.06	not1		CCR4-Not complex subunit Not1 (predicted)	Unique	3	3	0.012	0.00021	237132
SPAC1834.04	hht1		histone H3 h3.1	Unique	2	2	0.096	0.00216	15357
SPAC26A3.08	smb1	smb	Sm snRNP core protein Smb1	Core snRNP, U1, Tri-snRNP	2	2	0.095	0.002	15476
SPBC28F2.03	ppi1	cyp2	cyclophilin family peptidyl-prolyl cis-trans isomerase Cyp2	Unique	2	2	0.13	0.00181	17402
SPBC21C3.05	sap62		zinc finger protein Sap62	SF3a, U2	2	2	0.12	0.00135	24987
SPBC660.11	tcg1	mug187	single-stranded telomeric binding protein Tgc1	Unique	2	2	0.08	0.000844	37872
SPAC21E11.05c	cyp8		cyclophilin family peptidyl-prolyl cis-trans isomerase Cyp8	Unique	2	2	0.041	0.000569	58626
SPAC1F3.09	mug161		CwfJ family protein, splicing factor (predicted)	Other	2	2	0.029	0.000524	63217
Spliceosomal factors not in Cwf14-IP and their assigned sub-categories.
SPCC16A11.13	usp106	luc7	U1 snRNP-associated protein Usp106	U1
SPBC6B1.07	prp1	zer1	U4/U6 x U5 tri-snRNP complex subunit Prp1	Tri-snRNP
SPAC29E6.02	prp3	SPAC30.06	U4/U6 x U5 tri-snRNP complex subunit Prp3 (predicted)	Tri-snRNP
SPAC227.12	rna4		U4/U6 x U5 tri-snRNP complex subunit Prp4 family (predicted)	Tri-snRNP
SPBC119.13c	prp31		U4/U6 x U5 tri-snRNP complex subunit Prp31	Tri-snRNP
SPBC19C2.08	prp38		U4/U6 x U5 tri-snRNP complex subunit Prp38 (predicted)	Tri-snRNP
SPAC22F3.11c	snu23		U4/U6 x U5 tri-snRNP complex subunit Snu23 (predicted)	Tri-snRNP
SPAC167.03c	snu66		U4/U6 x U5 tri-snRNP complex subunit Snu66 (predicted)	Tri-snRNP
SPAC23H3.02c	ini1		RING finger-like protein Ini1	SF3b
SPBC211.05	sab10		splicing factor 3B (predicted)	SF3b
SPBC29A3.07c	sab14		U2 snRNP-associated protein SF3B14 ortholog (predicted)	SF3b, U2
SPAC31G5.01	sap49	SPAPB1A11.05	U2 snRNP-associated RNA-binding protein Sap49	SF3b, U2
SPAC22F8.10c	sap145		U2 snRNP-associated protein Sap145 (predicted)	SF3b, U2
SPAC27F1.09c	prp10	sap155	U2 snRNP-associated protein Sap155	SF3b, U2
SPAPJ698.03c	prp12	sap130	U2 snRNP-associated protein Sap130 (predicted)	SF3b, U2
SPAC22A12.09c	sap114		splicing factor Sap114	SF3a, U2
SPBC887.05c	cwf29		RNA-binding protein Cwf29	U2
SPAC13C5.02	dre4		splicing associated factor Dre4	Other
SPCC663.11	saf1		splicing associated factor Saf1	Other
SPAC2F3.14c	saf2		splicing associated factor Saf2	Other
SPAC1782.03	saf3		splicing associated factor Saf3	Other
SPAC9.13c	cwf16	SPAPJ735.01c	splicing factor (predicted)	NTC-associated
SPBC1711.17	prp16	SPBC17G9.01	ATP-dependent RNA helicase Prp16 (predicted)	NTC-associated
SPAC17G6.14c	uap56		ATP-dependent RNA helicase Uap56	Other
SPAC19A8.13	usp101	snp1	U1 snRNP-associated protein Usp101 (predicted)	U1
SPAC19B12.12c	yip11	yip1,yip1-a	SMN family protein Yip11	Other
SPAC26F1.02	pnn1		pinin ortholog, involved in splicing Pnn1 (predicted)	Other
SPAC3H5.04	aar2		U5 snRNP-associated protein Aar2 (predicted)	U5
SPAC4D7.13	usp104	prp40	U1 snRNP-associated protein Usp104	U1
SPAC6G10.07			nuclear cap-binding complex large subunit (predicted)	Other
SPAP8A3.06			U2AF small subunit, U2AF-23	U2
SPBC1289.02c	uap2		U2 snRNP-associated protein Uap2	U2
SPBC13A2.01c			nuclear cap-binding complex small subunit (predicted)	Other
SPBC13G1.14c			RNA-binding protein (predicted)	Other
SPBC146.07	prp2	mis11	U2AF large subunit (U2AF-59)	U2
SPBC19C2.01	cdc28	prp8	ATP-dependent RNA helicase Cdc28	Tri-snRNP
SPBC20F10.09	lsm5		U6 snRNP-associated protein Lsm5 (predicted)	U6, Tri-snRNP
SPBC23E6.01c		SPBPJ758.01	mRNA processing factor (predicted)	Other
SPBC30D10.06	lsm4		U6 snRNP-associated protein Lsm4 (predicted)	U6, Tri-snRNP
SPBC4B4.09	usp105	prp39	U1 snRNP-associated protein Usp105	U1
SPBC839.10	usp107	snu71	U1 snRNP-associated protein Usp107	U1
SPBC8D2.09c	msl1		U2 snRNP-associated protein Msl1 (predicted)	U2
SPBC9B6.05c	lsm3		U6 snRNP-associated protein Lsm3 (predicted)	U6, Tri-snRNP
SPBP35G2.09	usp103	yhc1	U1 snRNP-associated protein Usp103 (predicted)	U1
SPCC10H11.01	prp11		ATP-dependent RNA helicase Prp11	Other
SPCC10H11.02	cwf23	SPCP31B10.01	DNAJ domain protein Cwf23	Other
SPCC126.14	prp18		U5 snRNP-associated protein Prp18 (predicted)	U5
SPCC1281.02c	spf30		splicing factor Spf30 (predicted)	Other
SPCC1620.01c	lsm2		U6 snRNP-associated protein core protein (predicted)	U6, Tri-snRNP
SPCC16A11.05c	dim1		U4/U6 x U5 tri-snRNP complex subunit Dim1	Tri-snRNP
SPCC1840.10	lsm8		U6 snRNP-associated protein Lsm8 (predicted)	U6
SPCC285.12	lsm7		U6 snRNP-associated protein Lsm7 (predicted)	U6, Tri-snRNP
SPCC4B3.14	cwf20		complexed with Cdc5 protein Cwf20	Other
SPCC63.11	prp28		U5 snRNP-associated protein Prp28 (predicted)	U5
SPCC825.05c	srm1		splicing coactivator SRRM1 (predicted)	Other
SPCC962.06c	bpb1	sf1	zinc finger splicing factor Bpb1	Other
SPAC17A5.02c	dbr1		RNA lariat debranching enzyme Dbr1	Other
SPAC222.18			Srp1 family splicing factor (predicted)	Other
SPAC23A1.09			RNA-binding protein (predicted)	Other
SPAC23D3.08	usp108		U1 snRNP-associated protein Usp108	U1
SPAC2F3.17c	lsm6		U6 snRNP-associated protein Lsm6 (predicted)	U6, Tri-snRNP
SPAC2G11.08c	smn1	yab8	SMN family protein Smn1	Other
SPAC30D11.14c			RNA-binding protein (predicted)	Other
SPAC57A7.13			RNA-binding protein, involved in splicing (predicted)	Other
SPAC607.03c	snu13		U3 snoRNP-associated protein Snu13	U3, Tri-snRNP
SPBC11C11.01		SPBC17D1.08	U2-associated protein (predicted)	U2
SPBC11C11.08	srp1		SR family protein, human SRFS2 ortholog Srp1	Other
SPBC1289.12	usp109		U1 snRNP-associated protein Usp109	U1
SPBC1709.04c	cyp3		cyclophilin family peptidyl-prolyl cis-trans isomerase Cyp3	Other
SPBC19C7.01	mni1	SPBC32F12.13c	Mago Nashi interacting protein (predicted)	Other
SPBC30B4.02c			R3H and G-patch domain, implicated in splicing (predicted)	Other
SPBC31E1.03	hub1	ubl4	ubiquitin-like protein modifier Hub1	Other
SPBC4B4.07c	usp102	mud1	U1 snRNP-associated protein Usp102	U1
SPBC577.07	ubp10		ubiquitin C-terminal hydrolase Ubp10 (predicted)	Other
SPBC713.05			WD repeat protein, human MAPK organizer 1 (MORG1) family (predicted)	Other
SPCC162.01c			U4/U6 x U5 tri-snRNP complex subunit (predicted)	Tri-snRNP
SPCC777.14	prp4		serine/threonine protein kinase Prp4	Other
SPSNRNA.04	snu4	prp13	small nuclear RNA U4	U4
SPAC27D7.07c	smd1		Sm snRNP core protein Smd1	Core snRNP, U1, Tri-snRNP
