# Supplementary material for: The Proper Splicing of RNAi Factors Is Critical for Pericentric Heterochromatin Assembly in Fission Yeast
Source: PLoS Genet. 2014 May 29;10(5):e1004334. doi: 10.1371/journal.pgen.1004334 (PMC4038458; doi:10.1371/journal.pgen.1004334)
Supplement: Table S2 — Comparison of gene expression in wild type and cwf14Δ by RNA-seq. (XLSX) [file pgen.1004334.s006.xlsx]

## Sheet: S2 - WT-cwf14 expr
Gene	Locus	WT	cwf14∆	log2(fold_change)	p_value
SPBTRNASER.05	II:740132-744835	420.582	0.31028	-10.4046	0.907332
SPNCRNA.1498	II:2237948-2246082	1.71609	0.0871199	-4.29997	0.928431
SPNCRNA.348	II:1427985-1428304	1.99255	0.138867	-3.84284	0.0718493
prl21	I:5454078-5468649	3.24476	0.226917	-3.83788	0.924757
-	II:3926082-3926506	1.22103	0.0870589	-3.80996	0.0743148
SPNCRNA.93	I:3876288-3877850	17.609	1.55643	-3.5	0.199211
SPAC186.05c	I:5540031-5541502	1.55991	0.158429	-3.29955	0.059531
SPNCRNA.782	I:1953734-1956372	10.4	1.0971	-3.24482	0.298414
SPNCRNA.382	II:1963881-1964560	0.710834	0.0752666	-3.23943	0.136095
-	I:15033-15581	1.86069	0.201366	-3.20795	0.0917988
SPBPB10D8.03	II:85703-89458	4.29649	0.483749	-3.15083	0.56538
SPNCRNA.427	II:3665664-3670825	16.5474	2.20179	-2.90985	0.606967
SPNCRNA.467	III:583035-583289	7.21744	0.986944	-2.87045	0.121683
SPNCRNA.396	I:3775853-3776756	0.394733	0.0542578	-2.86297	0.193677
SPNCRNA.194	I:2424734-2437498	0.404633	0.0558525	-2.85692	0.966733
SPNCRNA.273	I:5443546-5444193	1.4666	0.206251	-2.83	0.19765
SPNCRNA.642	I:361497-363714	0.256127	0.0361346	-2.8254	0.936654
SPNCRNA.1334	II:274711-277238	7.82755	1.10996	-2.81805	0.533056
SPNCRNA.944	I:3876288-3877850	6.11034	0.874981	-2.80393	0.0553499
SPNCRNA.779,SPNCRNA.781	I:1953734-1956372	27.1308	3.98128	-2.76863	0.0452032
SPBC405.05	II:3145382-3149910	5.62161	0.887744	-2.66277	0.820333
SPNCRNA.863	I:2937951-2940765	395.822	64.4303	-2.61904	2.23958e-06
SPNCRNA.604	I:90680-94117	0.223983	0.037728	-2.56968	0.910829
SPAC513.04	I:2913402-2913705	1.60245	0.270246	-2.56793	0.20837
SPNCRNA.753	I:1663694-1664758	2.75222	0.465254	-2.56451	0.298778
SPATRNAASP.01	I:4532856-4532927	25940.8	4557.85	-2.5088	0.465326
SPATRNAASP.02	I:5232721-5233258	25940.8	4557.85	-2.5088	0.805562
SPBTRNAASP.04	II:3939226-3939297	25940.8	4557.85	-2.5088	0.465326
SPCTRNAASP.05	III:1068028-1068099	25940.8	4557.85	-2.5088	0.465326
SPCTRNAASP.06	III:1092436-1092507	25940.8	4557.85	-2.5088	0.465326
SPCTRNAASP.07	III:1106486-1106557	25940.8	4557.85	-2.5088	0.465326
SPCTRNAASP.08	III:2139407-2139478	25940.8	4557.85	-2.5088	0.465326
SPBTRNAASP.05	II:1602346-1602417	19751.6	3553.56	-2.47463	0.472428
SPNCRNA.189	I:2248602-2249009	5.86591	1.06873	-2.45645	0.141482
SPNCRNA.1591	II:3303291-3313029	0.368826	0.0676111	-2.44761	0.908272
taf13	III:2317937-2320085	41.1551	7.61383	-2.43438	0.78712
-	III:2370831-2382206	44427900	8328560	-2.41533	0.916772
SPAC212.04c	I:21380-23050	3.87148	0.767524	-2.3346	0.103033
SPAC27F1.10	I:4325962-4326914	0.138272	0.0284012	-2.28348	0.829574
-	II:2254272-2254633	0.625434	0.130845	-2.25699	0.315249
-	I:1274682-1279149	837833000	177908000	-2.23553	0.896359
SPNCRNA.780	I:1953734-1956372	45.731	10.0635	-2.18404	0.332719
SPNCRNA.284	I:5525498-5525873	1.74929	0.390731	-2.16252	0.255338
mcp7	I:578391-581553	47.5199	11.0822	-2.10029	0.110523
-	I:2946724-2947047	2.92337	0.687463	-2.08828	0.259746
SPNCRNA.121	III:2308666-2317771	5.2715	1.25857	-2.06643	0.896241
-	II:4410528-4410971	1.47992	0.353573	-2.06544	0.364607
dph4	I:3891975-3895794	0.850445	0.206879	-2.03943	0.866957
SPAC186.06	I:5542024-5543031	2.19136	0.534151	-2.03651	0.366204
SPAC8C9.05	I:3649372-3654875	35.9233	8.95559	-2.00406	0.42511
SPNCRNA.70	I:11026-11556	0.791699	0.198244	-1.99767	0.313443
SPNCRNA.1342	II:340208-355577	13.7334	3.46322	-1.98751	0.852191
SPNCRNA.786	I:1982974-2009331	17.2391	4.48471	-1.9426	0.872132
SPNCRNA.1073	I:5325581-5329064	15.8152	4.18437	-1.91823	0.758702
SPATRNAASP.02	I:5232721-5233258	1.44648	0.385578	-1.90745	0.359958
-	II:408063-408464	6.12864	1.6383	-1.90337	0.245456
pho1	II:4446372-4449053	639.461	173.089	-1.88534	0.000132262
SPNCRNA.168	I:1189966-1190942	0.183282	0.0498055	-1.87969	0.894806
SPNCRNA.327	II:782739-783173	0.452733	0.123685	-1.87199	0.411594
SPNCRNA.1125	III:281838-286318	12.748	3.49068	-1.86869	0.757753
SPBC115.03	II:633723-636336	2.31153	0.63727	-1.85887	0.840867
SPNCRNA.485	III:1107074-1107575	0.637628	0.175988	-1.85724	0.357684
SPNCRNA.482	III:1091427-1091919	0.82493	0.228198	-1.85399	0.357062
SPNCRNA.268	I:5411151-5411543	2.46392	0.684258	-1.84834	0.312175
SPNCRNA.1221	III:1702341-1716374	0.822954	0.229159	-1.84446	0.983497
SPNCRNA.110	II:2084399-2084672	1.61223	0.450603	-1.83913	0.379955
cnx1	I:2066216-2088934	0.584725	0.164034	-1.83376	0.985294
SPNCRNA.209	I:2910332-2910975	1.98393	0.56931	-1.80107	0.316582
SPNCRNA.1122	III:257760-258797	0.247554	0.0712937	-1.7959	0.82882
SPNCRNA.1035	I:4909366-4911440	9.07819	2.642	-1.78077	0.783565
cnp3	II:4123033-4139734	60.4544	17.9293	-1.75353	0.438217
SPNCRNA.199	I:2594544-2597985	6.10458	1.81582	-1.74927	0.755642
SPAC4C5.01	I:1191106-1195180	38.7594	11.5373	-1.74825	0.3297
-	I:410418-410968	13.1032	4.04255	-1.69659	0.206248
-	III:1097163-1097459	1.45689	0.451501	-1.69009	0.399313
SPNCRNA.89	II:3945176-3962561	51.613	16.2844	-1.66425	0.983193
SPAC2E1P3.05c	I:2931621-2937278	155.363	49.346	-1.65464	0.0387206
SPNCRNA.976	I:4294278-4294816	13.0966	4.2468	-1.62475	0.248909
-	II:3425098-3425419	6.63898	2.19091	-1.59943	0.337128
snoR69b	I:4154911-4155002	3281.24	1089.3	-1.59085	0.485317
rex3	I:4767041-4771708	0.464653	0.155063	-1.5833	0.911893
SPNCRNA.813	I:2325853-2330657	0.237522	0.0796055	-1.57712	0.945936
nrf1	II:1664540-1665121	265.639	89.3371	-1.57214	0.030661
SPNCRNA.1683	II:4236632-4251433	0.821368	0.276714	-1.56963	0.959966
SPNCRNA.890	I:3134961-3143183	1.45723	0.496624	-1.553	0.873807
SPNCRNA.1688	II:4360091-4375131	0.745399	0.254694	-1.54925	0.944571
SPAC31G5.19	I:3022663-3032492	8.32229	2.85462	-1.54368	0.844864
mcm7	II:3717576-3720074	677.663	234.651	-1.53005	0.351519
SPNCRNA.745,SPNCRNA.80	I:1572009-1575103	2.66917	0.926005	-1.5273	0.607105
SPNCRNA.1197	III:1448501-1459975	0.381287	0.133742	-1.51143	0.930051
SPNCRNA.1372	II:591645-592613	21.0556	7.49085	-1.491	0.260229
SPBC19F5.04	II:3709183-3713713	283.051	101.228	-1.48345	0.0909962
SPAC750.06c	I:5568902-5569803	2.66066	0.954295	-1.47928	0.339912
mae2	III:275260-277340	1315.51	474.321	-1.47169	0.00251532
SPNCRNA.1395,SPNCRNA.332	II:889338-892096	8.47717	3.06924	-1.4657	0.411136
cdc45,pex7	I:4718512-4729409	696.515	252.947	-1.46132	0.0391755
prl4	II:3287501-3301277	3.96947	1.47245	-1.43073	0.948413
SPNCRNA.96	I:5529850-5531963	1.2897	0.478592	-1.43017	0.745549
SPBC8E4.01c,SPBC8E4.02c	II:4442573-4446200	750.137	279.54	-1.4241	0.0100378
SPNCRNA.756	I:1712165-1712705	25.9175	9.66809	-1.42262	0.251238
SPAC212.01c	I:28737-29657	5.87455	2.19942	-1.41736	0.317583
SPNCRNA.412	II:3120576-3127624	9.03622	3.40766	-1.40694	0.977137
SPAC2E1P5.03	I:3321854-3329028	43.7308	16.495	-1.40662	0.215206
SPNCRNA.1496	II:2218177-2224828	134.854	51.1713	-1.39799	0.31632
SPBC1685.12c	II:520253-536041	21.1827	8.0402	-1.39758	0.842988
snoU24b	I:2437969-2441498	15451.5	5873.46	-1.39546	0.985001
pch1	II:2794445-2798808	5.9601	2.2874	-1.38163	0.465511
SPNCRNA.943	I:3863623-3866158	10.2175	3.93565	-1.37637	0.73204
SPNCRNA.1192	III:1396886-1400949	34.8358	13.476	-1.37018	0.563531
mug162	I:4775516-4778622	8.96128	3.4706	-1.36852	0.407472
SPNCRNA.406	II:2738940-2739592	7.84349	3.05154	-1.36196	0.316531
SPBC6B1.03c	II:2627101-2632392	0.34626	0.135419	-1.35443	0.92878
SPNCRNA.156	I:597664-600805	6.47296	2.56452	-1.33573	0.832854
SPNCRNA.716	I:1138060-1159594	0.84006	0.334624	-1.32795	0.897524
SPNCRNA.740	I:1398981-1411256	6.63902	2.65642	-1.32149	0.917067
SPNCRNA.1130	III:319209-319876	14.5057	5.80598	-1.32101	0.303495
tsn1	I:4394058-4395639	101.012	40.4563	-1.32008	0.0803045
SPBC839.03c	II:594150-602466	22.7954	9.13296	-1.31959	0.698956
apt1	I:4083623-4087736	157.668	63.8686	-1.30371	0.16466
SPSNORNA.54	I:2705763-2718444	12472.6	5056.37	-1.30259	0.965309
SPNCRNA.826	I:2437969-2441498	25.5335	10.3903	-1.29716	0.978475
nnt1	I:2867862-2869544	51.7052	21.1152	-1.29203	0.0867654
SPBC887.16,SPBC887.17	II:3574354-3579743	60.8029	24.8987	-1.28807	0.198491
SPNCRNA.684	I:765328-792274	0.309288	0.128827	-1.26351	0.97642
SPBC31A8.02	II:1266596-1268452	0.662148	0.275939	-1.2628	0.889972
SPNCRNA.237	I:3863623-3866158	0.122029	0.0511684	-1.2539	0.972704
-	I:2643049-2643243	2.13463	0.897898	-1.24936	0.559661
SPAC806.06c	I:244203-259505	0.0231204	0.00974692	-1.24615	0.984659
SPNCRNA.991	I:4472217-4476962	0.616972	0.260298	-1.24504	0.876975
SPAP8A3.07c	I:5325581-5329064	132.829	56.2763	-1.23897	0.16562
myo51,pth1	II:2986870-3003938	102.744	43.8332	-1.22895	0.704547
SPNCRNA.1072	I:5325581-5329064	277.66	118.501	-1.22842	0.0619076
wtf19	III:2017666-2019816	0.799787	0.34326	-1.22031	0.955191
SPNCRNA.1452	II:1685237-1697172	6.45613	2.79067	-1.21006	0.957794
pfa3	II:1704263-1706122	10.8879	4.71099	-1.20863	0.644319
SPBP35G2.17	II:963855-970196	0.0331928	0.0143657	-1.20825	0.969596
SPNCRNA.392	II:2162781-2163432	4.69522	2.04595	-1.19843	0.538981
SPNCRNA.1493,prl38	II:2186473-2187406	3.41661	1.49106	-1.19623	0.532433
leu2	I:4439836-4442513	318.695	139.474	-1.19218	0.0149855
SPAC222.17	I:966163-968302	38.9679	17.1402	-1.1849	0.540448
gpd2	I:4342229-4362334	506.457	223.623	-1.17938	0.122635
SPAC4F10.05c	I:4820803-4843723	1.74125	0.769523	-1.17809	0.946561
SPAC922.03,SPAC922.04	I:5476260-5481299	590.352	261.528	-1.17461	0.0398419
SPBC800.11	II:274711-277238	42.1555	18.6948	-1.17308	0.325703
dfr1	III:1855306-1862041	614.295	272.712	-1.17155	0.027268
SPCC24B10.15	III:927400-930409	0.454085	0.20246	-1.16533	0.867807
SPBC3E7.09,fma1	II:2672989-2691722	121.831	54.3518	-1.16449	0.645516
SPNCRNA.423	II:3555917-3556234	10.0569	4.49252	-1.16259	0.618763
prl27	I:299277-302068	7.8289	3.50775	-1.15826	0.952069
ade1	II:3140565-3145216	256.198	114.884	-1.15709	0.0251365
mfm2	I:2912761-2913270	68.1111	30.6038	-1.15418	0.280915
SPNCRNA.290	II:102508-102673	209.567	94.6045	-1.14743	0.396043
SPAC17G8.06c	I:2344064-2353472	276.964	125.137	-1.14619	0.0823071
SPBC1677.03c	II:3933961-3938195	235.911	106.67	-1.14509	0.0469968
SPBC115.03	II:633723-636336	50.5002	22.8409	-1.14467	0.10383
SPNCRNA.1080	I:5413727-5416193	0.309409	0.140083	-1.14323	0.962124
SPCC569.03	III:2428837-2431903	1.73152	0.786614	-1.13831	0.834839
SPNCRNA.1249	III:1960077-1968413	3.11728	1.41643	-1.13803	0.91962
SPNCRNA.1285	III:2308666-2317771	1.29209	0.587973	-1.13588	0.774404
SPNCRNA.1175	III:1156614-1157629	34.7826	15.8318	-1.13555	0.21698
SPNCRNA.1262	III:2107548-2108268	0.775465	0.353605	-1.13292	0.676998
trm5	I:3968931-3985104	13.3341	6.10977	-1.12593	0.833904
SPNCRNA.328	II:804138-823647	16.6567	7.65462	-1.1217	0.939057
SPRRNA.54	II:3096443-3097203	7.70608	3.54447	-1.12043	0.427622
SPAC3C7.07c	I:2066216-2088934	248.593	114.571	-1.11755	0.88195
rec6	II:1648152-1654582	7.67313	3.54134	-1.11552	0.899022
SPNCRNA.620	I:199873-201517	3.70978	1.71982	-1.10907	0.797872
SPNCRNA.1561	II:2901108-2902665	0.589952	0.273864	-1.10714	0.921424
rex2	II:4066171-4077086	6.84265	3.17916	-1.10591	0.756726
SPNCRNA.1284	III:2300542-2302280	11.21	5.22592	-1.10102	0.727345
rpl1002	I:3743732-3752406	768.19	358.194	-1.10072	0.0641792
SPBC354.07c	II:557417-560416	0.962154	0.449826	-1.0969	0.95571
rpl1702	III:479643-483297	741.851	348.325	-1.09069	0.0441456
SPNCRNA.1096	III:36971-39319	70.3814	33.0776	-1.08934	0.0939933
SPAC589.05c	I:3088641-3102688	18.2139	8.56055	-1.08926	0.659805
SPCC1795.05c	III:986013-992322	146.319	69.0418	-1.08357	0.351986
SPNCRNA.907	I:3400476-3405929	38.8549	18.4016	-1.07827	0.833454
egd2	II:3271873-3275541	558.224	266.816	-1.065	0.15548
rpp201	II:3638410-3650172	2902.37	1387.52	-1.06472	0.0974854
SPAC2H10.02c	I:5276065-5277245	9.1784	4.41029	-1.05737	0.615984
SPNCRNA.1425	II:1266596-1268452	6.56039	3.16851	-1.04998	0.457282
SPCC1795.12c	III:972786-973891	67.6989	32.7625	-1.04709	0.191779
rps1402	II:1775168-1793729	844.661	409.499	-1.04451	0.333719
ura1	I:739166-746117	928.177	450.063	-1.04427	0.0280971
SPAC7D4.08	I:2624050-2625855	57.8591	28.1492	-1.03945	0.55897
rpl2701	II:2755391-2780778	411.492	200.528	-1.03706	0.512815
SPNCRNA.1209	III:1594597-1608068	1.20351	0.587459	-1.03469	0.93863
SPAC15E1.10,grx2,naa10	I:3729319-3733363	170.782	83.4557	-1.03307	0.27038
SPNCRNA.861	I:2937951-2940765	3.22259	1.5785	-1.02966	0.877454
SPNCRNA.1658,SPNCRNA.1659	II:4030183-4047346	257.279	126.178	-1.02788	0.265561
SPNCRNA.301	II:315476-321519	18.7307	9.19488	-1.0265	0.60889
rps2302	II:2897045-2897633	574.111	281.833	-1.02649	0.0450804
leu1,top2	II:1974389-2012207	250.039	122.926	-1.02437	0.517812
his1	I:4304355-4305811	518.198	254.908	-1.02352	0.0392855
SPAC1093.02	I:4612098-4613297	174.004	85.6535	-1.02253	0.0843126
grx4	II:3945176-3962561	149.444	73.7749	-1.01841	0.753475
SPNCRNA.778	I:1946556-1953655	3.27209	1.61532	-1.01839	0.806796
SPBPB10D8.02c	II:80855-85631	1.40513	0.694476	-1.0167	0.74948
SPAC11D3.02c	I:108731-112499	308.665	152.726	-1.01509	0.188374
SPAC1687.21	I:936187-949365	154.467	76.4507	-1.0147	0.328515
SPNCRNA.1379,SPNCRNA.321	II:669580-673842	32.6519	16.2154	-1.0098	0.766923
gln1	I:1596072-1598149	179.772	89.3201	-1.00911	0.0446338
SPCC1223.14	III:1876112-1877661	273.446	135.917	-1.00854	0.0426047
rpl2801	II:3191318-3199755	663.674	330.06	-1.00775	0.362508
ptf1	I:2605756-2617615	9.82616	4.89663	-1.00484	0.79399
SPNCRNA.415	II:3153440-3161616	7.28905	3.63429	-1.00406	0.832257
SPNCRNA.1411,SPNCRNA.338	II:1102237-1105933	1173.52	587.363	-0.998521	0.106547
ppk1	I:1902074-1911747	13.8374	6.93425	-0.996765	0.227709
atl1	I:5096772-5097662	14.35	7.19542	-0.995899	0.416158
SPAC24C9.12c	I:3060232-3072124	663.133	332.958	-0.993957	0.0988748
mrpl44	II:4123033-4139734	54.557	27.5369	-0.986396	0.88129
SPBC1711.04,SPBC1711.05,SPBC1711.07,aim27,rpl401,tam9	II:2137528-2148280	884.371	446.486	-0.986037	0.371614
rpl502	II:3361433-3369220	1499.09	756.904	-0.985906	0.185163
SPBC19C2.15c	II:1702936-1703942	163.935	82.852	-0.984517	0.109076
SPBC12C2.07c	II:2461902-2468739	327.787	165.737	-0.983866	0.136491
SPAC2F3.18c	I:3935123-3942965	125.915	63.8016	-0.980783	0.699094
SPAC4F10.19c	I:4870283-4873024	14.2823	7.2593	-0.976323	0.545875
SPAC2F3.11	I:3946545-3950224	61.7245	31.3732	-0.97631	0.286151
rpl3801	II:754410-767536	1219.12	620.636	-0.974022	0.330743
his2	II:2159852-2161291	205.819	104.946	-0.971733	0.0617523
sce3	II:1775168-1793729	214.705	109.65	-0.969448	0.521685
SPAC24B11.14,hem3	I:211713-235164	460.959	235.506	-0.968874	0.437735
SPNCRNA.438	II:4194848-4201947	18.1672	9.28864	-0.967796	0.704129
SPBC1348.01	II:5223-6829	4.76656	2.43896	-0.966683	0.470042
rps502	I:3487192-3497435	1149.32	588.711	-0.965154	0.143907
SPNCRNA.1562	II:2901108-2902665	9.66043	4.95002	-0.964651	0.402235
SPNCRNA.1424	II:1264951-1266264	2.46381	1.26273	-0.964346	0.506928
rps1902	II:520253-536041	412.704	211.52	-0.964313	0.481939
SPBC21B10.09,dpm2,rps402	II:1648152-1654582	847.925	434.697	-0.963927	0.103496
SPNCRNA.1067	I:5288244-5294751	1.93847	0.993883	-0.963774	0.898599
SPAC644.05c	I:2676679-2679291	59.472	30.5008	-0.963364	0.393906
SPAC6G10.09	I:3233579-3238869	83.8353	43.0543	-0.9614	0.263786
SPNCRNA.1157,SPNCRNA.1158	III:763666-777899	7.33779	3.77208	-0.959984	0.91497
rpl35b	II:2393471-2406061	877.147	450.938	-0.95989	0.220638
btf3,wsp1	I:4860181-4870212	808.002	415.92	-0.958052	0.156646
SPAC16C9.02c	I:792377-794001	220.271	113.518	-0.956356	0.0685775
SPAC57A7.12,SPAC57A7.13,mip1,rps2202	I:1509573-1526191	881.206	454.435	-0.955404	0.40188
rpl302	I:4917554-4919099	336.646	173.634	-0.955188	0.0527456
fep1	I:440751-445721	6.99934	3.61525	-0.953121	0.668226
SPNCRNA.1139	III:459846-472362	3.99721	2.06578	-0.952308	0.923874
rpl102	II:3060446-3061591	686.869	355.11	-0.95177	0.0635491
rpl15	III:2099804-2100555	1084.59	562.327	-0.947666	0.052068
SPCC330.07c	III:120539-122896	204.435	106.002	-0.947555	0.0578492
hem12	III:1166303-1168383	88.2689	45.7949	-0.946716	0.0941467
SPAC806.11	I:235279-240617	140.311	72.8655	-0.945321	0.641856
rps1501	III:798182-799244	1589.83	825.991	-0.944674	0.0530675
rpl802	II:1726631-1727577	322.797	168.127	-0.941081	0.0652438
SPNCRNA.1298	III:2432504-2433573	8.11241	4.24079	-0.935798	0.536094
rps902	II:2052483-2067978	556.098	291.735	-0.930682	0.344614
arg4	II:4030183-4047346	62.4383	32.7618	-0.930417	0.615204
rpl1701	II:1728748-1734053	1245.67	654.419	-0.928635	0.111164
ilv5	II:4086672-4088647	986.168	518.134	-0.928509	0.0594956
rev7	II:2307308-2318581	3.40987	1.79412	-0.926439	0.921657
map2	III:986013-992322	375.027	197.458	-0.925451	0.193233
rpp103	III:2407721-2417388	340.142	179.14	-0.925048	0.45322
rpl2502	II:2672989-2691722	433.137	228.153	-0.924818	0.578407
SPBP4H10.15	II:2902817-2908713	173.385	91.3526	-0.924465	0.0886765
SPAC2F7.17	I:569549-574417	26.0033	13.7054	-0.923952	0.543745
nop10	I:1621638-1635552	355.697	187.902	-0.92067	0.638923
SPNCRNA.1647	II:3914530-3915987	0.431161	0.227775	-0.920618	0.854725
SPAC22G7.01c	I:724144-728242	60.0696	31.7503	-0.919868	0.331147
oac1	I:1016102-1021093	139.907	74.1058	-0.916807	0.307846
set11,spc19	III:1844957-1847090	43.2665	22.918	-0.916766	0.463266
SPBC4B4.04,rsc1,smg1	II:3403500-3421988	275.662	146.104	-0.915903	0.754587
eaf6	I:2748832-2751060	65.712	34.8284	-0.915893	0.437631
new20,rps1701	II:602823-605715	1549.72	822.832	-0.913334	0.101056
SPBC2D10.07c	II:2970962-2980556	41.5881	22.1096	-0.911496	0.634961
SPAC8E11.10	I:3372748-3381918	134.324	71.4283	-0.911152	0.233143
pmp31,rpl101	III:606261-615123	1569.12	836.057	-0.908285	0.255622
rpb4	II:1055528-1057512	168.415	89.7586	-0.9079	0.178256
prs1	II:2831723-2847660	401.929	214.319	-0.907177	0.179158
rpl4301	II:259505-260025	1429.68	764.176	-0.903717	0.0667151
-	II:2022810-2022998	60.9977	32.6143	-0.903249	0.551026
adg1	I:5265434-5269973	218.656	116.938	-0.90292	0.101433
ilv1	II:970364-988594	168.586	90.2158	-0.902031	0.217766
rpl2101	II:2503182-2503818	456.342	244.81	-0.898454	0.0806237
sgf11	I:1370155-1372516	58.1409	31.1985	-0.898075	0.320718
SPAC31G5.04	I:2992358-2995933	269.38	144.641	-0.897163	0.50065
SPCC1494.07	III:2336551-2344115	94.2445	50.6391	-0.896156	0.0906172
mrs1	II:2611365-2615280	458.631	247.149	-0.891952	0.068552
SPNCRNA.1608,SPNCRNA.574	II:3510426-3512464	71.3793	38.5229	-0.889788	0.221866
SPAC5H10.03,SPAC5H10.04	I:140380-155583	243.846	131.771	-0.887933	0.12345
SPNCRNA.1630	II:3687086-3697885	0.62917	0.340198	-0.887075	0.923286
mug103	I:1159625-1160000	10.2956	5.56717	-0.887007	0.548249
rps1801	II:3617945-3620469	765.406	413.895	-0.886961	0.13481
rpl1801,srp1	II:3361433-3369220	1361.79	736.553	-0.886648	0.271044
SPBC1347.09	II:4077096-4078794	87.4916	47.3417	-0.886032	0.131104
tgs1	I:836205-842624	50.0704	27.101	-0.885612	0.602798
cct4	II:384207-390296	11.5482	6.25174	-0.885333	0.70602
prl50	I:977074-977568	1.94967	1.05717	-0.883018	0.608276
rps20	III:2095134-2097017	2032.36	1102.46	-0.88243	0.217708
rpl2702	III:1938949-1940302	1098.57	596.943	-0.879957	0.074648
prl22	III:82500-85096	14.0839	7.65404	-0.87975	0.858812
mug64	I:1134417-1136038	49.3768	26.8469	-0.87908	0.306068
rpl801	I:4250594-4251468	1253.97	682.345	-0.877934	0.0718619
cbs2	I:3807131-3808739	113.812	61.9377	-0.877762	0.118759
eng1	I:990024-1004954	138.441	75.3776	-0.877069	0.92545
SPNCRNA.137	I:71029-71470	6.22937	3.39587	-0.875305	0.564907
SPNCRNA.823	I:2398985-2405667	13.96	7.6252	-0.872447	0.840169
-	I:1708052-1708571	2.43758	1.33153	-0.872365	0.616736
rpl501	I:3410908-3411881	810.899	443.334	-0.871128	0.0740241
ef1a-a	III:262680-270264	1491.24	815.44	-0.870865	0.114622
rpl8,vps71	II:2044061-2047968	2106.59	1153.48	-0.868909	0.102293
SPBP22H7.06,prp5,rps1002	II:1443867-1448544	529.778	290.353	-0.86758	0.157573
SPBCPT2R1.01c	II:4506516-4507540	5.21864	2.8609	-0.867206	0.525454
SPNCRNA.1064	I:5265434-5269973	7.27848	3.9916	-0.866672	0.669691
SPNCRNA.1578	II:3060446-3061591	35.2488	19.3539	-0.864949	0.639863
SPNCRNA.1094	III:23657-23889	4573.25	2511.21	-0.864836	0.083186
SPNCRNA.1095	III:23918-24438	36141.2	19862.5	-0.863596	0.0648809
rpp203	I:3866535-3876176	367.225	201.963	-0.862573	0.803096
-	II:2626205-2626833	2.88413	1.58705	-0.861786	0.594667
rps2	III:2095134-2097017	1184.45	652.532	-0.860103	0.204151
SPNCRNA.921	I:3605620-3611779	19.5692	10.7851	-0.859545	0.739005
SPAC17H9.04c	I:2009344-2011903	131.801	72.6804	-0.858723	0.0905002
hem13	I:966163-968302	233.217	128.689	-0.857787	0.103539
SPBPB10D8.03	II:85703-89458	2.35192	1.29878	-0.856689	0.753888
SPCC1919.02,ppk34	III:2201406-2209022	31.7556	17.5623	-0.854533	0.627802
rpl1602	I:4097267-4098123	753.025	416.515	-0.85433	0.0806404
SPBC14C8.04,fma2,tim44	II:2204616-2213731	1086.1	601.116	-0.853442	0.176485
rpp0	III:1980535-1991513	659.543	365.675	-0.850902	0.121867
sir1	I:1200008-1206090	386.289	214.251	-0.850376	0.0860201
SPAC27E2.12	I:4007878-4018850	5.91225	3.28084	-0.84964	0.999313
eft201	I:2907642-2910274	731.676	406.288	-0.848702	0.0840616
cyp3	II:1102237-1105933	85.0691	47.2525	-0.848245	0.530616
cpc2	I:2437969-2441498	735.382	408.658	-0.8476	0.466147
mae1	I:4912236-4915513	208.095	115.7	-0.846846	0.182919
SPAC18G6.05c,shm2	I:2215634-2227953	170.807	95.1124	-0.844658	0.249398
vrs1	II:1087537-1101503	359.21	200.17	-0.843601	0.181048
lys2	I:1665143-1701704	198.682	110.786	-0.842677	0.397171
SPBC4C3.03	II:3138369-3140163	121.812	67.9335	-0.842466	0.124699
kap95	I:3541415-3544320	181.543	101.245	-0.842461	0.0918866
-	III:2335241-2335619	1.69339	0.944466	-0.842339	0.631707
SPAC1B3.15c,vht1	I:4954541-4961033	157.79	88.0549	-0.841532	0.240089
rps403	I:3399173-3400238	582.285	325.208	-0.840362	0.0847592
SPBC839.02,fzo1,rpl803	II:594150-602466	599.816	335.149	-0.839719	0.177431
orc1,rec8	II:2566015-2573477	13.6758	7.64138	-0.839716	0.747711
SPCC965.14c	III:2308666-2317771	19.37	10.8284	-0.839002	0.657345
SPAC1834.10c	I:4716548-4718455	88.0291	49.2316	-0.838394	0.322608
SPBPJ4664.02	II:687625-699886	23.1037	12.9259	-0.837857	0.0915388
rps1602	I:1710472-1711124	437.562	244.887	-0.837369	0.104115
SPNCRNA.965	I:4153990-4154750	5.29309	2.9628	-0.837151	0.725378
SPNCRNA.856	I:2854404-2861935	19.1806	10.7557	-0.834541	0.882588
tim8	I:180271-182254	110.993	62.2533	-0.834253	0.402793
elp2	III:1008447-1011121	138.633	77.8532	-0.83244	0.0986273
fkh2,rps3	II:4236632-4251433	1275.03	716.44	-0.831617	0.174552
rpb8	II:2218177-2224828	141.755	79.7125	-0.83052	0.423806
rlp1	II:518094-519645	24.5666	13.8198	-0.829967	0.342543
SPNCRNA.525	I:5325581-5329064	3.18304	1.79171	-0.829067	0.943607
rpl1001	II:2081254-2082343	1212.67	682.801	-0.828653	0.0906268
SPAC22A12.16	I:1185836-1189506	293.361	165.21	-0.828374	0.100627
rpl402	II:3636474-3637726	1387.09	781.914	-0.826984	0.0914339
rrs1	II:2068068-2069650	114.791	64.7515	-0.826024	0.195171
gpi15,rps001	II:2755391-2780778	816.277	460.808	-0.824894	0.577462
SPAC1B3.01c	I:4924226-4928138	57.7063	32.588	-0.82439	0.499977
SPCC320.11c	III:144335-176473	166.482	94.1484	-0.822358	0.865349
SPNCRNA.667	I:608405-617438	9.5659	5.41255	-0.821591	0.914598
SPNCRNA.843	I:2643501-2661423	292.05	165.302	-0.821106	0.498664
rps21	II:2083800-2084323	774.227	438.37	-0.82061	0.101564
vtc4	III:1312559-1322877	115.987	65.689	-0.820244	0.351747
SPBC2G2.13c	II:3455135-3460381	26.0925	14.7931	-0.818705	0.54536
SPCC1827.01c,SPCC1827.02c,SPCC1827.03c,pof7	III:2370831-2382206	316.031	179.192	-0.818556	0.33945
rps3002	II:2339629-2357405	698.089	396.058	-0.8177	0.557543
mug151	I:1935014-1935958	24.8291	14.0978	-0.816558	0.430796
SPAC222.18,meu13	I:977698-981161	33.7852	19.1878	-0.816204	0.446098
SPAC806.04c	I:241007-243122	58.3581	33.1532	-0.815785	0.178398
SPAC227.19c	I:501116-505775	9.81907	5.57988	-0.815354	0.903697
SPAC6G10.10c	I:3233579-3238869	62.4825	35.5499	-0.813609	0.673295
SPNCRNA.1487	II:2120211-2121384	12.448	7.08383	-0.813313	0.598299
rps2402	II:2177732-2185236	1670.53	952.517	-0.810486	0.23954
but1	I:4533325-4534385	11.7772	6.71732	-0.810034	0.505474
rpl301	I:1756015-1757330	1368.36	781.319	-0.80846	0.100419
SPCC18.08	III:1970712-1973851	0.498073	0.284688	-0.806975	0.88078
SPNCRNA.1458	II:1734239-1748781	13.8537	7.9249	-0.805811	0.873932
SPNCRNA.1655	II:4000466-4019080	39.9842	22.9198	-0.802834	0.793259
SPNCRNA.846	I:2705763-2718444	43.339	24.8596	-0.801863	0.567348
SPBC418.02	II:3580144-3588651	11.6011	6.66571	-0.799427	0.862866
rpl1201	III:691088-691690	821.903	472.843	-0.797608	0.108905
SPNCRNA.1617	II:3574354-3579743	2.51102	1.44582	-0.796385	0.862099
pof12,rpl1901	II:4123033-4139734	1736.59	1000.55	-0.795461	0.188478
SPNCRNA.1102	III:79847-82220	14.5539	8.38856	-0.794912	0.775843
rps1901	II:3818118-3824178	2212.69	1276.12	-0.794039	0.165314
ade9	II:3448864-3453740	128.12	73.9989	-0.791918	0.121429
SPNCRNA.945	I:3877854-3884386	4.80082	2.7757	-0.790429	0.76643
laf2	III:399005-400502	25.263	14.6103	-0.79004	0.380237
pol1,rps1401	I:3430960-3438166	293.037	169.537	-0.78948	0.262135
SPBC29A3.21	II:2035905-2037394	93.6647	54.2569	-0.787698	0.699124
SPAC694.03	I:4200147-4208952	37.8903	22.0099	-0.783678	0.771974
gua2	I:3733591-3735652	421.077	244.607	-0.783618	0.108182
SPAC1F12.02c	I:3809344-3810099	1518.23	881.975	-0.783578	0.108027
SPCC553.05c	III:293372-298512	2.51234	1.46123	-0.781846	0.961507
atp18	I:1046858-1048934	22.2194	12.9333	-0.780734	0.570685
cbf11	III:320393-330732	45.563	26.5218	-0.780685	0.344659
rpc11	I:1163056-1163522	37.1636	21.6457	-0.779813	0.497586
grn1	II:3966582-3968193	224.967	131.069	-0.77938	0.127148
SPBC119.18	II:740132-744835	74.0539	43.1509	-0.779184	0.582736
SPAPB24D3.05c	I:2947049-2959658	3.28074	1.91283	-0.778314	0.950644
SPAC19A8.02,SPAC19A8.03,erg5	I:2477863-2489312	500.436	292.071	-0.776866	0.203766
cit1	I:2325853-2330657	156.525	91.3702	-0.776593	0.243857
SPAC3G6.05	I:5387426-5391518	75.5789	44.1965	-0.774053	0.300256
rpl2301	I:3179342-3180033	779.627	456.043	-0.773615	0.125191
cdc16,rps13	I:2745871-2748180	1833.01	1072.8	-0.772827	0.129865
SPBC776.07	II:3186347-3187470	162.046	94.8774	-0.772268	0.182754
SPAC664.13	I:1725051-1733316	7.61798	4.46512	-0.77071	0.965082
SPBC23E6.06c,rfc1	II:3849936-3868751	296.339	173.755	-0.770194	0.465627
rps801	I:4286743-4287454	1618.86	949.21	-0.770181	0.114075
rpl3601	III:506349-506920	1178.63	691.312	-0.769699	0.121994
SPNCRNA.493	III:1426431-1426937	1.82039	1.06876	-0.768306	0.657663
ast1,rps1201	III:549554-558287	641.592	376.924	-0.767384	0.278633
glt1	I:3302874-3310369	137.889	81.0158	-0.767235	0.115261
uep1	I:2790111-2800406	717.331	421.588	-0.766805	0.42787
SPNCRNA.264	I:5354800-5367314	8.5978	5.05352	-0.766679	0.953086
SPNCRNA.239	I:3951824-3952600	2.76124	1.62341	-0.766288	0.619798
SPNCRNA.1161	III:916865-917400	5.51233	3.2429	-0.765376	0.613626
mrm2	II:3461271-3464279	54.1237	31.9111	-0.762201	0.359458
tpz1	I:2761906-2786344	41.7468	24.6152	-0.762118	0.785549
cdc28	II:1670448-1675523	0.321401	0.189598	-0.761432	0.927938
pfa3	II:1704263-1706122	35.3161	20.835	-0.761318	0.369562
rps2501	II:1274228-1274732	1085.9	640.751	-0.761057	0.166163
tom22	I:2029142-2033308	182.909	107.958	-0.760657	0.749393
rpp202	II:2125862-2130589	586.121	346.051	-0.760213	0.222713
SPNCRNA.366	II:1617398-1617921	2.38038	1.4059	-0.759703	0.650106
SPAC3G9.05,frs2,ssu72	I:3169677-3177608	197.312	116.586	-0.759086	0.263684
SPCC613.01	III:79847-82220	75.0411	44.3432	-0.758968	0.210869
sec1,sup35	III:1535395-1555571	305.465	180.512	-0.758915	0.306228
pmd1,rpl39	III:1634801-1646034	856.89	506.788	-0.757729	0.34381
prl34	II:824062-842790	21.5763	12.7621	-0.757577	0.906108
SPNCRNA.1166	III:966132-971255	11.5574	6.8391	-0.756945	0.680082
SPNCRNA.1423	II:1264113-1264873	5.4111	3.20248	-0.756732	0.606156
SPCC320.14,rpl2402	III:123804-140937	1949.49	1154.01	-0.756441	0.228002
SPAC17H9.13c	I:2027207-2029000	80.2134	47.539	-0.754733	0.187231
urb2	I:807893-828205	57.4139	34.0846	-0.75228	0.625626
elg1	II:649864-655450	26.5649	15.7757	-0.751822	0.338024
gly1	I:2507706-2509630	455.589	270.718	-0.750944	0.124401
rps602	I:3316722-3320159	815.572	485.262	-0.749048	0.16941
SPAC3H1.10	I:1946556-1953655	31.2987	18.626	-0.748782	0.511964
rpl1902	III:400720-401447	836.489	498.06	-0.748028	0.12632
rpl29	II:3169408-3175544	3055.15	1819.26	-0.74789	0.276041
rpl44	I:906777-914031	3766.27	2243.18	-0.747594	0.172686
mcs6,rps401	II:3238082-3246236	930.233	554.201	-0.747183	0.214219
cwf22	II:3037823-3041335	13.838	8.24775	-0.746563	0.933869
SPNCRNA.1278	III:2257653-2259829	7.12903	4.25731	-0.743764	0.500245
tif512	II:2755391-2780778	1863.91	1113.22	-0.743602	0.306409
los1	II:3638410-3650172	90.9593	54.3358	-0.743318	0.610309
SPAC212.08c	I:11783-12994	1.92297	1.14889	-0.743097	0.619974
SPBC1539.02,sid4	II:4360091-4375131	81.2511	48.6108	-0.741109	0.7332
can1,ppk23,rps1601	II:1793808-1801952	780.799	467.584	-0.739727	0.274667
cft1,dus2,erg27,pop8,sks2	II:1106072-1118228	2465.13	1476.3	-0.739681	0.676343
dph5	III:2100848-2106475	94.6047	56.7285	-0.737839	0.559346
psf3	I:506519-528906	59.2199	35.5181	-0.737529	0.790123
mug184,mug89,nrs1,omh4	II:297388-314855	510.891	306.522	-0.737026	0.254855
tif213	II:2187454-2189338	232.43	139.456	-0.736988	0.138877
ibp1	II:612455-623102	55.1928	33.1359	-0.736083	0.787199
irs1	II:1369013-1389186	380.924	228.784	-0.735518	0.265879
SPBC887.08,mrpl38	II:3537088-3555688	102.551	61.6237	-0.734783	0.837904
SPBC776.03	II:3176668-3177967	228.21	137.149	-0.734616	0.150906
SPNCRNA.973	I:4230527-4234999	0.238751	0.14354	-0.734059	0.933057
cwf18	III:2401974-2405884	28.5898	17.2058	-0.732605	0.589178
SPNCRNA.652	I:456930-479016	25.7038	15.4702	-0.73249	0.675735
mmd1	I:4619538-4636898	119.216	71.775	-0.73203	0.522099
rpl702	I:3429414-3430813	531.18	319.986	-0.731193	0.141451
SPCP20C8.02c	III:29534-35334	15.3626	9.25657	-0.730869	0.664153
SPBC713.03	II:870337-884395	148.219	89.3243	-0.730601	0.460456
SPAC29E6.06c	I:4411563-4413996	102.438	61.7692	-0.729792	0.157468
frg1	II:2023298-2025187	41.798	25.2216	-0.728774	0.315233
dsd1	II:3379311-3396524	99.7846	60.2332	-0.72826	0.63657
SPNCRNA.1016	I:4689240-4701767	22.1151	13.3511	-0.728077	0.931509
rpc19	I:903041-903924	17.0641	10.3132	-0.726464	0.930652
SPNCRNA.872,SPNCRNA.873	I:2998748-3009652	59.172	35.813	-0.724434	0.603501
SPBC839.14c,ef1a-c,rpl1601	II:623322-632706	2687.52	1626.74	-0.72429	0.575364
SPNCRNA.1546	II:2750683-2755161	0.142803	0.0864813	-0.723567	0.928581
his5	II:2266289-2267665	105.83	64.112	-0.723082	0.289743
SPAC688.16	I:3143863-3144530	68.6911	41.6189	-0.722886	0.449681
adh4	I:156429-158279	50.2774	30.4662	-0.722699	0.278484
rpl42	I:3722413-3723074	1859.8	1127.05	-0.722588	0.137893
SPAC24H6.08,gef1,rps901,sld3	I:456930-479016	954.336	578.415	-0.722394	0.436771
rps2601	I:235279-240617	1631.92	989.296	-0.722098	0.160145
met14	I:4772001-4775369	818.408	496.221	-0.721836	0.227213
SPBPB2B2.05	II:4466516-4467612	3.03727	1.84169	-0.721744	0.613539
SPBC1347.13c	II:4083632-4086593	34.8087	21.1205	-0.720808	0.392726
SPNCRNA.956	I:4044820-4053397	6.07508	3.68647	-0.720664	0.964513
rps1101	I:2992358-2995933	1368.66	831.163	-0.719563	0.24683
SPAC1F8.07c	I:99045-104953	3790.27	2301.78	-0.719555	0.113426
SPBC4C3.04c	II:3137540-3138228	13.8971	8.44492	-0.718625	0.59549
pus2	II:3559166-3561462	53.373	32.4561	-0.717622	0.267685
SPBC947.04	II:669580-673842	47.3151	28.7813	-0.717168	0.181676
rps1702	III:917629-923491	1615.5	983.363	-0.716183	0.226769
SPAC1F12.04c	I:3811065-3811895	39.3146	23.9324	-0.716098	0.474959
rpl4302	II:1505170-1513963	1116.54	679.997	-0.715439	0.535288
SPNCRNA.704	I:1016102-1021093	1.52834	0.930838	-0.715368	0.898844
SPNCRNA.1412	II:1106072-1118228	34.5896	21.0674	-0.715327	0.895673
SPBC3E7.07c	II:2671876-2672919	44.813	27.2944	-0.715312	0.438252
rps5	I:3655123-3657691	1145.22	698.402	-0.713491	0.151714
lrs1	I:5148779-5155337	319.201	194.788	-0.712559	0.179098
ppr6	III:1448501-1459975	27.6901	16.913	-0.711238	0.852403
rps27,rps29	II:516184-517984	2062.01	1260.61	-0.70993	0.244501
tif223	I:5367359-5369378	120.739	73.8248	-0.709714	0.180185
SPCC126.11c	III:2120625-2136917	60.8306	37.214	-0.708953	0.711877
cig1	III:1227173-1229303	37.4529	22.914	-0.708849	0.246979
SPBC25H2.03,trs1	II:3275639-3282810	392.731	240.306	-0.708671	0.201984
cox7	II:1712243-1717284	103.101	63.1389	-0.707449	0.257007
rpl1101	I:3345902-3346937	406.163	248.758	-0.707317	0.189574
pho4	II:432311-447177	70.0924	42.9327	-0.707183	0.694441
SPBC16H5.04	II:2290594-2294154	172.527	105.715	-0.706647	0.388827
rps2201	I:1162202-1162901	1152	706.092	-0.706207	0.14827
cdb4,iwr1	I:1575225-1596024	759.029	465.302	-0.705988	0.398961
SPAC6F6.03c,pof5	I:2720282-2736306	32.3625	19.8477	-0.705356	0.798598
SPNCRNA.1600	II:3460381-3461190	58.0345	35.6066	-0.704767	0.42614
mcm7	II:3717576-3720074	65.5637	40.2508	-0.703878	0.225367
SPBC16A3.08c,nrm1	II:4282123-4292035	981.247	602.739	-0.703082	0.203058
spo4	II:3826722-3829523	19.4387	11.9414	-0.702956	0.475619
SPBC27B12.02	II:1323522-1328707	50.5015	31.0506	-0.701707	0.639234
rpl1102	II:2189653-2198140	787.204	484.077	-0.701503	0.424413
rpl1802	I:1283079-1289315	3769.38	2318.74	-0.700987	0.168751
SPAPB24D3.06c	I:2947049-2959658	48.8496	30.0546	-0.700759	0.616074
SPAC1F12.05,SPAC1F12.07,SPAC1F12.08,gpi17	I:3812514-3820526	437.376	269.157	-0.700426	0.242843
mrps5,rpl901	I:2282195-2286566	1651.11	1016.39	-0.699982	0.214017
SPNCRNA.1391	II:842810-846483	8.62952	5.31986	-0.697892	0.790083
SPNCRNA.892	I:3166348-3167699	44.0729	27.1878	-0.696932	0.711313
pdb1	II:3070315-3072018	186.788	115.23	-0.696893	0.180408
ofd1	II:2640871-2646952	83.016	51.2337	-0.696294	0.319976
rpl3702	III:1847422-1847943	649.997	401.333	-0.695635	0.175149
SPNCRNA.697	I:936187-949365	27.6579	17.0982	-0.693846	0.625431
SPAC7D4.05	I:2628634-2630262	28.0563	17.3637	-0.692254	0.432517
rpl3401	I:4093343-4093832	3837.55	2376.13	-0.691571	0.156735
SPNCRNA.916	I:3552289-3556722	21.1773	13.1193	-0.690825	0.843427
grs1	I:2821300-2823619	202.777	125.621	-0.690813	0.166147
rps1202	II:496533-509056	1432	888.101	-0.689237	0.244282
rrp12	II:3502272-3509267	139.678	86.6812	-0.688311	0.383916
-	III:1069325-1069807	0.440871	0.273656	-0.687991	0.741442
SPBC18E5.01	II:2075076-2080924	216.3	134.345	-0.687088	0.251932
pyp3	I:5298655-5300189	35.3697	21.9912	-0.685589	0.397966
btb2	II:2607180-2608499	66.2555	41.2049	-0.685226	0.357599
fib1	II:2980790-2983735	347.876	216.487	-0.684293	0.230298
SPAC4H3.17	I:3821681-3826227	2.86368	1.78242	-0.684038	0.962298
his3	II:1478006-1489773	242.945	151.261	-0.68359	0.327114
SPNCRNA.1693,SPNCRNA.444	II:4425815-4436842	28.5164	17.7551	-0.683555	0.811886
exo2	I:1778444-1782740	79.5249	49.5156	-0.683524	0.173799
lsm6	I:3922353-3924176	86.1802	53.6609	-0.683485	0.592936
-	III:1684908-1685145	3.80053	2.36691	-0.683197	0.6998
rpl6	III:1435079-1442233	2627.1	1637.03	-0.682395	0.171024
SPBC19G7.19	II:2373929-2380322	265.192	165.288	-0.682059	0.672117
rps1001	I:3019325-3020379	792.752	494.357	-0.681317	0.163882
mcp5	II:897891-901405	15.5772	9.71638	-0.680943	0.420201
fps1	I:1316980-1339942	237.219	148.033	-0.680301	0.657589
lsm1	II:1284337-1285133	420.701	262.595	-0.679957	0.18924
sec2302	II:3178325-3186195	68.2328	42.5918	-0.67989	0.307211
SPBC215.01	II:4024161-4027252	67.2303	41.9815	-0.679359	0.214906
arg12,rxt2	II:447907-453536	364.121	227.603	-0.677898	0.216445
SPNCRNA.674	I:667814-669749	48.4941	30.3448	-0.676359	0.233553
ade10	III:947596-949685	529.093	331.122	-0.676156	0.165339
apl1,mmf1,mug178,sbh1	II:3433533-3448232	858.855	537.68	-0.675665	0.459578
SPBC8D2.16c	II:1369013-1389186	34.8951	21.8493	-0.675441	0.725184
tsn1	I:4394058-4395639	16.3208	10.2312	-0.673735	0.789766
SPNCRNA.715	I:1134417-1136038	46.1731	28.9545	-0.673268	0.419983
psk1	III:455067-459466	71.7758	45.0216	-0.672879	0.338678
oxa102	II:2871687-2873493	81.151	50.9072	-0.672738	0.242318
SPNCRNA.608	I:108731-112499	25.7225	16.1504	-0.671456	0.42711
rpl1502	I:2203606-2204472	455.863	286.361	-0.670767	0.174945
cmc4	I:4873957-4881355	36.2965	22.8028	-0.670621	0.961016
SPNCRNA.507,SPNCRNA.808	I:2265548-2265845	5207.65	3272.29	-0.670331	0.287873
SPAC17G8.08c	I:2355277-2356601	85.2627	53.6115	-0.669371	0.263712
SPNCRNA.703	I:990024-1004954	11.7896	7.41629	-0.66875	0.908272
SPBC1703.05,SPBC1703.07,pof10	II:2923821-2931288	246.937	155.356	-0.66857	0.399541
SPNCRNA.1001	I:4578163-4596120	1.24858	0.785647	-0.668335	0.943702
mrpl3,nup120,rpp102,scp1	II:4000466-4019080	542.67	341.769	-0.667056	0.579755
rmt1	I:5011682-5021488	222.652	140.235	-0.666939	0.504281
rhb1,wpl1	II:465474-489600	176.982	111.496	-0.66661	0.739815
SPCC1450.07c,grx3,rox3	III:1734259-1738588	82.7066	52.1042	-0.666605	0.433252
tef5	III:1732729-1734096	907.531	571.947	-0.666064	0.173408
SPAC14C4.11	I:5247702-5252325	187.597	118.241	-0.66591	0.195007
SPNCRNA.119	III:2097285-2098893	292.633	184.492	-0.665536	0.955017
SPAC1071.09c,pma1,rps1502	I:3866535-3876176	1944.99	1226.33	-0.665412	0.421169
SPCC191.02c,SPCC191.03c,SPCC191.04c,SPCC191.05c	III:1702341-1716374	352.017	221.999	-0.66509	0.833194
snz1	I:5413727-5416193	380.692	240.152	-0.664677	0.180394
SPAC25B8.06c,SPAC25B8.07c,mss51	I:4157826-4173547	46.7518	29.5223	-0.663216	0.693214
rpl2401	I:3259563-3262222	648.831	409.961	-0.662357	0.286637
cmc2	III:1142615-1156556	31.4693	19.8899	-0.66191	0.911696
nog1,rrn11	II:1232587-1243207	219.633	138.838	-0.661693	0.399297
SPNCRNA.1310	II:109360-110124	19.0945	12.0776	-0.66083	0.655302
slx1	I:1635715-1641241	1.66065	1.05171	-0.65901	0.881195
SPBC106.19,cdc13,exo70,rpl2501	II:409157-430390	1311.46	830.67	-0.658826	0.408301
SPAC806.02c	I:211713-235164	88.4876	56.0613	-0.658468	0.648276
nop52	II:1824517-1825677	207.235	131.294	-0.658465	0.262941
hta1	III:1410744-1412364	461.299	292.357	-0.657972	0.185186
rps2602	I:2790111-2800406	656.04	415.803	-0.657882	0.463814
SPBC15D4.05,naa30	II:3020525-3023130	146.317	92.7419	-0.657808	0.338754
-	III:2158075-2158594	6.14473	3.8953	-0.657617	0.667843
tfs1	I:2102189-2116435	71.5847	45.3833	-0.65749	0.712593
rpl1202	III:626709-628007	384.272	243.923	-0.655703	0.212574
SPNCRNA.854	I:2786503-2788718	54.2081	34.4243	-0.655081	0.549373
mas5	II:1079940-1085370	527.698	335.289	-0.654307	0.202599
pgi1	II:3916211-3926049	857.774	545.73	-0.652409	0.301511
ubi3	I:3233579-3238869	1121.28	713.571	-0.652024	0.327593
lys1	I:3736519-3743579	313.624	199.594	-0.651973	0.196761
lat1	III:262680-270264	319.807	203.611	-0.651386	0.635632
SPAC186.09	I:5552810-5554529	0.0591255	0.0376659	-0.650521	0.75506
gar1	II:3282948-3286620	377	240.32	-0.649611	0.215022
has1	I:4217217-4219400	460.557	293.631	-0.649377	0.182311
cdc3	I:2578955-2579514	1036.69	661.348	-0.64851	0.194639
rpl35a	III:531855-540821	3033.95	1935.52	-0.648474	0.456792
gon7	I:2415951-2424686	53.1483	33.919	-0.647931	0.810788
SPCC1259.02c,SPCC825.05c,rps1802	III:1022478-1039245	1324.71	845.937	-0.647056	0.492998
SPAC644.07,SPAC644.08,SPAC644.09,med11	I:2685781-2693767	144.336	92.1713	-0.64704	0.488522
SPCC126.12	III:2137594-2139203	59.722	38.1388	-0.647003	0.331959
SPNCRNA.783	I:1956475-1967969	2.84543	1.81774	-0.646501	0.886179
-	II:3487954-3489307	1.72861	1.10488	-0.64572	0.879207
ats1,bqt2,dld1,mtf1,sgt1	I:1807269-1820420	273.057	174.54	-0.645642	0.404144
SPNCRNA.1174	III:1142615-1156556	1.43624	0.918522	-0.644908	0.961463
alg8,pnu1,sam50	I:4480190-4491942	102.078	65.3071	-0.64436	0.630148
SPCC1322.10,rpl2302	III:1306145-1312384	1903.82	1218.5	-0.643794	0.314644
SPBP8B7.31	II:3698071-3703319	21.0619	13.4975	-0.641941	0.638126
tif6	III:2223085-2224470	141.163	90.4812	-0.641669	0.264631
SPBC17A3.02	II:1402842-1405796	9.51783	6.10777	-0.639986	0.820573
SPNCRNA.763	I:1807269-1820420	19.096	12.2662	-0.638581	0.772481
SPBP8B7.15c,dbp2	II:3659609-3665445	329.19	211.596	-0.63761	0.289197
ubc4	II:700024-716311	1185.32	762.179	-0.637076	0.47145
cyt1	II:2070102-2074790	198.675	127.792	-0.636619	0.895092
tam10	II:2218177-2224828	97.1429	62.5053	-0.63613	0.63586
SPAC144.12,rps1102	I:4674036-4681148	596.938	384.305	-0.63533	0.277345
tam6	I:4219547-4226621	19.7117	12.6911	-0.635237	0.950317
SPBC3B8.03	II:3379311-3396524	464.699	299.312	-0.634647	0.402849
SPNCRNA.826	I:2437969-2441498	1095.92	706.582	-0.633216	0.385534
SPNCRNA.1330	II:224296-228689	444.224	286.477	-0.632867	0.749543
SPAC29A4.06c	I:5122726-5138367	2.94435	1.89955	-0.632288	0.93328
erg8	I:1635715-1641241	114.18	73.6674	-0.632217	0.271114
SPAPB1A10.16	I:1855317-1877864	185.4	119.745	-0.630669	0.72534
gcv2,rps601	I:182336-187683	1249.55	807.087	-0.630614	0.244265
ras1	I:2017806-2020669	81.9507	52.9475	-0.630193	0.398154
SPAC56E4.03	I:1243848-1253559	336.305	217.439	-0.629156	0.613173
erg10	II:4030183-4047346	253.097	163.664	-0.628959	0.643949
-	III:1193695-1193871	4.19363	2.71212	-0.628778	0.754441
SPNCRNA.788	I:2025053-2027164	62.5556	40.4724	-0.628203	0.624361
SPAC20G4.05c,adf1,sts1	I:4820803-4843723	677.632	438.568	-0.627701	0.621266
sum3	III:973998-976926	715.298	462.958	-0.627661	0.202221
rps2801	I:4305948-4306399	1045.41	676.702	-0.627473	0.231796
SPNCRNA.1149	III:643346-661264	39.7902	25.7576	-0.627414	0.821567
ubi1	I:3968931-3985104	1364.1	883.621	-0.626453	0.293393
SPAC10F6.10	I:1219251-1234076	21.354	13.8324	-0.626449	0.774818
rpc34	III:1991798-1994119	110.155	71.4586	-0.62436	0.282438
SPNCRNA.668	I:623090-633474	55.2918	35.8693	-0.624315	0.839367
trp1	II:4375707-4379914	286.662	185.973	-0.624258	0.233538
SPAC227.10	I:506519-528906	8.28836	5.37998	-0.623485	0.931768
eft202,mug190	III:531855-540821	928.3	602.651	-0.623268	0.3231
SPNCRNA.530	I:1956475-1967969	93.1005	60.4747	-0.622458	0.968982
cns1	I:3556907-3558514	30.9948	20.1349	-0.622324	0.414829
SPBC30D10.15	II:3065904-3067562	83.6156	54.3416	-0.621715	0.247779
rpl3703,sos7	I:1274682-1279149	1217.02	791.211	-0.621216	0.238678
pac10	I:600825-601749	25.2469	16.4185	-0.620782	0.516814
SPCC584.11c	III:1511043-1513341	87.8127	57.13	-0.620181	0.243269
tad2	II:3617945-3620469	85.5495	55.6746	-0.61974	0.537356
SPAC24H6.10c,SPAC24H6.11c,uba3	I:456930-479016	320.009	208.346	-0.619133	0.636878
sod1	I:990024-1004954	394.248	256.691	-0.619072	0.431656
SPAC227.02c	I:501116-505775	40.7484	26.5437	-0.618377	0.690296
bem46	II:1457290-1460149	45.7983	29.8383	-0.618128	0.457015
cys11	II:846798-870314	140.29	91.4101	-0.617986	0.716735
SPAPB2C8.01	I:2942325-2946190	75.9723	49.5197	-0.617469	0.217667
ppr2,rpl701,saf4,ubp4	II:1775168-1793729	1311.39	855.252	-0.616672	0.387609
SPNCRNA.188	I:2228048-2228781	2.50071	1.63117	-0.616425	0.694987
abp2,mak10	II:4123033-4139734	60.88	39.722	-0.616028	0.922066
SPBC4F6.07c,mrpl39	II:2694190-2701592	88.1379	57.5111	-0.615923	0.681827
SPBC119.17	II:745595-754123	123.77	80.7969	-0.61529	0.303788
oca8,tim23	III:883331-892390	485.891	317.214	-0.615173	0.45671
dbp3	II:3338603-3346442	106.616	69.6414	-0.614404	0.303788
rpl3202	I:3415208-3425062	1392.29	909.837	-0.613781	0.309586
cox12	III:1781403-1787006	160.504	104.917	-0.613359	0.742487
ppt1	I:1133225-1134356	75.5194	49.3679	-0.613275	0.331683
SPAP8A3.11c	I:5334898-5336422	26.1882	17.1351	-0.611962	0.42561
-	II:4438780-4439843	0.419469	0.274532	-0.611589	0.741382
SPCP20C8.03	III:29534-35334	26.3401	17.2433	-0.611228	0.636444
SPBC21H7.03c	II:2256556-2258458	31.3746	20.5424	-0.610996	0.393
sbp1	II:293224-297199	391.143	256.191	-0.610478	0.260269
ssc1	I:1725051-1733316	705.167	461.948	-0.610233	0.276329
SPAP11E10.01	I:1855317-1877864	47.0599	30.8447	-0.609477	0.680756
SPAPYUG7.05	I:4748523-4766877	422.862	277.172	-0.609405	0.525721
SPAC589.10c	I:3104100-3113396	679.747	446.054	-0.60778	0.35053
SPCC622.14	III:1426996-1435047	82.4808	54.1285	-0.607671	0.428259
drs1	III:1852630-1854572	372.821	244.816	-0.606785	0.212731
nxt3	II:3652213-3655279	229.388	150.66	-0.606493	0.264696
SPBC83.15	II:1536802-1538567	181.137	119.042	-0.605611	0.239102
SPNCRNA.1360	II:447907-453536	12.3496	8.11644	-0.605547	0.865019
SPAC144.01	I:4645459-4651189	17.9866	11.8217	-0.605481	0.889319
SPAC4D7.06c,SPAC4D7.07c,ade4	I:5354800-5367314	329.828	217.032	-0.603806	0.534757
tif212	I:2442588-2447714	537.593	353.962	-0.602917	0.274133
SPBPB10D8.01	II:80855-85631	38.2523	25.2207	-0.600937	0.414419
rpl13	I:1711135-1712043	1630.91	1076.04	-0.599947	0.223729
SPNCRNA.405	II:2716856-2728918	7.95793	5.25096	-0.599812	0.969505
SPCC1183.03c,lig4,pet127	III:584116-604961	141.883	93.6415	-0.599479	0.763318
SPAC607.04	I:2042355-2043469	53.1494	35.0843	-0.599228	0.503086
SPBC13G1.04c,pex14	II:3725277-3742251	52.4216	34.6059	-0.599142	0.825009
SPAC1F7.10	I:4240977-4248607	13.1828	8.70658	-0.598476	0.803103
SPNCRNA.1398	II:926759-940427	34.6662	22.9055	-0.597835	0.798605
SPAC323.04	I:3898265-3920597	19.3177	12.7643	-0.597811	0.895177
lea1,mug131	II:4140189-4147370	123.885	81.8866	-0.597305	0.55802
rad8,rps101	I:160976-180174	768.246	507.973	-0.596815	0.365383
SPBC17D1.05,acr1	II:3323805-3337381	226.651	149.896	-0.596511	0.436452
SPCC1672.01	III:559678-565519	16.4257	10.8712	-0.595449	0.867096
new8	I:3158481-3165335	14.4691	9.5849	-0.594141	0.887563
nup82	II:3400485-3403309	119.435	79.1838	-0.592943	0.248585
SPAC27E2.03c	I:4004220-4007810	565.906	375.238	-0.592757	0.251588
rps7	I:2241747-2242554	2930.86	1943.74	-0.592489	0.229364
SPNCRNA.1241	III:1886994-1894483	3.89816	2.58632	-0.591893	0.965361
cif1	III:483348-486386	33.3644	22.1411	-0.591578	0.556631
ppk13	I:1956475-1967969	36.7775	24.4086	-0.591435	0.684749
SPCP31B10.04	III:527391-531496	168.44	111.804	-0.591258	0.296104
trp2	I:2457494-2473896	227.239	150.874	-0.59087	0.416681
mep33,ppi1	II:1571422-1584320	829.599	551.565	-0.588885	0.526295
SPBC16G5.05c	II:4219751-4222612	188.11	125.094	-0.588561	0.285504
tif32	II:3314292-3317452	507.586	337.845	-0.587288	0.230424
new18	II:3089272-3089634	27.6019	18.3811	-0.586542	0.655613
hrp1	I:2194819-2200168	34.4196	22.9312	-0.58592	0.669335
SPBC21B10.02	II:1666720-1670399	47.6022	31.7229	-0.585503	0.785509
moc3	I:990024-1004954	36.6849	24.4511	-0.58529	0.833515
SPAC823.02	I:2583530-2585065	149.643	99.7553	-0.585062	0.514301
hht3	II:3517400-3536935	954.919	636.592	-0.58501	0.407788
arg11	I:2269907-2272911	180.282	120.188	-0.584966	0.232619
SPNCRNA.726	I:1219251-1234076	1.47194	0.982226	-0.583597	0.957806
SPBC30B4.06c	II:1312124-1318834	31.958	21.3297	-0.583309	0.566096
SPAPJ691.03	I:5189536-5190538	42.0839	28.1021	-0.582592	0.544695
puf3,tim10	I:936187-949365	70.2113	46.8854	-0.582565	0.788625
SPAC26A3.06,chc1,myh1,rpl2002	I:3334823-3345821	1473.85	985.163	-0.581155	0.444562
nuc1	II:3127775-3133199	145.685	97.3894	-0.581018	0.232388
SPAC1782.02c	I:4748523-4766877	94.6146	63.2556	-0.58087	0.852888
snd1	III:1249493-1252275	154.273	103.169	-0.580471	0.241743
SPAC12B10.04,acp1,bun62,icp55	I:4578163-4596120	93.651	62.6485	-0.580015	0.602302
SPNCRNA.261	I:5252426-5252941	7.20999	4.82318	-0.580011	0.695972
ppk25	II:3975942-3989611	50.9058	34.0669	-0.579458	0.592501
nap1,vps3	III:473306-479092	307.939	206.135	-0.579054	0.290179
stt3	II:360438-373651	259.026	173.418	-0.578846	0.386049
SPNCRNA.1632	II:3703455-3706300	49.6814	33.2739	-0.578316	0.348317
rtf1	I:4797194-4799346	43.8142	29.3567	-0.577709	0.346272
pdx1	III:1047663-1064443	75.0485	50.297	-0.57735	0.72765
trm112	I:388232-389229	27.3439	18.3298	-0.577029	0.623602
gtr1	II:1053621-1055342	37.1146	24.8934	-0.576222	0.482517
rpl22	I:5314777-5315429	1658.95	1112.76	-0.576133	0.239472
erv14	I:4639677-4645177	28.7827	19.3084	-0.575974	0.789671
rpc19	I:903041-903924	172.614	115.831	-0.575531	0.338116
trl1	I:2339835-2343947	39.2811	26.3668	-0.575115	0.527702
cig2,grx5	I:2705763-2718444	113.139	75.9487	-0.575004	0.718173
SPAC821.03c	I:981472-983481	83.3252	55.9458	-0.574723	0.26986
SPNCRNA.838	I:2556599-2575956	19.9675	13.4126	-0.574062	0.871079
SPBC365.16	II:2523494-2532214	103.081	69.2617	-0.57365	0.677826
SPCC1672.04c,asp1,yrs1	III:565547-574812	210.321	141.318	-0.573649	0.424557
ppk32	II:2016394-2022034	32.7277	22.016	-0.571963	0.67028
rps802	I:844947-850259	888.489	597.82	-0.571644	0.341844
eri1	II:1319069-1323437	1.04585	0.704218	-0.570582	0.874938
pho2,taf73	II:3033242-3037769	230.762	155.439	-0.570059	0.412532
SPAC17H9.12c	I:2025053-2027164	53.7665	36.2468	-0.568851	0.448298
SPBC56F2.08c,alg5,arg5	II:4091743-4107159	431.613	290.996	-0.568741	0.409131
SPBC530.07c	II:804138-823647	24.0453	16.2186	-0.568106	0.862577
ade2,iec1	I:4652524-4656456	225.152	151.875	-0.568014	0.377078
vma7	II:4021129-4021955	72.1657	48.6805	-0.56797	0.479835
ctr5	I:3635142-3636572	61.2043	41.3103	-0.567133	0.420467
SPAC959.03c	I:3384189-3391615	98.2513	66.3566	-0.566238	0.801372
sam1	II:4161246-4171911	485.028	327.777	-0.565353	0.427124
qcr8	I:4767041-4771708	193.064	130.508	-0.56494	0.516117
rpl4101	I:5393498-5411132	2445.41	1653.44	-0.564605	0.469264
srb11	II:2307308-2318581	24.5687	16.6132	-0.564495	0.890774
SPNCRNA.1594	II:3361433-3369220	1.78593	1.20795	-0.564117	0.971856
adg3	III:1940335-1959797	54.4054	36.808	-0.56373	0.586287
SPAC9G1.05,oxa101	I:1974943-1982206	102.115	69.1778	-0.561811	0.643381
SPAC30D11.11,hus5,rad22,rpl3802	I:1092386-1103890	688.152	466.256	-0.561604	0.560572
mgr2	II:1562325-1571067	65.7652	44.5746	-0.561102	0.671277
SPAC694.04c,rps2502	I:4200147-4208952	2823.89	1914.49	-0.560721	0.488319
SPBC4F6.13c	II:2714248-2716786	112.162	76.0447	-0.560667	0.268214
tdp1	III:527391-531496	2.38602	1.61959	-0.558974	0.872397
lys3	I:529166-533731	464.795	315.543	-0.558758	0.333153
tim50	II:1399787-1401863	91.5304	62.1475	-0.558555	0.288268
SPBC16H5.08c,SPBC16H5.12c,omh2,ppa2,prp43,skb1	II:2273435-2290445	1012.67	688.139	-0.557397	0.445678
SPNCRNA.799	I:2146729-2157665	11.2367	7.63631	-0.557273	0.8662
SPBC106.12c,plg7	II:396751-407908	37.5091	25.4912	-0.557242	0.779755
psu1	I:1821400-1823413	313.103	212.849	-0.556809	0.258102
fur4	I:1841907-1843995	45.4053	30.8682	-0.556742	0.360097
ade3,sfc1	I:1316980-1339942	164.483	111.841	-0.556488	0.548271
cyp1	I:1368171-1369916	14.7455	10.0263	-0.556484	0.871485
pcf3	I:2531224-2533276	48.9948	33.3262	-0.555972	0.434062
SPAC24B11.05	I:204324-211275	101.497	69.0484	-0.555762	0.507742
SPBC646.10c	II:940702-942434	663.246	451.252	-0.555609	0.253955
omh5	II:1463828-1467431	37.9435	25.8175	-0.555499	0.538429
SPNCRNA.215	I:3086471-3086930	3.9275	2.67244	-0.555454	0.721812
hcs1,rng2,spp42	I:2643501-2661423	269.244	183.353	-0.554286	0.559258
tef3	III:1685598-1688951	1010.09	688.063	-0.553873	0.242548
ppk11	I:4276008-4284568	70.172	47.806	-0.553706	0.59901
SPNCRNA.1180	III:1223307-1226925	16.9569	11.5562	-0.553202	0.658096
srp54	III:1475493-1485267	100.958	68.8375	-0.552486	0.476375
mug130	I:2854404-2861935	11.2367	7.6648	-0.551897	0.887299
dph3	I:2854404-2861935	41.5346	28.3318	-0.551892	0.776029
SPBC1E8.03c	II:1957655-1962527	45.3123	30.9118	-0.551745	0.422345
SPBP16F5.05c	II:1892960-1907808	46.0871	31.4462	-0.551478	0.82965
cdc27,esf1	II:1058346-1066718	106.862	72.9197	-0.551372	0.485333
SPAC2F7.14c	I:560823-562179	56.0297	38.2507	-0.550708	0.434634
mrpl23	II:4219751-4222612	177.219	120.985	-0.550702	0.596693
rxt3	III:1039391-1047457	3.57749	2.44247	-0.550608	0.889215
cox20	II:3252007-3269488	24.8259	16.9548	-0.550156	0.865685
SPAC1805.10,SPAC1805.14,rpl14	I:2790111-2800406	962.403	657.332	-0.550017	0.585766
SPAC977.12	I:56372-64193	93.6045	63.9363	-0.549942	0.615073
SPBC31F10.12	II:3770194-3784944	283.227	193.473	-0.549826	0.55335
tim16	II:886480-888695	233.337	159.455	-0.549265	0.44489
mmi1	III:337087-340150	98.6612	67.4475	-0.548717	0.282174
arp42	I:4342229-4362334	1.16616	0.797398	-0.548389	0.964404
SPAC10F6.13c,atg17,mam4	I:1219251-1234076	236.858	162.086	-0.547264	0.541421
hxk2	I:2662987-2669009	239.267	163.749	-0.547135	0.287872
SPAC3F10.16c,spo12	I:2845470-2853947	96.6104	66.1283	-0.54691	0.618786
wis1	II:1143730-1146633	38.8411	26.5891	-0.546749	0.309217
SPAC29A4.02c,SPAC29A4.03c,aif1,cbf5	I:5140111-5148658	1875.43	1284.36	-0.54617	0.370403
cut20,prp12,rfc3,rps002	I:4026822-4044613	1814.23	1242.45	-0.546163	0.365925
SPAC29A4.15	I:5117469-5122136	182.093	124.712	-0.546082	0.40833
SPAC6G10.07,idp1	I:3205961-3232976	244.396	167.383	-0.546072	0.621799
ned8	II:2319757-2320292	44.0006	30.1376	-0.545957	0.630279
SPBC1539.03c	II:4360091-4375131	120.561	82.588	-0.545757	0.608469
SPAC4H3.01	I:3821681-3826227	87.9992	60.3316	-0.544578	0.351709
SPBP8B7.05c,SPBP8B7.08c,set6	II:3638410-3650172	188.629	129.331	-0.544483	0.750791
SPAC607.06c	I:2043744-2047166	34.2738	23.5199	-0.543225	0.660435
pro1	I:1006258-1008003	102.179	70.1408	-0.542773	0.331452
SPAC3C7.07c,elf1,pit1	I:2066216-2088934	178.147	122.383	-0.541664	0.689699
SPBC18H10.20c	II:1806206-1812431	112.601	77.3783	-0.541221	0.450037
SPAC29A4.14c	I:5117469-5122136	14.4991	9.96788	-0.5406	0.762057
lsc1	II:824062-842790	12.6791	8.72245	-0.539648	0.840312
SPNCRNA.689	I:807893-828205	12.6802	8.7268	-0.539054	0.897465
SPAC5H10.12c,gmh2	I:160976-180174	116.457	80.1668	-0.538726	0.825949
SPNCRNA.947	I:3891975-3895794	29.8776	20.5685	-0.538629	0.667549
SPAC9.08c	I:1476730-1484752	41.1575	28.3394	-0.538345	0.921331
SPAC25G10.08	I:4310534-4323314	532.175	366.5	-0.538089	0.403392
SPBP4H10.14c	II:2897775-2899670	22.3009	15.3603	-0.537896	0.478176
SPBC1105.18c	II:3537088-3555688	76.1016	52.4262	-0.53764	0.774495
swd1	I:2500468-2502066	53.6402	36.9781	-0.536643	0.407425
SPBC106.13	II:396751-407908	117.263	80.88	-0.535896	0.62225
fta6	I:4782046-4782273	5.06944	3.49659	-0.535878	0.772453
cut12,gtp1	II:536072-548377	43.6186	30.0908	-0.535618	0.702543
SPBC13G1.15c,ash2	II:3725277-3742251	96.3238	66.4608	-0.535388	0.646729
SPNCRNA.1499	II:2265285-2265818	3.67312	2.53494	-0.535053	0.740153
srp2,ura2	I:4422699-4429505	202.413	139.705	-0.534923	0.380937
rpl3602	II:3153440-3161616	309.869	213.927	-0.534538	0.39586
rpl3001	I:1968075-1974092	847.99	585.816	-0.533599	0.489618
taf10	II:2255046-2256226	49.7328	34.3799	-0.532633	0.427393
SPAC323.05c,SPAC323.07c,uba5	I:3898265-3920597	153.998	106.482	-0.5323	0.862277
SPBP23A10.06,apc2,pkr1,rpa2,ssr4	II:1974389-2012207	299.04	206.803	-0.532076	0.767806
SPNCRNA.1307	II:80855-85631	11.154	7.71524	-0.531773	0.656334
pabp	I:1527564-1545221	153.136	105.93	-0.531709	0.400972
SPBC839.16	II:623322-632706	1129.32	781.242	-0.531613	0.816698
sty1	I:204324-211275	18.0407	12.4804	-0.531588	0.795829
SPAC2G11.04	I:807893-828205	25.8946	17.9276	-0.530467	0.857487
SPNCRNA.648	I:425288-440097	25.0118	17.3176	-0.530368	0.926501
fkbp39	II:4061231-4065960	442.685	306.511	-0.530341	0.292151
pds5	I:1911835-1915898	19.7127	13.6552	-0.529679	0.503921
SPBC32H8.01c	II:1448814-1451104	53.8889	37.3351	-0.529456	0.60801
SPCC4G3.16,SPCC4G3.17,SPCC4G3.18	III:430384-446630	255.032	176.731	-0.529119	0.609736
new4	I:3412268-3415153	32.9591	22.8402	-0.529103	0.730127
SPCTRNAGLN.05	III:1862480-1863627	0.741834	0.514196	-0.528779	0.778754
jmj4	III:1435079-1442233	37.8762	26.2623	-0.5283	0.87642
SPAC644.16,rpp101	I:2694716-2705633	754.038	522.833	-0.528286	0.460963
rpl2001	I:1437857-1443260	880.415	610.519	-0.528148	0.407893
SPNCRNA.1592	II:3323805-3337381	3.43846	2.38457	-0.528034	0.948449
nse5	II:1257451-1260810	33.7507	23.4062	-0.528023	0.546091
SPNCRNA.885	I:3088641-3102688	13.8953	9.63665	-0.527997	0.819233
zuo1	II:3094848-3096383	454.996	315.582	-0.527842	0.282877
rrp16	I:4803031-4806453	121.802	84.4823	-0.527821	0.441146
SPNCRNA.1041	I:4973600-4991010	61.6802	42.7826	-0.527783	0.565415
rep2	II:1717714-1720988	65.7776	45.6326	-0.52753	0.429933
-	II:3869444-3869952	2.83683	1.96843	-0.527238	0.747742
nup37	I:4870283-4873024	62.7431	43.5371	-0.527214	0.38279
rrn10	I:5033372-5045204	32.9101	22.8376	-0.527115	0.867018
nap1	III:473306-479092	133.67	92.8138	-0.526268	0.840938
SPAC521.03	I:844947-850259	275.199	191.088	-0.526241	0.61811
SPAC4G9.15	I:2282195-2286566	119.284	82.8312	-0.526151	0.727561
SPAC26H5.09c	I:4137265-4139080	94.5767	65.7318	-0.524893	0.302084
alp5	II:2012987-2015005	56.4862	39.2621	-0.524763	0.374871
pmc5	I:1823881-1827260	4.70633	3.2728	-0.524079	0.780823
SPNCRNA.875	I:3009987-3014213	44.1192	30.6872	-0.523771	0.631635
-	II:1601673-1602010	4.40617	3.06497	-0.523651	0.741355
SPBTRNAARG.05,SPNCRNA.1417,SPNCRNA.568	II:1156491-1161248	131.133	91.2298	-0.523453	0.450654
SPNCRNA.784	I:1956475-1967969	11.3654	7.90844	-0.523186	0.921956
pog1,tpi1	III:939294-946457	1158.31	806.224	-0.522775	0.338937
SPAC29B12.08	I:5419732-5431523	14.6661	10.2107	-0.522415	0.907831
dbp7	II:2258785-2261031	40.6534	28.3151	-0.521804	0.391627
tif211	I:3166348-3167699	317.56	221.514	-0.519634	0.319879
tyr1	III:2324778-2328706	40.859	28.5121	-0.51908	0.516077
qcr10	II:2884155-2887140	84.1615	58.7489	-0.518598	0.598018
gas4	II:4206048-4207715	77.1089	53.8321	-0.518429	0.389408
SPBC244.02c	II:4357855-4359583	99.7647	69.6531	-0.518342	0.370734
SPNCRNA.1681	II:4226160-4236439	2.62615	1.83415	-0.517841	0.953319
SPAC823.09c,SPAC823.10c	I:2594544-2597985	37.3104	26.0806	-0.516597	0.603524
SPNCRNA.618	I:160976-180174	64.5586	45.1452	-0.516037	0.857009
iec3,rpa12	III:1039391-1047457	115.349	80.6753	-0.515812	0.643594
pis1	I:650170-653321	172.52	120.662	-0.515796	0.393043
lsb5	II:3762704-3764439	53.1121	37.1487	-0.515728	0.413594
vma21	III:182767-188988	52.2975	36.5845	-0.51551	0.633257
cct1	II:2307308-2318581	181.558	127.041	-0.515131	0.506616
mug128	III:2183589-2187389	23.7564	16.6256	-0.514907	0.859332
ubp11	II:1676351-1678652	19.5457	13.6816	-0.514611	0.531051
SPBC543.02c,pku80,spn3	II:4296978-4309986	372.683	260.902	-0.514442	0.461786
ask1	II:1562325-1571067	15.0931	10.5707	-0.513814	0.798604
pob1,spi1	II:4386148-4397207	929.674	651.408	-0.513163	0.456631
SPNCRNA.1154	III:720043-728948	1.75764	1.2318	-0.512876	0.886887
SPBC582.10c,eca39,nup107	II:432311-447177	708.236	496.514	-0.512394	0.465984
SPAPB15E9.01c,SPAPB18E9.05c	I:3986436-3995104	279.414	195.902	-0.512275	0.890898
SPNCRNA.734	I:1316980-1339942	372.521	261.194	-0.512204	0.699451
SPCC1393.09c	III:815030-820363	112.615	78.9771	-0.511887	0.511041
SPAPB8E5.07c	I:4919714-4923369	117.25	82.2444	-0.511604	0.300804
gua1	II:1706940-1708944	466.389	327.296	-0.510936	0.293675
SPAC1952.01,SPAC1952.02,otu2	I:4966989-4973471	248.886	174.708	-0.510535	0.545123
fep1	I:440751-445721	44.5984	31.3098	-0.510379	0.37151
SPCC1682.09c,mcp2	III:382192-390514	92.0353	64.6176	-0.510259	0.497136
SPBC2A9.13	II:2939714-2963818	20.5963	14.4617	-0.510142	0.945046
SPAC1006.07	I:5085358-5087513	1603.13	1125.82	-0.509924	0.317745
sda1	II:396751-407908	6.83972	4.80394	-0.509721	0.847752
SPCC584.01c	III:1525413-1530017	105.703	74.2941	-0.508696	0.342496
SPBC691.04	II:1428699-1432984	73.3514	51.5602	-0.508565	0.470559
SPAC4A8.06c	I:2553800-2555939	1.96321	1.38009	-0.508452	0.887214
spp2	II:3317742-3319629	34.8436	24.4948	-0.508417	0.501559
SPBC28F2.11,rpb1	II:1589084-1598155	261.482	183.849	-0.508193	0.446344
shg1	I:2357301-2359871	32.2913	22.7074	-0.507981	0.697466
SPBC4F6.14	II:2716856-2728918	231.789	163.035	-0.507625	0.617362
prp19	I:5122726-5138367	9.7522	6.86128	-0.507249	0.887413
cdd1,sdh1	I:3796129-3805271	431.326	303.47	-0.507225	0.384069
ptp4	II:1277904-1282254	216.357	152.259	-0.506891	0.478281
SPBC582.08,pex11	II:432311-447177	138.385	97.3952	-0.506765	0.632885
tim13	I:4480190-4491942	479.183	337.33	-0.506416	0.572614
drc1,tom70	I:2424734-2437498	393.585	277.077	-0.506392	0.495004
SPNCRNA.558	I:2495843-2497780	6.03675	4.25094	-0.50599	0.885268
SPNCRNA.1335	II:277940-279285	7.05887	4.97222	-0.505545	0.804469
SPNCRNA.1214	III:1649039-1683583	106.635	75.1247	-0.505325	0.747631
SPAC607.02c,snu13	I:2036326-2041861	561.108	395.799	-0.503511	0.457267
SPAC926.06c	I:3891975-3895794	44.1184	31.1504	-0.502127	0.410323
SPCC1223.01,spp27	III:1823310-1844115	179.923	127.08	-0.501639	0.590955
lcf2	II:2887469-2896587	85.2245	60.199	-0.50153	0.414253
SPAC1486.08,SPAC1486.09,thi1	I:3205961-3232976	205.154	145.011	-0.500544	0.718793
msh6,rps2802	III:1823310-1844115	868.381	614.002	-0.500086	0.607898
krs1,nup85	II:2171607-2176522	401.476	283.871	-0.500076	0.36801
not2	III:430384-446630	48.7694	34.4938	-0.49964	0.810526
SPAC18G6.06	I:2228921-2231496	75.1158	53.1484	-0.499089	0.53307
SPAC8F11.04	I:2854404-2861935	167.325	118.394	-0.499055	0.383145
pmo25	I:4702225-4706314	7.39636	5.23369	-0.498988	0.927122
SPCC569.01c	III:2434586-2437557	23.9764	16.9677	-0.498824	0.596677
SPNCRNA.1582,SPNCRNA.541	II:3150074-3153000	0.401846	0.284445	-0.498496	0.93742
SPNCRNA.777	I:1946556-1953655	5.1291	3.63133	-0.498208	0.8378
SPAC1687.19c,mis6,ssl3	I:936187-949365	73.8462	52.2899	-0.49799	0.711681
tif35	II:1769945-1774547	680.026	482.082	-0.496312	0.451134
SPBC713.04c	II:870337-884395	99.0233	70.2115	-0.49606	0.565472
SPBC8D2.18c	II:1389534-1393012	461.973	327.583	-0.495949	0.362863
SPNCRNA.1268	III:2159158-2179885	5.21317	3.69909	-0.49499	0.952184
SPCC18.09c	III:1970712-1973851	34.4883	24.5044	-0.493063	0.4011
SPBC19G7.17	II:2380486-2384668	218.129	155.064	-0.492325	0.451995
SPAC6C3.06c	I:2330819-2335555	27.8416	19.793	-0.492249	0.430836
rps3001	I:4882813-4897099	1142.48	812.458	-0.491806	0.540039
SPBC17G9.12c,SPBC17G9.13c,pyr1	II:2189653-2198140	316.003	224.788	-0.491376	0.569656
SPAC13A11.05	I:582272-584402	105.223	74.8559	-0.491262	0.362263
alp6,ctf18,utp15	II:465474-489600	135.641	96.4994	-0.491199	0.676223
SPAC30.02c,sec72	I:4365200-4393963	85.6339	60.9232	-0.491189	0.816814
SPAC1F12.06c	I:3812514-3820526	42.2151	30.0537	-0.490218	0.725508
tif471	I:4491951-4510013	269.502	191.951	-0.489557	0.385286
pda1,pnn1,sec74	I:5177804-5186418	279.622	199.257	-0.488852	0.445214
SPNCRNA.1101	III:76512-79816	2.40956	1.71726	-0.488664	0.82783
png1	I:3167893-3169409	12.0213	8.56865	-0.488453	0.598519
SPNCRNA.649	I:445999-453627	1.50479	1.07279	-0.488193	0.95313
meu34	I:1423028-1424169	75.7121	53.979	-0.488127	0.43936
est1,rhp23	II:2986870-3003938	196.521	140.114	-0.488079	0.514192
arc1	II:2214395-2215817	197.082	140.518	-0.488043	0.333226
SPAC19G12.04,SPAC19G12.05,cda1	I:4044820-4053397	95.682	68.2578	-0.487254	0.687338
crb3	I:2307437-2311973	148.62	106.032	-0.487131	0.444152
arp3	I:350238-357205	270.623	193.081	-0.487078	0.43958
SPNCRNA.124	I:3558765-3559116	2.28299	1.62936	-0.486624	0.778612
SPAC6F6.11c	I:2751269-2754327	37.5624	26.81	-0.48652	0.524469
SPAC11D3.04c	I:112513-120309	37.2209	26.5765	-0.48596	0.598899
lsm7,ucp10	III:1813667-1821856	209.409	149.546	-0.485734	0.577458
hmt2,rpc25	II:2581918-2593389	251.508	179.621	-0.485649	0.697337
cyp4	II:3685837-3686791	488.426	348.996	-0.484928	0.33209
tif33	I:2580099-2583046	619.295	442.535	-0.484836	0.324897
SPAC4G9.20c	I:2287134-2290170	73.9469	52.845	-0.484723	0.427757
SPNCRNA.699	I:936187-949365	32.173	23.0091	-0.483646	0.848545
rfc4	I:904025-906465	92.3978	66.1055	-0.483088	0.475594
SPBC1709.03	II:1102237-1105933	100.063	71.6068	-0.482742	0.684695
SPNCRNA.1017	I:4689240-4701767	160.237	114.673	-0.482681	0.663083
SPAC19B12.06c,SPAC19B12.07c,fcp1	I:4882813-4897099	266.162	190.526	-0.482314	0.851412
vps36,vti1	II:4000466-4019080	38.9948	27.9196	-0.482004	0.88243
SPBC2G2.16	II:3464693-3487915	123.435	88.4017	-0.4816	0.652005
arx1	II:3849936-3868751	151.426	108.482	-0.481162	0.68217
SPBC2D10.03c	II:2968262-2968967	29.5574	21.1795	-0.480851	0.597536
SPAC27D7.06	I:4518999-4525417	137.534	98.562	-0.480681	0.51998
SPNCRNA.718	I:1165697-1180072	52.6455	37.7433	-0.48009	0.781664
fkh1	II:623322-632706	406.598	291.745	-0.478897	0.877292
mdm10	I:2029142-2033308	19.9299	14.3105	-0.477859	0.870514
SPNCRNA.984	I:4395797-4409596	0.23257	0.167005	-0.477775	0.990835
vid21	III:977008-985788	1.39083	0.999143	-0.477179	0.907473
SPNCRNA.306,SPNCRNA.962	I:4136045-4137107	8.2654	5.93979	-0.476675	0.815297
SPAP8A3.10	I:5334102-5334807	36.7518	26.4224	-0.476052	0.644894
SPNCRNA.1419	II:1161484-1170675	9.57852	6.88763	-0.475796	0.914605
SPBC2G2.14	II:3461271-3464279	30.9777	22.2802	-0.475466	0.503047
SPNCRNA.278	I:5481584-5482068	2.27945	1.63953	-0.475403	0.786184
SPCC191.06,cyc1	III:1702341-1716374	188.465	135.588	-0.475066	0.719879
SPBC1604.09c	II:3914530-3915987	16.0405	11.5432	-0.474682	0.676564
ctu1	II:2581918-2593389	54.9588	39.5656	-0.474103	0.895698
SPAC1565.05	I:1294071-1301178	100.726	72.5263	-0.473861	0.429289
prl56	I:2882792-2907275	17.4142	12.5479	-0.472827	0.919162
SPBC2G5.01	II:2576499-2580148	172.346	124.189	-0.47277	0.438383
SPBC17A3.05c,rar1	II:1406898-1420225	289.654	208.742	-0.472611	0.512042
SPAC11D3.18c,SPAC5H10.02c	I:140380-155583	28.1998	20.3286	-0.472178	0.837179
SPCC1827.05c,SPCC1827.06c,SPCC1827.07c	III:2382308-2398296	1030.05	742.675	-0.471914	0.537062
SPCC24B10.10c,mft1	III:917629-923491	62.3933	44.9882	-0.471843	0.787782
SPNCRNA.682	I:765328-792274	32.956	23.7701	-0.471391	0.898491
SPNCRNA.1500	II:2266289-2267665	26.513	19.1239	-0.471324	0.641682
SPBC106.07c,mug2	II:384207-390296	120.855	87.19	-0.471048	0.418023
arg1,bit61,ubc12	III:1609352-1619330	467.597	337.368	-0.470944	0.44677
pgp2	II:3590826-3597188	1.05266	0.759507	-0.470899	0.938796
SPNCRNA.1498	II:2237948-2246082	192.607	138.972	-0.470859	0.452848
SPNCRNA.758	I:1725051-1733316	30.6702	22.13	-0.470836	0.828939
mvd1	I:3040706-3043380	217.428	156.885	-0.470828	0.363458
tif225	I:3669129-3671512	125.423	90.5147	-0.470576	0.356225
mcs4	II:3557089-3559137	32.5307	23.4837	-0.470141	0.451692
asa1	I:5069558-5074055	37.9333	27.3916	-0.469732	0.675709
dph2	II:3323805-3337381	46.0138	33.2361	-0.469317	0.793846
mdj1	III:430384-446630	76.1081	54.9863	-0.468976	0.716876
pus1	III:2120625-2136917	78.8594	56.9961	-0.468421	0.714002
SPBC336.02,fbh1	II:2729014-2738750	131.449	95.0124	-0.468315	0.496008
SPAC30C2.03	I:4636898-4638001	59.1293	42.7447	-0.468128	0.557195
SPAC9.11	I:1485593-1488388	11.1886	8.09184	-0.467486	0.705514
SPBC365.11,arp5	II:2510666-2523397	101.582	73.4691	-0.467434	0.657775
SPAC3F10.09	I:2823666-2836168	21.0987	15.266	-0.466831	0.80587
SPAC22E12.01,rpl31	I:5011682-5021488	1130.36	817.894	-0.466789	0.507153
SPNCRNA.790	I:2052649-2057177	33.9083	24.5358	-0.466751	0.683778
rae1	II:4282123-4292035	118.796	85.9886	-0.466265	0.818792
SPAC16A10.03c	I:3072846-3086022	137.853	99.8615	-0.465135	0.631053
SPNCRNA.829	I:2457494-2473896	54.9389	39.8408	-0.463581	0.7123
atg5	II:3429717-3433533	17.9239	12.9993	-0.463448	0.812711
adn2	II:4397234-4402885	26.6274	19.3132	-0.463323	0.604135
SPBC16C6.12c,sec27	II:4352414-4357187	160.909	116.773	-0.462538	0.441207
med20	I:2344064-2353472	72.9479	52.9547	-0.462107	0.805848
SPNCRNA.900	I:3300811-3302082	5.39588	3.91711	-0.462067	0.725906
SPNCRNA.1495	II:2215954-2218094	70.3902	51.1074	-0.461844	0.58802
paa1	I:5329176-5333012	94.5489	68.6842	-0.461084	0.495978
SPNCRNA.803	I:2194819-2200168	55.6375	40.4227	-0.460892	0.519853
SPAC18B11.08c,SPAC18B11.09c,rhp6	I:302234-319185	280.928	204.129	-0.460718	0.714843
SPCC1235.11	III:200019-202707	235.562	171.176	-0.46063	0.389904
nth1	I:1104752-1107885	11.0553	8.03549	-0.460285	0.824884
SPNCRNA.92	I:3866535-3876176	1083.83	787.947	-0.459965	0.802642
SPAC343.14c,SPAC343.17c	I:1665143-1701704	135.271	98.4102	-0.45897	0.812962
SPAC3F10.06c,erf4,mug113	I:2823666-2836168	119.181	86.7058	-0.458959	0.81794
SPNCRNA.1545	II:2716856-2728918	8.74818	6.36662	-0.458456	0.96448
SPBC21B10.08c	II:1655564-1656928	183.81	133.816	-0.457963	0.395981
pnk1,rps23	I:2133171-2139923	825.344	600.99	-0.457655	0.496678
SPAC17H9.18c,cdt2	I:2033637-2035673	39.0686	28.449	-0.457631	0.847969
SPNCRNA.638	I:319814-325517	144.903	105.541	-0.457276	0.710338
SPAC6C3.03c	I:2325853-2330657	4.77091	3.47548	-0.457055	0.894091
ark1	III:141428-144172	25.8311	18.8222	-0.456674	0.648306
ogm4	II:4346577-4349272	92.8156	67.6392	-0.456507	0.37723
SPAC227.03c	I:501116-505775	54.3436	39.6067	-0.456367	0.479222
SPAC22H12.05c,rps102	I:884364-902344	5806.13	4231.67	-0.456348	0.370346
SPCC338.06c,mms2,naa15	III:1361346-1370448	247.862	180.797	-0.455168	0.523297
SPBC2G5.05	II:2581918-2593389	775.9	566.124	-0.454754	0.429922
SPNCRNA.1648	II:3916211-3926049	48.8993	35.692	-0.454212	0.884549
SPAC589.06c	I:3102767-3103904	259.488	189.529	-0.453251	0.380476
chp2	II:4349486-4352398	17.4238	12.7295	-0.452879	0.824232
mug42	III:1514794-1515142	8.89088	6.49644	-0.452677	0.75421
SPAC30C2.04	I:4638116-4639647	252.824	184.74	-0.452632	0.365772
SPAC5H10.10,gmh1	I:160976-180174	100.673	73.6346	-0.45122	0.839871
rpo41	I:4141280-4153031	15.1116	11.0551	-0.450944	0.906816
SPBC1A4.07c,SPBC1A4.11c,cct3,tam41	II:1974389-2012207	378.617	277.08	-0.450436	0.798643
SPAC21E11.07,lcb2,tif224	I:4254671-4264621	256.076	187.44	-0.450149	0.568226
cys2	II:409157-430390	163.662	119.801	-0.45008	0.7147
hhf3	II:3517400-3536935	280.373	205.489	-0.448284	0.752535
nda2	II:4268919-4270761	262.068	192.077	-0.448258	0.359193
cdc42	I:1916053-1917656	195.303	143.15	-0.448179	0.411069
SPCC1672.07	III:575460-578495	126.285	92.6055	-0.447509	0.366653
res1	II:1232587-1243207	29.0908	21.3358	-0.447284	0.752824
byr3	I:2243207-2248535	252.888	185.485	-0.447195	0.468613
atp23	III:141428-144172	42.1595	30.935	-0.446618	0.585666
SPAC8E11.04c,SPAC8E11.05c,SPAC8E11.08c,alp31	I:3372748-3381918	189.659	139.171	-0.446548	0.66097
hrs1	II:3455135-3460381	210.985	154.82	-0.446543	0.514405
mcs2	II:1892960-1907808	39.2742	28.8251	-0.446254	0.822191
SPBC12D12.05c	II:2307308-2318581	81.4714	59.8138	-0.445815	0.775764
SPBC1271.14	II:332456-338426	32.2506	23.6846	-0.445376	0.570923
SPAC1565.02c	I:1289724-1293926	68.9849	50.6882	-0.444632	0.557934
pop7	II:3622473-3634812	66.735	49.0541	-0.444072	0.820163
arp9	I:3866535-3876176	61.351	45.1016	-0.443907	0.88403
mis13	II:1150423-1155774	0.978463	0.719415	-0.443694	0.945207
cnd1,plh1	II:3200038-3208717	59.056	43.4312	-0.443353	0.60813
fim1	II:3106241-3108847	174.626	128.435	-0.443226	0.375284
rpc10	II:1675591-1676188	196.737	144.704	-0.443167	0.392579
imp1	II:3916211-3926049	127.824	94.0409	-0.442796	0.8337
grx1	I:4873957-4881355	433.904	319.274	-0.44258	0.796614
SPCC970.02,SPCC970.03,mis18,rad16	III:507475-519003	202.886	149.288	-0.442571	0.583781
SPAC186.02c	I:5529850-5531963	1.36276	1.00282	-0.442462	0.78025
SPBC354.04,swd3	II:548381-557248	180.22	132.623	-0.442429	0.602881
alo1,mse1,ypt71	I:1878008-1892090	190.427	140.154	-0.442227	0.693816
gpi7	I:160976-180174	21.7982	16.0448	-0.442101	0.930477
SPBC1A4.04,blt1	II:1974389-2012207	76.4004	56.2539	-0.441626	0.961225
rps2401	I:3599033-3599783	718.235	528.931	-0.441378	0.371569
SPBC29A10.16c	II:2573700-2576202	69.1591	51.0164	-0.438958	0.516514
SPAC1B2.03c,ugo1	I:2803885-2821120	283.036	208.796	-0.438895	0.649366
SPNCRNA.513	III:2230867-2248273	7.92575	5.84804	-0.438596	0.959291
SPAC959.11,omh6	I:3391749-3394585	32.2461	23.7973	-0.438325	0.548615
SPCC1840.07c	III:2270043-2271671	51.8466	38.2641	-0.438258	0.478886
SPAC1F8.08	I:99045-104953	8.31572	6.14291	-0.436919	0.981639
SPBC887.01,SPBC887.02,cnp1,new19	II:3537088-3555688	106.016	78.3249	-0.43674	0.870046
SPBC3D6.12	II:1290497-1307539	91.734	67.778	-0.436638	0.6136
ccr4	III:637434-642561	147.323	108.899	-0.435995	0.486401
atp11	I:1437857-1443260	36.2635	26.8152	-0.435471	0.917991
SPNCRNA.1358	II:432311-447177	31.5977	23.3654	-0.435445	0.899716
SPBP16F5.08c	II:1911886-1926244	61.1226	45.2301	-0.434422	0.727057
pcn1	II:3616411-3617845	292.624	216.603	-0.433995	0.391426
SPCC16C4.19,rpl2802,sif2,smc6	III:643346-661264	942.633	697.978	-0.433514	0.533611
cts1	I:1211194-1217067	429.878	318.406	-0.43306	0.428666
nmd3	I:794865-796821	77.1677	57.1727	-0.432669	0.418928
qcr6	II:4343758-4345608	106.498	78.9164	-0.432434	0.41898
SPBC1306.01c	II:1176451-1180530	79.1632	58.6744	-0.432099	0.44337
SPAC824.07,gda1,tim14,vps16	I:1665143-1701704	172.408	127.81	-0.431823	0.851527
doa10,rli1	II:4161246-4171911	281.047	208.417	-0.431337	0.599378
ubp12	III:2328868-2334958	53.8322	39.9243	-0.431201	0.546184
bag101,top3	II:4226160-4236439	54.0891	40.1162	-0.431152	0.733443
SPNCRNA.735	I:1340219-1348657	4.104	3.04463	-0.430764	0.91906
cox4	I:703668-714070	116.337	86.3133	-0.430655	0.649641
cog5	II:2373929-2380322	115.812	85.9638	-0.429988	0.656377
vma1	I:1647198-1649410	203.164	150.892	-0.429129	0.391002
SPCC965.04c	III:2280652-2290607	6.61304	4.91213	-0.428965	0.88029
SPAC12B10.09,SPAC12B10.10,exg2	I:4578163-4596120	38.3457	28.4936	-0.428426	0.81467
rsc58,spo15	I:623090-633474	190.631	141.656	-0.428393	0.544146
sdh4	II:2035905-2037394	72.3667	53.794	-0.427882	0.633202
SPNCRNA.1065	I:5270879-5272361	1.47058	1.09367	-0.427211	0.787528
-	III:2034582-2035353	0.793801	0.590809	-0.426086	0.816784
hsp10	III:1193981-1206819	682.521	508.07	-0.425848	0.527396
SPBC36.01c,SPBC36.02c,SPBC530.15c,dsk1	II:824062-842790	139.182	103.62	-0.425675	0.605937
SPAC458.02c	I:4729677-4739251	311.577	231.998	-0.425475	0.525606
SPAC977.15	I:56372-64193	14.4378	10.7513	-0.425343	0.971886
SPBC1703.08c	II:2923821-2931288	103.941	77.4012	-0.425337	0.634307
SPBC19F8.02	II:3226566-3235830	42.159	31.3981	-0.425162	0.828781
SPCC1672.03c	III:565547-574812	38.3333	28.5515	-0.425034	0.67024
bud6,sgo2	I:3710526-3721854	56.1632	41.834	-0.424951	0.582348
set5	III:2035623-2036993	57.3772	42.7385	-0.424942	0.500907
SPBC3B8.05,SPBC3B8.06	II:3379311-3396524	49.2581	36.6972	-0.424692	0.758473
SPCC965.13	III:2308666-2317771	44.0921	32.8488	-0.424681	0.592571
SPCC550.11,arp6,dfp1	III:1207188-1216527	268.499	200.06	-0.424483	0.473268
SPBC20F10.02c	II:3282948-3286620	11.8101	8.80016	-0.424421	0.880005
trr1	II:4172384-4191448	112.551	83.8835	-0.424116	0.725934
nfs1	II:2418737-2425584	151.915	113.24	-0.423887	0.566055
SPBC428.11	II:465474-489600	207.961	155.02	-0.423862	0.630659
lag1,mug125	I:1084067-1089673	147.475	109.937	-0.423796	0.519531
cbp1	II:3510426-3512464	2.76425	2.06074	-0.423726	0.861858
SPBC1105.08,rav1,ubc15	II:3517400-3536935	91.251	68.0278	-0.423717	0.815861
SPAC2F3.13c,plp1	I:3946545-3950224	59.9442	44.7053	-0.423174	0.590025
SPCC18.17c,fmn1,fum1	III:1980535-1991513	112.168	83.6924	-0.42249	0.883828
pkp1	I:2685781-2693767	27.8573	20.7896	-0.422193	0.670065
SPAC9E9.06c	I:4444386-4447549	306.421	228.724	-0.421905	0.394393
SPCC330.09,alg11,btb1,pcm1	III:123804-140937	117.797	87.9442	-0.421639	0.855898
tim21,uap1	II:4397234-4402885	261.405	195.188	-0.421419	0.506134
sab14	II:2048169-2050956	38.4857	28.7412	-0.4212	0.740733
SPBC119.12	II:740132-744835	67.2084	50.207	-0.420753	0.57514
SPAC17H9.07	I:2012667-2017627	118.763	88.7301	-0.420589	0.716749
-	I:3700664-3701551	0.844113	0.630983	-0.419836	0.838483
SPBP8B7.20c	II:3671159-3681296	62.0612	46.4063	-0.419371	0.625534
SPAC1093.04c	I:4613442-4619391	35.2562	26.3641	-0.419302	0.438638
taf11	I:1803224-1804491	19.8951	14.8861	-0.418448	0.856722
SPAC31G5.05c	I:2992358-2995933	316.496	236.813	-0.41844	0.700403
tom40	II:1356207-1357927	216.057	161.717	-0.417948	0.403802
adn1	II:1290497-1307539	1.82975	1.36959	-0.417899	0.974594
SPNCRNA.1060	I:5206594-5230965	9.44595	7.07055	-0.417875	0.964861
SPAC2E1P5.05	I:3329310-3331216	168.183	125.889	-0.417874	0.411599
SPAC1B3.13	I:4942199-4954199	129.777	97.1531	-0.417699	0.669681
SPNCRNA.1646	II:3883089-3897622	180.94	135.472	-0.417516	0.851499
SPAC6G9.01c,ace2,nop9	I:3239231-3245787	130.778	97.92	-0.417445	0.582621
nxt2,sck1	I:2398985-2405667	404.441	302.833	-0.417406	0.595832
SPAC589.12,mug82	I:3104100-3113396	87.4093	65.4764	-0.416812	0.903749
ppp1	II:3709183-3713713	287.31	215.269	-0.416466	0.485688
SPAC683.02c	I:4197368-4200078	79.5367	59.5943	-0.416446	0.515003
SPNCRNA.1474,SPNCRNA.379	II:1888086-1892775	9.18349	6.88521	-0.415541	0.901543
pgt1	I:5431574-5434908	85.5297	64.1272	-0.41549	0.419978
SPNCRNA.562	I:3497896-3513584	207.501	155.597	-0.415304	0.81391
coq6,mug57	II:1019516-1028192	87.0409	65.2718	-0.415233	0.673243
SPNCRNA.849	I:2751269-2754327	12.4483	9.33554	-0.415141	0.787309
SPAC1F5.10	I:259559-274921	59.1763	44.3934	-0.414676	0.779019
SPAC186.01	I:5527461-5528959	7.68869	5.76907	-0.414399	0.710606
SPBC1703.01c,sld5	II:2911930-2915796	277.254	208.053	-0.414256	0.557429
hem14	I:275088-282745	57.079	42.8378	-0.414077	0.764206
SPBC1347.05c,cki1	II:4066171-4077086	163.527	122.751	-0.413793	0.648786
nse4	II:3287501-3301277	37.0625	27.8303	-0.413303	0.796741
myr1	II:3455135-3460381	114.45	85.9535	-0.413092	0.613329
SPBC21C3.12c	II:3815436-3817780	176.588	132.642	-0.412852	0.544238
utp13	III:867226-877803	76.5968	57.5577	-0.412276	0.665143
SPAC18B11.11	I:294590-299154	30.0358	22.5781	-0.411756	0.489233
SPBC146.08c	II:1013253-1015825	145.269	109.202	-0.411722	0.664307
ogm2	I:3313323-3315900	127.442	95.8333	-0.41124	0.417198
SPAC23G3.12c,mug35	I:884364-902344	110.24	82.9414	-0.410486	0.895444
dhc1	I:4619538-4636898	28.8862	21.7422	-0.409881	0.638264
dot2	II:1244707-1247154	24.2926	18.2892	-0.409524	0.648615
SPNCRNA.105	II:4066171-4077086	132.561	99.824	-0.409193	0.915665
SPAC17A5.15c	I:1782879-1785297	397.463	299.424	-0.408631	0.402611
SPAC4H3.09	I:3840749-3852219	94.2813	71.0731	-0.407668	0.94985
met11	I:1650922-1663346	80.8357	60.977	-0.406726	0.637597
SPAC6F12.06,tom20	I:1316980-1339942	206.213	155.571	-0.406562	0.815245
SPAC1039.01	I:5444359-5447744	22.8603	17.2475	-0.406459	0.598499
SPBC17D1.03c	II:3323805-3337381	100.609	75.909	-0.406419	0.816152
SPAC23C4.17	I:1057646-1063448	6.12779	4.62466	-0.406021	0.823538
SPAC821.05	I:987630-989866	224.255	169.36	-0.405045	0.542886
SPCC23B6.02c,SPCC23B6.04c,ssb3,tel1	III:1263754-1282986	122.75	92.76	-0.404154	0.907108
SPNCRNA.1289	III:2328868-2334958	45.9897	34.7657	-0.403647	0.731964
SPBC4.02c,SPBC4.03c,mcm2	II:1184426-1195711	127.617	96.482	-0.403487	0.580941
SPBC2D10.09	II:2980790-2983735	88.1034	66.6396	-0.402819	0.684761
SPNCRNA.1644	II:3826722-3829523	9.68114	7.32311	-0.40272	0.713455
tim17	I:1449926-1451437	45.1165	34.1527	-0.401656	0.583561
msl1,rmt3,sfc9	II:1369013-1389186	108.07	81.8408	-0.401075	0.8029
sum1	I:5354800-5367314	490.744	371.641	-0.401064	0.598725
caf16	I:4811983-4817790	58.6411	44.4173	-0.400789	0.619951
SPBC1778.03c,SPBC1778.05c	II:3098294-3105980	39.6688	30.0591	-0.400204	0.682122
rpl2102	I:3400476-3405929	1312.86	995.037	-0.399889	0.425316
SPAC3H1.08c	I:1945392-1946363	5.31638	4.02951	-0.39984	0.876302
SPCP20C8.01c	III:28297-29423	38.2804	29.022	-0.399461	0.62994
aro1,sup45,vrg4	I:4689240-4701767	232.211	176.072	-0.399266	0.728968
SPBC4C3.07,mug136,syp1	II:3120576-3127624	587.131	445.372	-0.398672	0.477914
SPCC5E4.05c,SPCC5E4.10c	III:643346-661264	59.0865	44.8423	-0.397967	0.893348
cyp1	I:1368171-1369916	137.558	104.409	-0.397795	0.492378
cut14,spe2	II:2873841-2883758	143.244	108.767	-0.397243	0.613948
frs1	I:4098245-4100284	145.682	110.62	-0.39721	0.427398
SPAC16E8.10c,SPAC16E8.12c,SPAC16E8.18,tfb1	I:3515631-3524841	208.115	158.058	-0.396931	0.798678
nto1	II:3303291-3313029	33.721	25.6112	-0.396869	0.701801
SPBC776.08c	II:3187471-3191140	109.229	82.9837	-0.396454	0.424449
rct1	II:2177732-2185236	6.05346	4.59953	-0.396275	0.942475
SPAC222.14c	I:970874-976782	53.8577	40.9399	-0.395644	0.54083
mrpl51,smd3	II:1697272-1702760	101.57	77.2275	-0.395294	0.643142
SPNCRNA.1512	II:2416907-2418682	42.8584	32.5978	-0.394804	0.606315
tim11	II:380286-384085	138.571	105.399	-0.394766	0.709836
SPBP16F5.06	II:1907889-1909994	58.526	44.5251	-0.394459	0.503326
tpr1	I:4536974-4540298	66.6515	50.7071	-0.39445	0.44152
SPAC664.03	I:1708727-1710347	105.582	80.3524	-0.393955	0.446611
SPAC823.11	I:2598196-2600285	76.1659	57.9671	-0.393912	0.505802
SPBC776.06c	II:3178325-3186195	19.8058	15.0762	-0.393648	0.726587
hsr1	I:1956475-1967969	27.7369	21.1188	-0.393282	0.645679
SPNCRNA.824	I:2415951-2424686	98.6094	75.0831	-0.393237	0.704016
SPNCRNA.1277	III:2230867-2248273	43.2889	32.9767	-0.39255	0.806669
SPBC24C6.03,SPBC24C6.04,sec28	II:2322704-2331890	1045.08	796.188	-0.392427	0.47653
mrt4	II:1760714-1762094	451.684	344.133	-0.39235	0.431271
sla1,tim40,ura3	I:1382407-1387731	821.071	625.723	-0.391982	0.532106
SPAC4G8.03c	I:757914-762714	23.0445	17.569	-0.39139	0.498512
SPAC6C3.09	I:2339835-2343947	183.554	139.957	-0.391219	0.528838
rpc1	II:1248595-1254496	84.3291	64.3121	-0.390941	0.451634
SPCPB16A4.05c,trm8	III:949753-954331	89.66	68.3816	-0.390857	0.571477
abc4	I:4395797-4409596	125.534	95.7855	-0.3902	0.599995
prp17	II:2647668-2659459	1.94493	1.48432	-0.38992	0.890381
SPAC823.08c	I:2591412-2594218	102.799	78.4808	-0.389408	0.506235
bdf1	III:1728358-1731295	78.266	59.7607	-0.389187	0.821299
SPAC212.12	I:15854-16226	2.31282	1.76599	-0.389178	0.815105
SPNCRNA.1051	I:5140111-5148658	1.04955	0.801412	-0.389155	0.982699
mug1,ppr6	III:1448501-1459975	49.2819	37.6393	-0.388819	0.791837
SPNCRNA.1445	II:1550292-1562309	95.2822	72.8567	-0.387145	0.82811
SPBC543.05c	II:4296978-4309986	22.4182	17.1473	-0.386689	0.905214
omt2	I:4517411-4518818	13.2505	10.1364	-0.386507	0.786605
cuf1	I:405581-410068	22.6853	17.3558	-0.38634	0.665957
SPAC1071.03c	I:3858240-3862735	90.1156	68.9521	-0.386182	0.59197
SPBC902.04	II:489822-493812	45.2888	34.6534	-0.386159	0.598978
npp106	III:2059888-2063557	58.7198	44.9318	-0.386108	0.471655
alm1	I:3191446-3196943	91.1566	69.7886	-0.385355	0.432791
coq7	II:1055528-1057512	35.0039	26.7991	-0.385332	0.72162
rpl1603	II:3433533-3448232	63.5675	48.6829	-0.384873	0.819963
SPBC1685.04,pmp1,sec11,vma9	II:496533-509056	247.258	189.4	-0.384577	0.793355
gap1	II:942687-948223	22.5963	17.3097	-0.384508	0.715012
SPCC1840.09	III:2274166-2275514	26.942	20.6398	-0.384431	0.639439
apq12	II:447907-453536	37.5709	28.7844	-0.384329	0.921778
SPNCRNA.1615	II:3559166-3561462	6.0166	4.60965	-0.384292	0.85289
SPNCRNA.1669	II:4107561-4109819	3.69149	2.82879	-0.384021	0.762642
snR96	I:1449926-1451437	98.7483	75.7059	-0.383351	0.846872
ctr6	II:2100017-2101253	45.2186	34.6703	-0.383216	0.672302
SPCC24B10.03,SPCC24B10.04,tim9	III:905868-910364	210.075	161.074	-0.383177	0.599719
SPAC1639.01c,mod21	I:244203-259505	131.131	100.564	-0.382896	0.652589
mcl1	I:3281385-3285778	40.8281	31.3151	-0.382702	0.629066
mrpl33	III:2211001-2222620	29.3369	22.5106	-0.382111	0.896431
ppk3	I:3710526-3721854	12.7808	9.81104	-0.381502	0.824882
ura5	II:1231040-1232358	152.377	117.003	-0.381102	0.484269
ups1	I:2998748-3009652	48.1754	37.0296	-0.379617	0.714402
rpl3201	II:4349486-4352398	749.332	576.024	-0.379476	0.464744
SPNCRNA.747	I:1607775-1611164	23.2782	17.8969	-0.379266	0.817482
prs5	II:1277904-1282254	222.071	170.738	-0.379236	0.576863
pss1	I:1917766-1920867	544.259	418.455	-0.379219	0.437144
nhm1	II:2911930-2915796	50.8772	39.1298	-0.378753	0.724764
SPBC36.10,SPBC36.11,sap61	II:846798-870314	261.776	201.333	-0.378749	0.747268
SPBC14C8.13	II:2225082-2229087	7.77786	5.98224	-0.378688	0.823535
erg28	II:1040755-1049923	186.02	143.133	-0.378096	0.724992
alg1,bet1,hhp2,rpb5	I:1048937-1057578	316.213	243.329	-0.377987	0.60566
ptf2	II:4236632-4251433	41.573	32.0048	-0.377358	0.909912
cct8	II:1034933-1040613	227.966	175.56	-0.376861	0.505481
tea4	II:588337-591434	34.7911	26.7987	-0.376556	0.500266
pgp1	III:1047663-1064443	102.948	79.311	-0.376326	0.742061
hhp1,lvs1	II:1835724-1856984	168.983	130.21	-0.376036	0.645173
SPBC646.15c,orc5	II:950714-957107	70.1566	54.0891	-0.37524	0.655938
SPCC162.11c	III:1556000-1565491	43.242	33.3423	-0.375077	0.695063
SPAC4G9.14	I:2280202-2281847	23.8604	18.3979	-0.375075	0.703592
mra1	I:2228921-2231496	88.94	68.6308	-0.373977	0.599893
SPAC589.03c	I:3088641-3102688	23.2034	17.9055	-0.373936	0.885073
SPNCRNA.1343	II:340208-355577	35.8994	27.7104	-0.37353	0.75069
ubc1	II:3004090-3015079	14.2963	11.0356	-0.37348	0.727594
gyp10	II:1232587-1243207	54.5523	42.1226	-0.373045	0.785806
rrg1	III:1351473-1360746	52.748	40.7328	-0.372925	0.757284
arg3	I:2273764-2279652	98.0902	75.7506	-0.372852	0.631404
SPAC31A2.10	I:405581-410068	19.5679	15.1156	-0.372444	0.69959
SPCC970.06	III:502926-505493	90.2347	69.7267	-0.371972	0.585317
sui1	II:2105526-2113737	1240.88	959.878	-0.370445	0.531889
SPCC825.01,SPCC825.02	III:1022478-1039245	246.912	191.004	-0.370388	0.69123
sec39	I:2617855-2623585	53.1708	41.1485	-0.369794	0.663824
SPAC637.06,SPAC637.08,SPAC637.09,moe1	I:4549251-4558762	519.913	402.46	-0.369423	0.632391
SPBC3H7.11,elp6,erf2,rav2	II:1861540-1868333	158.719	122.877	-0.369258	0.682973
SPBC646.07c,SPBC646.08c,agn2,erg9,int6	II:926759-940427	930.318	720.304	-0.369117	0.601424
SPCC16C4.16c	III:695885-698599	38.3533	29.6997	-0.368904	0.660857
SPBC19G7.10c,SPBC19G7.18c	II:2366961-2373666	148.412	114.937	-0.368762	0.593337
SPBC29A3.03c,his7	II:2037986-2044042	212.872	164.884	-0.368536	0.558317
dis3	II:3970897-3975814	85.3266	66.1405	-0.367462	0.506273
trs23	II:4000466-4019080	59.6227	46.2209	-0.367315	0.945048
usp102	II:3422376-3424668	61.6131	47.7687	-0.36717	0.585093
SPAC22H10.04	I:2376660-2380412	8.72291	6.7694	-0.365782	0.848344
SPCC830.03	III:2183589-2187389	49.8271	38.6996	-0.36461	0.508475
SPBC1652.02	II:4255754-4259457	103.848	80.6832	-0.364136	0.466774
mrpl25,rec24	I:4991105-5002396	105.361	81.8781	-0.363793	0.714478
mrpl32	II:3907816-3913652	81.8782	63.6443	-0.363448	0.743243
SPBC1711.16	II:2163572-2171436	168.422	130.931	-0.363272	0.56346
cyk3	I:1974943-1982206	54.3729	42.2752	-0.363078	0.519885
alg9	I:4702225-4706314	69.9325	54.3887	-0.362656	0.585558
pek1	II:4312421-4314140	21.9096	17.0422	-0.362449	0.606153
SPBC36B7.02,SPBC36B7.04,sec63	II:2384848-2393178	152.707	118.794	-0.362306	0.603009
aps2	II:2755391-2780778	62.6282	48.7512	-0.361374	0.927973
mas2	II:2091567-2098039	104.374	81.2564	-0.361208	0.641506
SPBP23A10.11c	II:2016394-2022034	150.799	117.436	-0.360752	0.511505
vps29	I:3723773-3728410	47.7994	37.2363	-0.360284	0.746903
SPBC32H8.09,cdk9,mei4	II:1467901-1475285	89.2791	69.5664	-0.359933	0.607194
mlo2	II:1184426-1195711	38.5745	30.0652	-0.359552	0.837331
SPCC1450.10c	III:1745895-1748031	41.2254	32.1332	-0.359466	0.543372
cdc24	I:2862141-2865845	16.5641	12.9172	-0.35877	0.732008
kap123,pgk1	II:4151464-4161018	1805.3	1408.04	-0.358555	0.517326
SPACUNK4.11c,SPACUNK4.13c,mug138	I:2882792-2907275	63.3853	49.4413	-0.358432	0.921519
SPAC2C4.05	I:4267058-4268079	145.85	113.769	-0.358376	0.565843
SPAC23C11.10,ala1,cka1	I:2146729-2157665	496.419	387.27	-0.358218	0.594858
SPNCRNA.802	I:2174250-2185990	4.20888	3.28385	-0.358045	0.913372
mge1	II:4022473-4023772	272.022	212.279	-0.357758	0.47984
SPNCRNA.825	I:2424734-2437498	4.44089	3.46731	-0.357032	0.967085
SPBC336.13c,cdc10,ppk26	II:2755391-2780778	63.403	49.5035	-0.35702	0.957117
SPAC1093.05	I:4619538-4636898	130.152	101.654	-0.356537	0.633735
SPBC12C2.01c	II:2480501-2481958	99.9248	78.0476	-0.356488	0.555003
cat1	I:5489133-5491791	80.7124	63.0476	-0.356347	0.486202
urm1	III:223266-225759	3.85041	3.00798	-0.356219	0.84646
SPAC23H4.04	I:1600779-1603005	23.2704	18.1805	-0.356105	0.684835
rsc9	II:2916187-2921101	66.3303	51.832	-0.355825	0.579705
sdh4	II:2035905-2037394	123.919	96.8443	-0.355664	0.607596
trm11	II:3588805-3590386	73.7259	57.6335	-0.355262	0.532408
SPBC4.06	II:1195986-1197756	86.3301	67.4993	-0.354991	0.51921
SPAC23H3.11c	I:2512904-2514941	18.2808	14.2984	-0.354469	0.625961
SPAC4F10.04,SPAC4F10.06	I:4820803-4843723	159.009	124.378	-0.354377	0.831892
SPAC824.04	I:1665143-1701704	26.9117	21.0513	-0.354327	0.912879
anp1	II:1066786-1073608	127.793	100.01	-0.353663	0.570158
gef2	I:414941-425256	41.0638	32.1456	-0.353244	0.762968
gcv3	II:2848334-2871156	132.298	103.572	-0.353159	0.840224
tas3	II:1514005-1516211	19.2398	15.0622	-0.353154	0.656692
SPBC13G1.02,SPBC13G1.05	II:3725277-3742251	201.564	157.918	-0.352061	0.734806
aur1	I:597664-600805	89.4786	70.1153	-0.351814	0.510081
SPCC757.15	III:59096-61018	1.04319	0.81748	-0.351752	0.926557
SPBP4H10.18c,SPBP4H10.19c	II:2908827-2911865	104.319	81.7647	-0.351453	0.590694
SPBC2F12.10	II:1717714-1720988	53.419	41.8811	-0.351055	0.668558
dnt1	II:3713725-3717257	53.1377	41.6742	-0.35058	0.533199
cox1101	I:1267829-1274662	1.81183	1.42123	-0.350304	0.925011
SPAC23H3.12c	I:2515050-2515985	18.8638	14.8001	-0.35001	0.723119
mug100	II:1926373-1928346	17.1654	13.4689	-0.349873	0.720644
SPBC1703.13c,top1,vps33	II:2939714-2963818	195.711	153.571	-0.349819	0.767642
SPAC694.02	I:4200147-4208952	211.732	166.165	-0.349617	0.610854
arp8,swi6	I:1701859-1707884	122.621	96.2466	-0.349404	0.577768
SPBC2D10.08c	II:2970962-2980556	7.87339	6.18094	-0.349158	0.926511
ypt1	II:2932911-2934291	246.492	193.512	-0.349118	0.517184
SPNCRNA.841	I:2605756-2617615	37.3211	29.3009	-0.349044	0.801974
SPAC3A12.13c	I:1437857-1443260	197.564	155.15	-0.348653	0.76817
arc3	II:3109891-3112285	109.801	86.2415	-0.348442	0.663767
SPBC30D10.05c	II:3089996-3091859	130.795	102.738	-0.348346	0.564948
SPNCRNA.1468	II:1828225-1835635	17.4889	13.7384	-0.348228	0.909578
SPNCRNA.166	I:1057646-1063448	4.26448	3.35	-0.348208	0.957558
rpc53	III:1969021-1970523	33.4477	26.2782	-0.348041	0.608388
SPNCRNA.643	I:388232-389229	10.1966	8.01375	-0.347545	0.804936
mrps28	II:1489807-1492989	84.1003	66.0978	-0.347507	0.62876
SPBC2A9.09	II:2939714-2963818	81.4029	63.9881	-0.347277	0.883544
SPBC83.10,SPBC83.11,SPBC83.12,SPBC83.13	II:1527582-1536292	219.966	172.949	-0.346931	0.701268
SPAC323.08	I:3921017-3921711	24.5164	19.2782	-0.346781	0.756941
SPNCRNA.1042	I:5004614-5011504	60.6306	47.6802	-0.346656	0.737577
SPCC830.09c	III:2197607-2199874	27.9364	21.97	-0.346611	0.661689
bot1,oca3,spt8	II:2229636-2237936	144.808	113.887	-0.346541	0.680737
moa1	I:3728515-3729034	1.9765	1.55521	-0.345845	0.828467
SPBC651.12c,rtn1	II:1260913-1263772	144.02	113.334	-0.345692	0.53716
SPBC83.06c	II:1516680-1527155	42.7229	33.6207	-0.345662	0.891277
SPAC12G12.17	I:332837-350151	7.3431	5.7803	-0.345244	0.974067
get3	I:3636684-3638390	156.122	122.901	-0.345181	0.513959
SPNCRNA.1168	III:1022478-1039245	30.8139	24.2595	-0.345031	0.940236
SPNCRNA.972	I:4208999-4212453	0.55875	0.439916	-0.344975	0.947546
tup11	I:299277-302068	14.2384	11.2129	-0.34462	0.703871
SPAC20H4.08,SPAC20H4.09,ufd2	I:2122489-2133066	256.276	201.839	-0.344489	0.60054
ctr4	III:815030-820363	122.366	96.3876	-0.344288	0.683384
SPAC1B2.06,cox6,mcm5	I:2803885-2821120	126.494	99.665	-0.343912	0.886342
SPBC3B8.08,SPBC3B8.09	II:3373275-3378873	192.582	151.743	-0.343838	0.625162
clc1	II:1827127-1828198	198.115	156.18	-0.343127	0.511821
SPAC8F11.08c	I:2865945-2867810	90.6131	71.4675	-0.342431	0.540679
SPBC1604.06c	II:3916211-3926049	116.52	91.9106	-0.34228	0.884487
ppr8,rpc40,vma10	II:4386148-4397207	337.742	266.596	-0.341267	0.861749
vps4	I:807893-828205	20.2121	15.9593	-0.340821	0.91782
SPNCRNA.510,SPNCRNA.942	I:3840749-3852219	24557.8	19396.5	-0.340381	0.998722
SPNCRNA.606	I:95158-96966	2.12064	1.67501	-0.340333	0.988602
cct5	I:1263451-1265929	280.72	221.801	-0.339866	0.491722
isp3	I:95158-96966	14.2051	11.2246	-0.339741	0.742744
SPAC1142.01,pof8	I:3612057-3627664	58.4951	46.2312	-0.33945	0.860794
SPCC1183.02,sec15	III:584116-604961	31.1522	24.6251	-0.339208	0.953163
but2	II:1268478-1271559	463.979	366.833	-0.338937	0.492888
SPBC25H2.10c,cct7,cdc20,spt7	II:3252007-3269488	320.983	253.894	-0.338269	0.649524
rpc2	I:2265986-2269606	51.9857	41.1202	-0.338266	0.507963
SPBC16C6.04,SPBC16C6.05,vps10	II:4333912-4341614	286.261	226.447	-0.338156	0.65387
lcf1	II:1769945-1774547	134.653	106.519	-0.338136	0.704533
SPCC16C4.20c	III:643346-661264	73.3042	57.994	-0.33799	0.931264
psc3	I:2036326-2041861	22.7518	18.0053	-0.337557	0.79198
SPAC589.04	I:3088641-3102688	50.0913	39.657	-0.336985	0.792211
hmg1	III:1556000-1565491	82.8673	65.6239	-0.336583	0.626757
SPBC16A3.16	II:4261817-4268306	130.046	102.988	-0.336542	0.718163
SPCC1494.06c	III:2328868-2334958	73.2005	57.9781	-0.336346	0.70096
fas2,pts1,sds22	I:2556599-2575956	342.946	271.832	-0.335267	0.810931
hat1	I:1027810-1044605	95.561	75.7692	-0.334811	0.828428
SPAC4H3.07c	I:3837305-3839626	138.976	110.197	-0.334757	0.655132
SPBC409.16c,SPBC409.17c	II:1161484-1170675	126.145	100.029	-0.334664	0.665308
set7	III:1877675-1882310	46.2377	36.6706	-0.334447	0.789356
SPBC336.05c,rnh1	II:2743618-2750113	58.1267	46.1098	-0.334129	0.695382
SPBC17G9.02c	II:2163572-2171436	67.0916	53.2324	-0.333827	0.777014
dad2,hem2	I:2761906-2786344	42.7684	33.9408	-0.333526	0.968209
lsg1,nro1	III:1158062-1166231	242.883	192.787	-0.333251	0.637961
SPAC22F3.15,alp41,atp20,gcs1,lon1,res2,rgs1,rok1,snu23	I:678454-703040	544.177	431.968	-0.33315	0.840497
pha2	II:3061915-3065446	50.8893	40.4013	-0.332961	0.797909
SPCC569.03	III:2428837-2431903	35.7978	28.4207	-0.332929	0.664555
SPAPB24D3.01	I:2947049-2959658	64.0604	50.8591	-0.332926	0.7159
SPBC1709.17,swi5,tif452	II:1120581-1139676	202.999	161.29	-0.331817	0.771984
trp3	III:1781403-1787006	317.572	252.329	-0.331776	0.550278
cct6	II:942687-948223	214.074	170.126	-0.331505	0.55066
sec24	I:4799540-4802652	96.2247	76.4743	-0.331433	0.510164
SPAPB1E7.11c	I:3316722-3320159	61.1608	48.6257	-0.330887	0.816789
gdh1,tti1	III:1417099-1425868	347.045	275.927	-0.330836	0.541974
sod2	I:50850-53858	59.8945	47.6486	-0.329989	0.610575
SPBC15C4.04c	II:2237948-2246082	28.1921	22.4333	-0.329653	0.811691
pre6	II:409157-430390	64.5623	51.4258	-0.328201	0.888962
brx1	II:260308-269408	217.96	173.624	-0.328094	0.762963
SPCC1183.07	III:606261-615123	207.672	165.436	-0.328035	0.696221
SPBC26H8.16,nda3	II:3962689-3966037	219.645	175.046	-0.327436	0.604059
SPNCRNA.773	I:1911835-1915898	43.6451	34.7896	-0.327166	0.680538
SPAC1142.04	I:3627674-3633874	146.835	117.051	-0.327052	0.648003
abc1,clr1,mhf1	II:2986870-3003938	61.6719	49.1755	-0.326674	0.938443
pmm1	I:3805811-3806987	532.954	425.021	-0.326475	0.511259
tel2	I:4729677-4739251	67.6775	53.9823	-0.326189	0.895367
mnh1,rpa43	II:4000466-4019080	111.106	88.6384	-0.325932	0.863938
SPBC1773.15	II:315476-321519	27.6491	22.0651	-0.32547	0.662368
SPNCRNA.1118	III:204632-206912	0.313613	0.250287	-0.325405	0.947048
get1,yta12	II:4315808-4332104	150.64	120.235	-0.325248	0.70723
apm1	II:1910123-1911815	179.541	143.317	-0.325106	0.519142
SPAC1A6.10	I:1090677-1092303	47.7424	38.1189	-0.324765	0.613612
SPAC1486.06,fmc1	I:3196997-3205821	124.431	99.3631	-0.32456	0.939509
fip1	I:4230527-4234999	10.5897	8.45698	-0.324448	0.761798
yox1	II:1648152-1654582	22.2594	17.7771	-0.324401	0.893339
SPBC4C3.09	II:3117051-3120548	70.8807	56.6448	-0.323449	0.633896
rga1	II:4194848-4201947	56.2461	44.9523	-0.323357	0.590292
SPBC24C6.02	II:2320335-2322664	81.1028	64.836	-0.322958	0.549729
spc7	III:786288-791163	16.6864	13.3435	-0.322537	0.579813
SPAC1B3.20	I:4942199-4954199	43.0822	34.4541	-0.322418	0.921813
SPBC2G5.04c	II:2581918-2593389	28.6667	22.93	-0.322141	0.94404
SPAC11D3.03c	I:108731-112499	7.74082	6.19222	-0.322029	0.857222
SPAC328.09	I:3487192-3497435	106.3	85.0443	-0.321852	0.825714
SPAC4D7.04c	I:5354800-5367314	101.475	81.1865	-0.321815	0.884254
end4,scn1	I:3134961-3143183	95.8998	76.7318	-0.321703	0.680148
rpa34	II:1763465-1765554	184.181	147.407	-0.321324	0.576378
SPAC17D4.04	I:4729677-4739251	115.703	92.6312	-0.320859	0.707159
SPNCRNA.983	I:4394058-4395639	13.4385	10.7603	-0.320645	0.927898
sec13	II:4059410-4061230	102.324	81.9552	-0.320243	0.568296
SPCC1840.08c	III:2271752-2273986	42.0414	33.6746	-0.320149	0.583888
set13	I:3134961-3143183	33.6103	26.9219	-0.320127	0.847781
SPBC13G1.14c,nam9	II:3725277-3742251	120.409	96.4619	-0.319914	0.835683
SPBC16D10.01c	II:3580144-3588651	65.2002	52.2407	-0.319702	0.699309
dbp8	II:4310178-4311822	74.3005	59.5752	-0.31866	0.572834
SPAC23H4.01c	I:1607775-1611164	41.3524	33.159	-0.318569	0.570539
SPBP8B7.17c,SPBP8B7.18c	II:3665664-3670825	69.8614	56.0265	-0.318385	0.654399
SPAC1093.03	I:4613442-4619391	1.92247	1.54176	-0.318383	0.913345
SPNCRNA.819	I:2363315-2371545	3.9188	3.14336	-0.318104	0.964384
SPNCRNA.576	II:4203367-4205951	94.8856	76.1126	-0.318055	0.529948
SPNCRNA.1290	III:2344693-2369790	339.278	272.367	-0.316913	0.769592
gyp51	I:5163554-5167012	36.8245	29.5636	-0.316844	0.570562
rpc37	III:123804-140937	29.1017	23.3657	-0.31671	0.928822
ght6	III:204632-206912	25.5354	20.5036	-0.316623	0.59263
SPAC56F8.03	I:1129390-1133089	216.472	173.874	-0.316136	0.515625
SPAPB8E5.10	I:4924226-4928138	39.03	31.3559	-0.315848	0.818663
SPAC24C9.06c	I:3048059-3051537	356.806	286.701	-0.315592	0.519954
pas4	II:1406898-1420225	26.4581	21.2604	-0.315539	0.915968
-	II:1147435-1148499	35.6817	28.6839	-0.314944	0.746253
SPAC8C9.12c	I:3657810-3669087	45.9597	36.9491	-0.31483	0.837969
rpc82	I:3286486-3288578	40.6834	32.7137	-0.314546	0.597471
fnx1	II:2444130-2446292	35.335	28.4215	-0.314113	0.63036
SPBC1778.07	II:3109891-3112285	72.6292	58.4213	-0.314056	0.659886
SPBC3E7.11c,chr1,lac1,leu3,syf2	II:2672989-2691722	1251.13	1006.93	-0.31328	0.659806
wrs1	I:553606-560549	220.492	177.477	-0.3131	0.577372
SPNCRNA.787	I:2012667-2017627	13.5394	10.9009	-0.312719	0.951206
SPNCRNA.1449	II:1571422-1584320	29.6605	23.8838	-0.312509	0.974289
SPNCRNA.269	I:5413727-5416193	14.2872	11.505	-0.312466	0.920804
itr1	I:2637652-2642347	50.2698	40.5018	-0.311705	0.695662
SPCC1450.03	III:1731386-1732421	81.8526	65.9644	-0.311342	0.626914
SPNCRNA.751	I:1646602-1647186	6.06971	4.89199	-0.311205	0.829554
rsm18,wee1	III:720043-728948	65.7319	52.9799	-0.311149	0.72128
ctu2	II:1697272-1702760	6.05349	4.88037	-0.310778	0.911034
SPBC776.16,SPBC776.17	II:3209352-3213737	92.2239	74.3585	-0.310643	0.665945
rpb7	I:2882792-2907275	113.607	91.6463	-0.309897	0.881049
idi1	II:396751-407908	138.465	111.707	-0.309806	0.797205
SPAC26A3.14c	I:3366316-3367205	52.2629	42.171	-0.309536	0.726317
SPAC1610.02c,crp79	I:1791399-1803141	60.3036	48.6698	-0.309217	0.835413
SPCC285.03	III:1789258-1801508	107.334	86.6287	-0.309184	0.685213
SPNCRNA.837	I:2553800-2555939	63.5918	51.3328	-0.308959	0.57201
SPNCRNA.565	II:496533-509056	17.4071	14.0548	-0.308615	0.943049
cox5	III:1351473-1360746	104.387	84.3024	-0.308291	0.85065
SPBC32H8.04c	II:1457290-1460149	19.882	16.0572	-0.308247	0.688912
SPBC543.08	II:4314370-4315659	49.0621	39.6266	-0.308138	0.689106
SPAC23H4.15,SPAC23H4.21,vam6	I:1575225-1596024	161.656	130.58	-0.307989	0.902712
SPNCRNA.1193	III:1401058-1410143	2.593	2.09463	-0.30793	0.955833
ddx27	I:1115898-1118412	117.826	95.1926	-0.307732	0.541774
SPNCRNA.1399,SPNCRNA.335	II:948887-950606	16.956	13.6998	-0.307641	0.834296
adk1,alp11,rnh201	I:2249839-2259196	273.537	221.045	-0.307397	0.694544
SPAC2F7.02c	I:529166-533731	97.2427	78.5977	-0.307103	0.765335
cwf3	II:3870131-3874906	209.781	169.583	-0.306891	0.804776
SPAC12B10.06c	I:4578163-4596120	71.6732	57.9395	-0.306888	0.843016
SPBC13A2.03	II:3403500-3421988	85.1468	68.8446	-0.306608	0.852273
SPBC1734.03	II:1058346-1066718	37.3074	30.1697	-0.306363	0.75513
SPBC902.03	II:465474-489600	59.8048	48.3665	-0.306255	0.891961
cox10	II:2499100-2502688	27.4977	22.2389	-0.30623	0.771728
nut2	II:3764523-3766439	23.17	18.7412	-0.306042	0.732034
SPNCRNA.1429	II:1312124-1318834	10.7251	8.67586	-0.305909	0.930926
sws1	II:1493051-1497640	31.0871	25.1554	-0.305449	0.798384
ste4	I:1294071-1301178	16.9524	13.7207	-0.305132	0.894155
SPNCRNA.1126	III:287216-293300	62.4637	50.557	-0.305108	0.634247
srb4	II:3752316-3759491	51.0969	41.3792	-0.304329	0.739724
SPCP1E11.08	III:2406229-2407614	135.212	109.499	-0.30431	0.576655
set2	I:5393498-5411132	84.791	68.6728	-0.304171	0.806602
SPBC2D10.19c	II:2986870-3003938	79.0607	64.0403	-0.303979	0.932358
SPAC227.05	I:505901-506355	144.784	117.331	-0.303322	0.688969
uch2	II:1142121-1143522	53.3888	43.2765	-0.302951	0.669878
mrpl22	III:2024226-2034392	193.257	156.702	-0.302491	0.722321
ung1	III:584116-604961	20.7904	16.8593	-0.302373	0.920912
SPNCRNA.775	I:1935962-1945368	5.25017	4.25767	-0.302299	0.985189
SPBC29A3.06	II:2048169-2050956	50.5608	41.0061	-0.302183	0.637678
SPBC14F5.10c,SPBC14F5.13c,SPBC3F6.01c,SPBC3F6.02c,ade8,cbh2,mug186	II:4172384-4191448	488.475	396.527	-0.300869	0.699398
psd3	I:3014258-3018849	3.00552	2.43983	-0.300833	0.900774
SPBC1306.02	II:1180587-1184250	23.0244	18.6976	-0.300312	0.704565
SPCC584.13	III:1516196-1518230	16.0208	13.0255	-0.298606	0.717775
tif45	I:3525226-3529446	103.785	84.389	-0.298469	0.666325
dsc2	I:3185313-3188100	52.5475	42.7276	-0.298456	0.714199
upf1	I:801140-804123	37.1126	30.1813	-0.298255	0.612534
SPAC2G11.10c	I:807893-828205	2.05983	1.67537	-0.298045	0.9744
SPAC25H1.08c,SPAC4A8.02c,ptc4	I:2533708-2546981	183.971	149.635	-0.298032	0.78929
rna1	I:5024829-5033261	97.5752	79.3684	-0.29795	0.702621
rfc2	I:4338672-4339944	36.0321	29.3088	-0.297946	0.707275
gcd10,sum2	II:260308-269408	185.704	151.076	-0.297725	0.737139
SPAC890.04c	I:5004614-5011504	85.2264	69.3372	-0.29767	0.659029
SPBC16C6.03c	II:4332177-4333581	31.8339	25.9036	-0.29741	0.697798
SPBC1105.07c	II:3517400-3536935	69.4872	56.5618	-0.296919	0.83042
SPBC1778.09	II:3112394-3116630	89.287	72.6949	-0.296595	0.642371
SPBC32F12.07c,duo1	II:2794445-2798808	84.9836	69.1962	-0.296492	0.63651
lsm3,tuf1	II:1817453-1823957	305.462	248.716	-0.296489	0.699729
prl25	II:2566015-2573477	127.802	104.125	-0.295593	0.882287
SPCC16C4.02c	III:661445-664355	35.4773	28.9152	-0.295066	0.626756
rtt109	II:4210932-4217478	4.2005	3.42399	-0.294882	0.948449
vps45	I:807893-828205	59.5047	48.5538	-0.293419	0.83484
SPAC3A12.02	I:1421816-1422972	10.5247	8.58947	-0.293142	0.788135
seh1	I:2398985-2405667	74.1796	60.5443	-0.293033	0.788668
SPAC57A7.06	I:1527564-1545221	88.3464	72.1372	-0.292428	0.793861
SPNCRNA.937	I:3812514-3820526	37.3191	30.478	-0.292148	0.903244
erv1	I:5393498-5411132	61.6797	50.3732	-0.292138	0.904989
SPBC1604.03c,ppr1	II:3926885-3933343	54.1704	44.2421	-0.292085	0.792293
SPNCRNA.1489	II:2137528-2148280	3.34168	2.72947	-0.291954	0.96859
vma2	I:4542090-4548985	227.483	185.845	-0.291659	0.640085
SPAC212.07c	I:13664-14555	0.163652	0.133713	-0.291495	0.890645
SPBC25D12.06	II:3725277-3742251	32.0909	26.2208	-0.291455	0.850271
SPBC800.13	II:279320-281247	11.8814	9.70955	-0.291231	0.73963
rpb3	III:1781403-1787006	26.611	21.7475	-0.291174	0.808879
not1	I:1398981-1411256	115.411	94.3348	-0.29092	0.626379
SPNCRNA.283	I:5524888-5525299	0.256252	0.209474	-0.29079	0.896296
utp20	II:4113006-4120739	91.3617	74.716	-0.290172	0.554896
cmc1	II:2426368-2434169	2.44227	1.99828	-0.289463	0.953883
SPCC1620.06c,SPCC1620.07c	III:2152043-2157975	174.376	142.68	-0.289418	0.647463
cis4	I:4718512-4729409	71.8011	58.7507	-0.289401	0.837115
SPNCRNA.1665	II:4078959-4083198	38.7046	31.6823	-0.288829	0.750371
SPNCRNA.1074	I:5336680-5352007	1.43304	1.17324	-0.288581	0.966732
pam17,ptb1	I:1553586-1562894	240.685	197.073	-0.288417	0.706353
rpl3402	III:1312559-1322877	177.569	145.428	-0.288074	0.869049
SPAC24B11.07c	I:204324-211275	53.0206	43.4349	-0.287697	0.733123
SPBC15C4.02,SPBC15C4.03	II:2237948-2246082	71.079	58.2463	-0.287258	0.816958
dni1	I:2996303-2998157	3.46133	2.83651	-0.287211	0.930114
wbp1	III:1347459-1349468	161.201	132.127	-0.286934	0.572025
nup189	I:3196997-3205821	93.8039	76.8921	-0.286812	0.607206
SPATRNACYS.03	I:3700664-3701551	0.30889	0.253318	-0.286142	0.939478
rvb1	I:4924226-4928138	174.76	143.351	-0.28582	0.625265
SPAC12G12.01c	I:332837-350151	66.4552	54.5234	-0.285505	0.872609
SPCC737.08	III:1900471-1922733	95.9119	78.7025	-0.2853	0.591964
dph1	I:3367471-3372746	147.472	121.017	-0.28523	0.662644
smb1	I:3346954-3361225	69.8234	57.3003	-0.285167	0.828399
rdp1	I:1316980-1339942	52.3017	42.9312	-0.28483	0.842157
SPNCRNA.1621	II:3597307-3604899	1.38358	1.13571	-0.28481	0.980897
bio2	III:176680-178818	301.149	247.387	-0.283704	0.560588
elp3,mug95,snf21	I:5098865-5116750	147.135	120.895	-0.283388	0.745681
SPBC30D10.02	II:3092003-3094680	81.5044	66.9711	-0.28334	0.734053
cdc48,rst2	I:1301296-1314511	428.296	352.082	-0.282698	0.894203
SPAC1B3.09c,SPAC1B3.10c,rpb10,ypt4	I:4942199-4954199	495.375	407.302	-0.28242	0.72961
fta4	III:799440-800994	25.9243	21.3191	-0.28216	0.735753
SPNCRNA.1456	II:1712243-1717284	20.1966	16.609	-0.282146	0.859319
cdc21	III:900326-905116	53.3587	43.8832	-0.282054	0.630604
SPAC22G7.03,kap111,ubp13	I:728334-738893	58.884	48.4548	-0.281235	0.886118
SPBC29A3.09c,SPBC29A3.11c,atp14,pdp1,rsm23,trt1	II:2052483-2067978	326.116	268.384	-0.281087	0.761727
alp1	II:3353045-3357140	31.9813	26.3249	-0.280797	0.629477
hrf1	II:3271873-3275541	45.9231	37.8104	-0.280436	0.877972
ubc7	II:1892960-1907808	107.779	88.7565	-0.280156	0.808922
kei1	I:4141280-4153031	100.081	82.4543	-0.2795	0.886774
mug154	III:450208-454813	45.5052	37.4922	-0.279438	0.743591
alp14	III:1011411-1016267	62.0761	51.1467	-0.279397	0.633874
emc1	I:2533708-2546981	190.984	157.395	-0.279064	0.705902
SPAC22G7.05	I:728334-738893	125.409	103.37	-0.278824	0.707488
SPAC2C4.10c,SPAC2C4.12c,rbp28	I:4276008-4284568	151.667	125.064	-0.278239	0.779848
sec231	III:634258-636996	168.387	138.882	-0.277925	0.569809
SPBC17A3.02	II:1402842-1405796	1.86566	1.53918	-0.277525	0.97875
SPAC24H6.02c	I:485605-489562	14.9719	12.3537	-0.277313	0.844291
SPNCRNA.1381	II:700024-716311	15.3858	12.6955	-0.277287	0.986646
SPAC1782.12c,nhp2	I:4772001-4775369	232.191	191.698	-0.276478	0.76375
SPAC3A11.07,pcu4	I:3452866-3462098	138.854	114.648	-0.276348	0.689495
cdt1	II:465474-489600	14.7909	12.2143	-0.276135	0.936339
dhp1	I:3346954-3361225	33.742	27.8645	-0.276117	0.74659
SPCC1259.08	III:1047663-1064443	101.79	84.0635	-0.276038	0.776784
SPNCRNA.1405	II:1013253-1015825	62.8688	51.926	-0.275888	0.82741
SPAC12G12.06c,SPAC12G12.07c,taf9	I:332837-350151	285.173	235.542	-0.275853	0.827465
SPAC323.03c,SPAC926.08c,fas1,pos5,pup2	I:3898265-3920597	793.539	655.48	-0.27575	0.801595
SPAC23A1.07	I:4088692-4093122	15.964	13.187	-0.275703	0.897623
SPNCRNA.918	I:3576768-3583005	0.214165	0.177052	-0.27455	0.956547
cnl2,thi4	I:1575225-1596024	49.4419	40.8756	-0.274495	0.955368
mde4	II:2632698-2636702	9.90545	8.18928	-0.274487	0.741608
SPAC3H1.05	I:1935962-1945368	131.931	109.098	-0.274157	0.828168
-	II:2701705-2703035	1.08039	0.89402	-0.273173	0.901746
SPAC6C3.02c	I:2322852-2325632	180.136	149.102	-0.272791	0.636609
SPBC4F6.11c	II:2707734-2711825	125.979	104.305	-0.272381	0.693116
SPCC1827.04	III:2382308-2398296	93.5	77.4143	-0.272365	0.859204
SPAC1610.01,ftp105	I:1785681-1791399	65.4132	54.1742	-0.271977	0.733876
SPAC1142.02c,swi2	I:3627674-3633874	160.483	132.918	-0.271886	0.718083
SPAC823.07	I:2591412-2594218	29.4436	24.3883	-0.271764	0.813204
nup211	III:1565519-1571250	7.61795	6.31006	-0.271749	0.84409
mrpl7	II:1734239-1748781	33.6478	27.8728	-0.271657	0.902428
mis3	II:2605901-2607020	317.515	263.126	-0.271067	0.591512
dis2	II:3169408-3175544	208.67	172.933	-0.271016	0.796646
SPAC15E1.05c	I:3723773-3728410	42.684	35.3809	-0.270726	0.766704
cyt1,gef3	II:2070102-2074790	131.045	108.666	-0.270169	0.635026
SPAC959.05c	I:3394874-3397638	15.1851	12.5959	-0.269693	0.901009
csn4	I:1160117-1161595	22.6831	18.8166	-0.269612	0.757367
psf1	II:2015415-2016296	19.0538	15.8081	-0.269412	0.776877
pcs1	I:5277258-5288137	29.0121	24.0779	-0.268945	0.889853
nse3	III:1232079-1244645	40.7246	33.7994	-0.2689	0.853475
SPAC4H3.06	I:3837305-3839626	25.7217	21.3485	-0.268846	0.76116
SPNCRNA.1564	II:2934595-2938762	25.3023	21.0015	-0.268779	0.818337
sec26	II:1028877-1032159	196.653	163.275	-0.268354	0.581422
fic1	II:1543491-1544843	14.1403	11.7417	-0.268173	0.745207
sar1	II:3759879-3761884	286.282	237.891	-0.267136	0.597995
rpb6	III:783022-786215	264.27	219.635	-0.266901	0.637105
mrpl19	I:3205961-3232976	62.3626	51.8491	-0.266361	0.924887
wdr21	I:328195-329545	40.7594	33.8904	-0.266258	0.708909
apl6	I:2502789-2506036	60.7395	50.5047	-0.266218	0.666094
mug137	III:2230867-2248273	16.8376	14.0035	-0.265903	0.919605
prl36	II:3313371-3313800	4.95739	4.12409	-0.265505	0.865094
asn1	II:734995-737295	721.469	600.263	-0.265342	0.589347
SPBC56F2.07c	II:4091743-4107159	24.8445	20.6724	-0.265219	0.881004
SPNCRNA.1267	III:2159158-2179885	8.00835	6.66376	-0.265168	0.97513
SPAC29B12.05c,rcd1	I:5416196-5418973	89.1166	74.155	-0.265151	0.644763
rpc17	I:3316722-3320159	63.7432	53.0502	-0.264916	0.960948
SPAP27G11.07c,vas2	I:1619049-1621506	75.3125	62.6956	-0.264525	0.780772
rsm1,tol1	III:1535395-1555571	137.414	114.424	-0.26414	0.860021
cut9,mtr4	I:1340219-1348657	124.466	103.66	-0.263893	0.662355
rad2	I:5387426-5391518	2.86472	2.3861	-0.26374	0.924248
pct1	I:2676679-2679291	27.8915	23.2371	-0.263399	0.702343
mug65	I:715376-718190	23.2382	19.3626	-0.263225	0.776652
SPAC23D3.16	I:4365200-4393963	45.0554	37.5541	-0.262726	0.975617
sap145	I:4803031-4806453	48.9184	40.7785	-0.262569	0.735822
SPBC1289.13c	II:4403404-4409733	60.1797	50.1972	-0.26167	0.724701
SPAC3A11.13	I:3438847-3442713	130.076	108.515	-0.261456	0.794567
cho1	II:1058346-1066718	41.1872	34.3611	-0.261418	0.912552
SPNCRNA.607	I:99045-104953	0.728441	0.607822	-0.261163	0.995231
SPAC27F1.06c	I:4327146-4328451	161.419	134.713	-0.260923	0.614495
cti1	III:2041074-2044397	33.9397	28.3267	-0.260813	0.784453
hus1	I:4820803-4843723	4.63997	3.87267	-0.260786	0.968432
ckb1,lys7,nuc2,slc1	I:4491951-4510013	124.846	104.211	-0.260643	0.936457
etp1,krp1,rlp24,set3	I:5033372-5045204	329.726	275.263	-0.260456	0.733983
mrp4	I:3060232-3072124	127.952	106.824	-0.260373	0.877304
SPBC36.03c,SPBC36.13	II:842810-846483	49.3014	41.164	-0.260243	0.732045
SPBC685.03,exo5,pic1	II:2755391-2780778	45.1527	37.7034	-0.260118	0.976632
win1	I:5089814-5095925	30.1622	25.198	-0.259433	0.700251
prl54	I:4820803-4843723	0.394098	0.329332	-0.259012	0.995619
met26	I:1476730-1484752	1537.52	1284.85	-0.259002	0.591473
-	I:1089766-1090038	0.39542	0.330503	-0.258722	0.907678
stm1	I:4480190-4491942	201.52	168.446	-0.258642	0.771271
myo1	II:1019516-1028192	80.3427	67.1678	-0.258396	0.678966
pso2	I:1138060-1159594	28.2159	23.592	-0.258211	0.876438
SPAC10F6.14c	I:1219251-1234076	47.8897	40.0461	-0.258054	0.869314
-	III:1253405-1253600	2.27361	1.90137	-0.257948	0.896914
chk1	III:1047663-1064443	16.8599	14.1025	-0.257653	0.89574
SPAC227.01c	I:489818-500674	28.1442	23.5444	-0.257449	0.882245
SPNCRNA.970	I:4197368-4200078	19.7722	16.545	-0.257084	0.85237
SPBC365.07c,SPBC365.08c	II:2506814-2510554	57.4444	48.0684	-0.257079	0.83557
ost1	I:4328944-4330716	109.26	91.4279	-0.257061	0.621337
cdc18	II:2215954-2218094	13.6457	11.4223	-0.256593	0.775982
rpr2	II:3537088-3555688	67.3113	56.3599	-0.256178	0.893483
SPBC405.06	II:3150074-3153000	62.8962	52.6964	-0.255268	0.650059
mug134	I:1238895-1243716	86.1606	72.1913	-0.255203	0.767823
ppb1	II:2873841-2883758	85.8161	71.9032	-0.255193	0.786522
orc4	II:2025329-2031173	22.5376	18.8905	-0.254675	0.698547
SPBC17D11.08	II:3323805-3337381	19.8547	16.6417	-0.254675	0.966758
SPNCRNA.1066	I:5276065-5277245	57.7485	48.4041	-0.254656	0.735959
SPBC216.01c	II:894371-897437	51.9505	43.5449	-0.254635	0.700847
SPAC17H9.08	I:2017806-2020669	13.5553	11.3634	-0.254459	0.816234
gpi1	II:3072289-3083248	54.1208	45.3751	-0.254284	0.801719
vma3	I:4954541-4961033	696.928	584.409	-0.254032	0.719195
SPAC24C9.08,SPAC24C9.09,SPAC24C9.11	I:3060232-3072124	153.853	129.037	-0.253767	0.899917
brl2	III:489828-495983	24.0137	20.1405	-0.25376	0.791391
hxk1	I:482606-485408	147.308	123.651	-0.252563	0.608826
mnn9	I:4849745-4851840	121.758	102.204	-0.252562	0.620695
SPAC23C4.04c,crn1,hrk1	I:1027810-1044605	259.25	217.666	-0.252227	0.909655
atp15,cwf4,hip1,hip3	II:3770194-3784944	168.378	141.398	-0.251943	0.846697
SPBC1539.07c	II:4360091-4375131	52.3187	43.9602	-0.251129	0.887891
SPAC20G8.09c,atg6,fft1	I:1411319-1421000	230.749	193.909	-0.250945	0.6853
ryh1	I:1191106-1195180	114.64	96.3495	-0.250756	0.648869
SPNCRNA.738	I:1359978-1360931	10.4541	8.78805	-0.250458	0.822933
SPNCRNA.1148	III:637434-642561	3.32865	2.79824	-0.250418	0.983868
cta4	I:2882792-2907275	187.233	157.408	-0.250328	0.758057
ccr1	II:2533000-2535594	143.493	120.662	-0.250018	0.618733
gcn5	I:4973600-4991010	30.5624	25.7007	-0.249951	0.890029
rpl4102	I:2845470-2853947	2603.69	2190.46	-0.249324	0.740479
SPAC823.04	I:2587695-2588620	77.742	65.4094	-0.249197	0.689346
sec61	II:536072-548377	165.808	139.514	-0.249097	0.735495
SPAC29B12.13	I:5437746-5439489	33.5567	28.2409	-0.248814	0.862985
SPBC9B6.11c,apc13,mdl1	II:1828225-1835635	96.8152	81.503	-0.248381	0.92747
prp1	II:2640871-2646952	31.9732	26.9208	-0.248141	0.765155
gtb1	II:2791159-2794328	18.846	15.8687	-0.248074	0.76509
dus3	I:4429630-4431741	120.346	101.359	-0.247724	0.620785
SPCC737.07c	III:1894975-1900464	28.1449	23.7056	-0.24765	0.84083
dad1,nse2,taz1	I:3088641-3102688	49.7063	41.8759	-0.247308	0.863007
SPBC16A3.06	II:4282123-4292035	35.2889	29.7325	-0.247176	0.940319
SPNCRNA.1603	II:3464693-3487915	11.8579	9.99379	-0.246744	0.9538
SPBC1734.07c	II:1066786-1073608	39.6232	33.3995	-0.246518	0.784038
sec9	II:3941834-3944934	52.3794	44.181	-0.245573	0.684609
ctf1,dad4	II:4000466-4019080	89.7643	75.7383	-0.245118	0.912007
SPNCRNA.1173	III:1142615-1156556	72.7663	61.3973	-0.245094	0.860607
SPNCRNA.1357	II:432311-447177	23.4568	19.7985	-0.244615	0.940681
SPBC211.08c,ubc8	II:3883089-3897622	131.216	110.756	-0.244556	0.875344
SPNCRNA.1108	III:111402-113477	0.31984	0.269975	-0.244523	0.977068
mrpl28	I:2669325-2673538	32.2191	27.199	-0.244364	0.890673
mug97	II:1019516-1028192	29.958	25.2997	-0.243817	0.880533
SPNCRNA.761	I:1772500-1777371	73.2827	61.9126	-0.24324	0.719354
SPBC18A7.02c,SPBC336.16	II:2729014-2738750	23.7931	20.1017	-0.243229	0.909431
SPAPJ696.02	I:724144-728242	105.434	89.0931	-0.242953	0.678002
SPAC23A1.09,tef102	I:4093920-4096584	988.276	835.463	-0.242338	0.702493
for3	III:992877-1008167	21.6379	18.2984	-0.241843	0.806012
SPNCRNA.1532	II:2581918-2593389	12.6783	10.7225	-0.241722	0.968849
SPNCRNA.1677	II:4161246-4171911	16.9811	14.3627	-0.241605	0.967414
rml2	III:695885-698599	44.6318	37.7566	-0.241341	0.762335
dni2	II:1184426-1195711	6.08302	5.14753	-0.240908	0.970383
SPCC569.09,SPCP1E11.10,ade5,puf6	III:2407721-2417388	522.006	441.912	-0.240307	0.761707
SPBC1703.03c	II:2916187-2921101	67.9905	57.5586	-0.240302	0.773916
SPNCRNA.1599,SPNCRNA.419	II:3403500-3421988	16.7426	14.1749	-0.240191	0.96126
SPBC337.10c	II:1040755-1049923	68.9992	58.4214	-0.240084	0.838724
SPAC2F3.05c,kap104,rim1,rpa49	I:3924327-3935008	273.547	231.616	-0.240056	0.780302
SPAC17A5.13,rec12,ucp7	I:1772500-1777371	121.853	103.196	-0.239762	0.802092
SPNCRNA.1440	II:1527582-1536292	15.5007	13.1286	-0.239618	0.941847
SPBC409.13,SPBC409.15,tam7	II:1161484-1170675	222.446	188.42	-0.239504	0.904517
SPAC664.08c,rad9	I:1712783-1718038	101.888	86.3211	-0.239195	0.810488
coq5,mrpl4,mus81,phf1	III:459846-472362	136.636	115.762	-0.239179	0.891527
mak3	III:1940335-1959797	51.5031	43.6353	-0.239166	0.749811
SPBC1709.14,rid1	II:1120581-1139676	87.1932	73.878	-0.239071	0.816581
SPNCRNA.1609	II:3512861-3514247	4.45884	3.7785	-0.238855	0.865409
rnp24	I:5385757-5387132	50.5678	42.8549	-0.238757	0.699008
tom7	II:1328758-1344387	104.856	88.8676	-0.238683	0.928096
gti1,rsm19,tsc2,tup12	I:365154-386195	157.144	133.183	-0.238676	0.827391
hhf1	I:4689240-4701767	352.178	298.531	-0.238424	0.914661
dad3	I:5206594-5230965	7.65898	6.49237	-0.238408	0.973099
utp23	III:1976794-1980365	109.033	92.4573	-0.237903	0.755566
SPBC4B4.11,syj1	II:3433533-3448232	70.6948	59.9476	-0.237902	0.806895
SPNCRNA.1045	I:5098865-5116750	2.31908	1.96657	-0.237872	0.984171
SPBC18H10.18c	II:1802028-1803300	28.7081	24.3473	-0.237693	0.781343
SPNCRNA.853	I:2761906-2786344	44.1051	37.4156	-0.237307	0.939052
mto2	II:494591-496423	29.6235	25.1322	-0.237204	0.729034
SPNCRNA.1387,SPNCRNA.329	II:824062-842790	16.1081	13.6673	-0.237067	0.975824
prl33	III:949753-954331	1.78489	1.51449	-0.237002	0.982728
pst3,suc1	II:1087537-1101503	108.31	91.9068	-0.236928	0.890756
sen15	I:3391749-3394585	22.4203	19.0299	-0.236543	0.847746
mde5	I:2533708-2546981	0.0114986	0.00976476	-0.235798	0.998185
SPCC18.02	III:1940335-1959797	76.5352	64.9997	-0.235689	0.857531
atb2,tsf1	II:260308-269408	191.707	162.819	-0.235633	0.778986
SPNCRNA.865	I:2947049-2959658	9.35703	7.94729	-0.235586	0.937616
SPNCRNA.1490	II:2137528-2148280	0.186128	0.158091	-0.235544	0.998078
SPAC1527.03,mok11,sft2	I:4365200-4393963	154.54	131.283	-0.235308	0.901124
SPAC2F3.02	I:3924327-3935008	36.983	31.4173	-0.235304	0.869521
arb1,gar2,sdh2	I:1895359-1901995	618.897	525.792	-0.235208	0.863503
cpd1	I:1982974-2009331	127.552	108.368	-0.235148	0.825677
mrps18	I:4966989-4973471	57.9799	49.2907	-0.234238	0.814328
SPBC106.03	II:373691-380053	64.3452	54.7212	-0.233733	0.791387
SPNCRNA.615	I:160976-180174	1.01168	0.860902	-0.23283	0.986881
cdc23	II:4078959-4083198	0.01678	0.0142806	-0.232683	0.995778
nup146	I:4342229-4362334	61.4188	52.2822	-0.232361	0.840063
mrc1	I:4208999-4212453	35.8346	30.5048	-0.232318	0.681976
SPBC25H2.16c	II:3246496-3251269	120.752	102.8	-0.232209	0.715794
-	II:4292803-4293164	0.495803	0.422252	-0.231663	0.907368
SPNCRNA.1508	II:2380486-2384668	108.187	92.1439	-0.231566	0.758996
wis4	I:1968075-1974092	76.6142	65.2746	-0.23109	0.72698
mug161	I:633651-649889	5.75386	4.90298	-0.230871	0.949494
SPBC17G9.06c,cnt5	II:2177732-2185236	203.288	173.278	-0.230432	0.830114
SPAC2F7.05c,pol4	I:537887-553595	374.826	319.499	-0.230408	0.723918
smi1	II:3061915-3065446	96.6043	82.3706	-0.229958	0.687441
SPNCRNA.696	I:914797-932197	43.2298	36.8608	-0.229939	0.926847
atg4,srp14,sst2	I:4897819-4906394	115.236	98.2633	-0.229871	0.803499
sly1	III:1923101-1932004	45.2047	38.5514	-0.229687	0.834272
SPAC3A12.08,rpb11	I:1424636-1437837	93.0683	79.3791	-0.229531	0.899978
atx1	II:1118359-1120335	87.5267	74.6564	-0.229456	0.764229
bob1	II:4027313-4029873	24.8061	21.1606	-0.229312	0.788627
mde2	II:3764523-3766439	7.922	6.75942	-0.228964	0.902529
mot1	II:2617861-2626017	76.5198	65.2941	-0.22888	0.665597
pfk1	II:2294912-2300512	507.345	432.941	-0.228796	0.64815
jmj3,rvb2	II:1516680-1527155	126.802	108.211	-0.228731	0.769213
sfc7,ubc14	I:5097689-5098816	60.4011	51.5831	-0.227677	0.799919
SPNCRNA.1689	II:4386148-4397207	7.36001	6.28609	-0.227544	0.981294
pik1,sck2	I:5045615-5052429	174.251	148.845	-0.227357	0.711612
cdc7,ral2	II:3214157-3226506	36.6737	31.3382	-0.226822	0.807361
alg6	II:4194848-4201947	38.8376	33.1903	-0.226692	0.821859
clr6,cog2,spo9	II:846798-870314	87.2222	74.5471	-0.226543	0.939423
slp1	I:990024-1004954	74.058	63.3001	-0.226447	0.886943
SPAC1805.02c,ppk6,trm13	I:2761906-2786344	218.79	187.027	-0.226299	0.867357
SPBC14F5.01,ppk22	II:4147409-4151009	60.425	51.656	-0.22621	0.752176
SPBC21C3.07c,SPBC21C3.09c,SPBC21C3.10c,car2	II:3807089-3813767	686.903	587.4	-0.225763	0.740881
nsp1	I:3367471-3372746	54.8274	46.8855	-0.225755	0.788125
prr1	I:3657810-3669087	127.285	108.858	-0.225623	0.748495
SPAC31G5.21,gcv1,rpn11	I:3009987-3014213	117.291	100.311	-0.225609	0.73706
rpc31	II:612455-623102	29.4907	25.2229	-0.225525	0.92231
sua1	II:1571422-1584320	274.002	234.355	-0.225493	0.779217
snu23	I:678454-703040	52.4056	44.8273	-0.225344	0.936189
SPCC553.05c,swp1	III:293372-298512	270.619	231.577	-0.224769	0.754613
rad26	I:4450588-4455187	39.9458	34.191	-0.224426	0.893039
SPBC11C11.05	II:3357635-3360178	57.894	49.5616	-0.224191	0.828213
tam14	III:114920-115256	23.1581	19.8254	-0.224163	0.877615
SPCC1020.07,SPCC1020.08,gnr1	III:763666-777899	113.824	97.4456	-0.224142	0.965754
apc5	I:3400476-3405929	1.09939	0.941198	-0.224139	0.990382
hob1,sgf29	II:2418737-2425584	114.406	97.9628	-0.223861	0.808798
SPAC16E8.04c,mde1,nop12,vph1	I:3497896-3513584	329.628	282.264	-0.223793	0.797734
htd2	II:3517400-3536935	43.2752	37.0575	-0.223776	0.923341
SPAC26H5.07c	I:4106633-4133498	268.845	230.224	-0.223735	0.812274
clr2	I:4964525-4966980	28.777	24.6475	-0.223475	0.712078
SPBC1271.11,kes1,mrpl8	II:340208-355577	172.651	147.888	-0.223347	0.817994
SPAC20G8.04c	I:1393607-1398750	111.071	95.1451	-0.223285	0.80202
SPBC557.02c,pim1	II:2488240-2497857	104.947	89.9188	-0.222968	0.837643
SPAC890.05	I:5004614-5011504	14.5514	12.4695	-0.222762	0.926114
mrp20	I:402718-405389	92.0427	78.8737	-0.222758	0.74766
rrp8	I:1138060-1159594	3.05521	2.61914	-0.222179	0.991675
SPAC24C9.02c	I:3039687-3040577	70.4928	60.4331	-0.222138	0.720188
iki3	II:846798-870314	117.59	100.814	-0.222069	0.818412
naa25	II:1505170-1513963	180.352	154.667	-0.221654	0.802608
SPNCRNA.190	I:2303556-2304248	4.99734	4.28754	-0.221009	0.883297
atm1	I:3673617-3677834	31.964	27.4296	-0.220714	0.727918
atp12	I:1485593-1488388	60.137	51.6186	-0.220362	0.719837
nup60	III:1813667-1821856	53.3263	45.7842	-0.219998	0.770089
SPNCRNA.1675	II:4140189-4147370	38.6086	33.1494	-0.219939	0.796879
SPAC105.03c	I:1746463-1749242	52.7968	45.3325	-0.219905	0.683928
pvg1	I:2869643-2871785	99.5949	85.5299	-0.219642	0.665314
SPNCRNA.929,SPNCRNA.930	I:3710526-3721854	29.1032	24.997	-0.219422	0.821788
SPNCRNA.1595	II:3379311-3396524	1.06216	0.912402	-0.219253	0.985161
SPBC3H7.05c,SPBC3H7.08c,pof9,ser2	II:1868837-1876846	192.871	165.749	-0.218644	0.768336
SPBC1271.10c	II:340208-355577	76.0332	65.3638	-0.218139	0.831629
SPAC4G8.07c,trm12	I:765328-792274	114.119	98.1146	-0.217998	0.861327
prw1	I:5098865-5116750	41.8332	35.9742	-0.217687	0.909406
atp19	I:2531224-2533276	201.042	172.9	-0.21756	0.808573
SPBC1604.12,atp17,srb7	II:3907816-3913652	187.368	161.178	-0.217222	0.850723
tif11	II:3271873-3275541	396.712	341.317	-0.21698	0.767543
SPBC15C4.05	II:2246287-2251304	51.0874	43.9623	-0.216699	0.674714
yaf9	I:2354126-2355211	46.4349	39.9621	-0.21658	0.756687
hem15,srp72	III:144335-176473	125.893	108.349	-0.216509	0.895707
vps71	II:2044061-2047968	21.7916	18.7673	-0.21555	0.986004
SPNCRNA.635	I:299277-302068	50.9902	43.914	-0.215539	0.82314
SPBC1A4.09	II:1974389-2012207	19.4343	16.739	-0.215397	0.927746
SPBC1347.08c	II:4066171-4077086	34.8511	30.0207	-0.215246	0.829858
eta2,pac2	I:2998748-3009652	122.716	105.711	-0.215191	0.91097
arg6	II:1227761-1230915	60.16	51.831	-0.21499	0.744427
SPNCRNA.639	I:332837-350151	255.75	220.378	-0.214753	0.786716
SPNCRNA.1275	III:2230867-2248273	52.2447	45.0256	-0.214539	0.896691
stg1	I:2661645-2662845	43.1949	37.2355	-0.214184	0.768599
SPNCRNA.1199	III:1460091-1466268	28.3216	24.4213	-0.213759	0.84659
SPBC18E5.07	II:2085490-2087521	91.7619	79.1397	-0.213493	0.670132
mug110	II:3453745-3454535	16.0758	13.8651	-0.213435	0.85174
SPBP35G2.04c,sgo1	II:963855-970196	54.8944	47.3557	-0.213122	0.855843
cdm1	II:2300660-2306661	35.295	30.4567	-0.212703	0.866558
rrf1	II:1118359-1120335	17.834	15.3905	-0.212585	0.886173
aps1	I:199873-201517	82.9714	71.6074	-0.212506	0.726101
SPNCRNA.795	I:2102189-2116435	42.7383	36.8853	-0.212484	0.865391
SPAC6F6.19	I:2754501-2760345	61.2337	52.8496	-0.212434	0.923774
vma13	I:2617855-2623585	90.4326	78.0616	-0.212231	0.803455
rlp7	I:1712783-1718038	493.116	425.961	-0.211206	0.716969
cdc6	II:2743618-2750113	12.71	10.9792	-0.21119	0.820355
SPCP25A2.03	III:1176686-1191497	32.1055	27.7396	-0.210875	0.849915
spf38,usp109	II:4403404-4409733	36.8483	31.8388	-0.210813	0.817005
gsa1	I:2823666-2836168	44.6826	38.6113	-0.210691	0.808381
SPBC16G5.09,SPBC16G5.10,trp4	II:4226160-4236439	184.362	159.342	-0.210412	0.777128
SPCC126.01c,pku70	III:2111203-2119745	48.2568	41.7089	-0.210377	0.814546
SPBC16A3.12c	II:4275225-4279656	42.671	36.9108	-0.209211	0.809716
osm1	I:3560507-3562931	47.7052	41.2675	-0.209143	0.717869
sec21	I:1509573-1526191	196.119	169.654	-0.209134	0.828897
pol5	II:2225082-2229087	124.042	107.307	-0.209084	0.690935
ucp3	II:2438664-2442631	33.1912	28.714	-0.209044	0.697213
SPCC24B10.19c	III:930467-935154	34.1977	29.5971	-0.208442	0.845945
SPNCRNA.1039	I:4961795-4963074	5.17044	4.47577	-0.208152	0.875244
snf59	II:3968298-3970577	49.2058	42.596	-0.20811	0.715539
vma16	I:4276008-4284568	29.0588	25.1598	-0.207858	0.872274
usp105	II:3429717-3433533	105.644	91.5074	-0.207251	0.695204
SPBC354.07c	II:557417-560416	114.404	99.1011	-0.207161	0.692505
deb1	I:3533700-3538612	26.4846	22.9453	-0.206956	0.740018
atp2	I:968506-970412	884.036	766.017	-0.206728	0.675837
SPBC13G1.09	II:3742370-3749997	123.562	107.083	-0.20651	0.788231
aim22	II:1406898-1420225	29.9936	25.9956	-0.206387	0.914902
SPCC736.03c,gma12	III:299135-318784	122.946	106.565	-0.206289	0.827021
new1	I:2344064-2353472	4.10067	3.55506	-0.205984	0.993421
SPBC1861.05	II:4140189-4147370	16.623	14.4122	-0.205896	0.855187
SPAC4G8.08,SPAC4G8.09,gos1	I:765328-792274	56.5206	49.0053	-0.205841	0.961219
naa38	II:676524-683487	1.30976	1.1357	-0.205719	0.967448
vas2	I:1619049-1621506	21.6463	18.7732	-0.205444	0.858008
mug164	II:2608687-2611329	29.0574	25.2174	-0.204483	0.768642
SPAC4F10.09c	I:4846618-4849543	119.769	103.942	-0.204472	0.682809
sfc6	II:2261924-2264164	25.9788	22.5496	-0.204231	0.766213
SPAC14C4.01c,SPAC19D5.10c,ctf8,din1,imp3	I:5206594-5230965	186.459	161.872	-0.204004	0.977736
SPBC2A9.04c,SPBC2A9.06c,SPBC2A9.07c,SPBC2A9.14,sec22,tvp23	II:2939714-2963818	217.733	189.038	-0.20388	0.926492
SPBC1703.11,ubp9	II:2934595-2938762	35.9054	31.1761	-0.203762	0.801561
SPCC594.02c,SPCC594.04c,spf1	III:351209-365507	224.812	195.225	-0.203581	0.792063
csn3	I:977698-981161	20.7701	18.0367	-0.203574	0.861939
SPBC651.02	II:1232587-1243207	7.87926	6.84294	-0.203445	0.956625
cdc25	I:479227-482556	29.105	25.2833	-0.20308	0.724094
pom1	I:534119-537869	40.8486	35.4991	-0.202504	0.696581
SPAC11H11.03c	I:4779019-4781922	17.5209	15.2334	-0.201838	0.902728
SPBPB7E8.01	II:3491434-3496777	179.067	155.71	-0.201635	0.678341
utp4	II:3703455-3706300	20.3464	17.7018	-0.200883	0.846192
bos1,oma1,tos4	I:1921739-1931330	153.091	133.234	-0.200431	0.785211
SPAC31G5.19	I:3022663-3032492	33.9148	29.5233	-0.200059	0.789008
nup45	I:749522-757564	75.5991	65.8243	-0.199748	0.802513
apm3	II:1257451-1260810	36.6101	31.8775	-0.199702	0.779527
SPBC18A7.01	II:2729014-2738750	34.0089	29.6154	-0.199568	0.87332
SPNCRNA.421	II:3512861-3514247	0.652338	0.568081	-0.199523	0.959529
mtr10	II:1766004-1769138	36.3715	31.6768	-0.19938	0.7208
SPAC1399.02,SPAC1399.06	I:1845647-1850881	25.1415	21.8977	-0.199291	0.790187
SPBC1271.03c,SPBC1271.04c,SPBC1271.05c	II:360438-373651	139.485	121.502	-0.199132	0.847401
nap2	II:2984103-2985956	95.594	83.2722	-0.199085	0.714302
SPAC19A8.07c	I:2474619-2475765	212.309	184.947	-0.199057	0.693976
SPBC18H10.07	II:1775168-1793729	19.1547	16.6875	-0.19893	0.944996
pvg2	I:4019872-4022054	29.6289	25.8173	-0.198668	0.779632
pop3	II:1662890-1664360	37.5464	32.7211	-0.198455	0.777261
SPCC553.10	III:281838-286318	97.1955	84.7095	-0.198367	0.734374
pta1	I:3855021-3857994	62.3035	54.3055	-0.198215	0.716184
SPAC750.07c	I:5575192-5575564	2.66137	2.31981	-0.198162	0.902786
SPCC777.12c,SPCC777.17c	III:1609352-1619330	107.289	93.5195	-0.198158	0.921154
fnx2	II:2668033-2670240	15.319	13.3612	-0.19727	0.828189
spt6	I:4212475-4216888	85.5809	74.6575	-0.197001	0.692567
cki3,nup132	I:2761906-2786344	217.535	189.793	-0.196817	0.8383
mrps8	III:331479-332651	42.9314	37.4586	-0.196736	0.838597
SPAC57A10.07,mug15	I:1376247-1381860	60.6051	52.8878	-0.196505	0.916263
SPAC19A8.14	I:2457494-2473896	17.7393	15.4853	-0.196057	0.964167
imp2	II:3347170-3350452	21.8494	19.0731	-0.196055	0.747325
mcm3,mug174,srp68	III:370141-381250	89.8295	78.4297	-0.19579	0.813734
SPCC297.06c	III:1882452-1886860	41.8087	36.5116	-0.195446	0.864799
SPBC21C3.14c,SPBC21C3.15c	II:3818118-3824178	274.309	239.619	-0.195061	0.871733
sec59	III:854404-856452	21.5506	18.8317	-0.194571	0.823551
fet5	I:5373995-5385561	98.1645	85.8218	-0.193856	0.873604
nup186	III:1994124-1999711	63.3888	55.4199	-0.193825	0.701367
hht1	I:4689240-4701767	464.729	406.401	-0.193486	0.873692
SPNCRNA.727,mrp1	I:1234450-1235111	1857.29	1624.19	-0.19348	0.721076
SPBC19C7.08c,sen34,uve1	II:2831723-2847660	125.44	109.699	-0.193451	0.909292
qcr9	III:370141-381250	11.1859	9.78611	-0.192868	0.966021
SPNCRNA.1176	III:1158062-1166231	19.7595	17.2923	-0.192412	0.923743
SPBC216.04c	II:901638-914892	26.1973	22.9294	-0.192218	0.94188
SPCPB1C11.02,SPCPB1C11.03,amt1	III:2068387-2080662	91.4696	80.0668	-0.192088	0.793852
rpn10	I:4549251-4558762	165.166	144.582	-0.19203	0.891597
end3	II:1757519-1760517	89.6579	78.4914	-0.191895	0.722316
SPBC365.04c	II:2504151-2505105	99.7409	87.3248	-0.191794	0.73242
SPNCRNA.1136,SPNCRNA.579	III:382192-390514	40.3425	35.3207	-0.191784	0.909908
SPAC12G12.09	I:329809-332816	46.2441	40.5033	-0.191228	0.730747
SPCC1442.14c,cox18,ist1,zta1	III:1789258-1801508	163.95	143.611	-0.19109	0.883906
smf1	II:2672989-2691722	201.89	176.856	-0.190994	0.942118
SPAC23G3.05c	I:870739-875763	48.1112	42.1623	-0.190417	0.832474
rqh1	I:831917-836094	35.3249	30.9623	-0.190173	0.725526
pof2	II:2617861-2626017	27.4582	24.0792	-0.18945	0.923488
SPAC3H8.02,SPAC3H8.04,img2	I:587660-597586	98.8829	86.7473	-0.188903	0.82222
cdc22	I:4226957-4229989	310.336	272.315	-0.188555	0.698439
dss1,hrp3,usp104	I:5373995-5385561	271.48	238.227	-0.188507	0.853905
atp1	I:5256725-5265200	97.3422	85.4231	-0.188439	0.756331
omh6	I:3391749-3394585	16.7377	14.6909	-0.188179	0.928545
vps66	I:2187112-2193879	41.0498	36.0307	-0.188149	0.88565
SPAP27G11.02	I:1611274-1612704	17.1445	15.0483	-0.188147	0.850953
SPAC19D5.02c	I:5202365-5206538	68.3283	59.9924	-0.187702	0.800733
SPBC17A3.06,SPBC17A3.08,pgr1	II:1406898-1420225	175.086	153.727	-0.187699	0.893803
sdh3	III:123804-140937	157.77	138.571	-0.1872	0.943073
SPAC23D3.03c	I:4340056-4342124	60.913	53.5087	-0.186975	0.735001
dbr1,rec25	I:1749861-1755748	64.7323	56.8861	-0.186411	0.798262
new13	I:5369399-5373807	38.0584	33.4474	-0.186321	0.898926
mit1,usp103	II:970364-988594	32.5217	28.582	-0.186297	0.938756
rad50	I:3790746-3796023	9.29342	8.16816	-0.186199	0.861429
act1	II:1475484-1477317	2359.03	2074.47	-0.18545	0.699051
SPAC11E3.02c,swr1	I:5277258-5288137	66.1342	58.1673	-0.185188	0.793165
lsm4	II:3085929-3088940	58.5869	51.5424	-0.184817	0.724952
zds1	I:4563179-4575656	30.5752	26.913	-0.184059	0.980758
efc25	II:2739655-2743519	16.7246	14.7251	-0.183695	0.773618
mot2	I:796875-798833	63.2715	55.718	-0.183413	0.739839
qcr1	II:2032841-2034943	156.2	137.562	-0.183307	0.714459
rga2	I:3346954-3361225	18.1279	15.9687	-0.182961	0.914332
SPNCRNA.1661	II:4050243-4059279	52.2043	45.9881	-0.182907	0.858033
SPBC13E7.07,gpi14,msd1,vrp1	II:3047767-3058803	43.2631	38.1128	-0.182863	0.880865
[truncated: 3,602 more rows]
