# Supplementary material for: The Proper Splicing of RNAi Factors Is Critical for Pericentric Heterochromatin Assembly in Fission Yeast
Source: PLoS Genet. 2014 May 29;10(5):e1004334. doi: 10.1371/journal.pgen.1004334 (PMC4038458; doi:10.1371/journal.pgen.1004334)
Supplement: Table S3 — Comparison of gene expression in wild type and dcr1Δ by RNA-seq. (XLSX) [file pgen.1004334.s007.xlsx]

## Sheet: S3 - WT-dcr1 expr
Gene	Locus	WT	dcr1∆	log2(fold_change)	p_value
-	III:2210316-2210734	0.472734	0.000167066	-11.4664	0.776808
SPBTRNASER.05	II:740132-744835	434.584	0.259256	-10.711	0.874488
tlh2	II:4526884-4532899	23.1571	0.837503	-4.78921	6.55742e-12
tlh1	I:0-5662	21.0958	0.790001	-4.73896	2.42739e-11
SPAC25B8.05	I:4157826-4173547	0.090058	0.0103428	-3.12222	0.930617
byr1	I:667814-669749	0.0917725	0.0125726	-2.86778	0.911013
SPAC186.08c	I:5548883-5550012	0.167059	0.0229376	-2.86457	0.210751
-	III:1253405-1253600	2.35153	0.326002	-2.85065	0.212976
SPAC212.06c	I:17170-18974	3.18267	0.445964	-2.83524	0.0266919
SPBC115.03	II:633723-636336	2.39201	0.391798	-2.61004	0.815573
SPNCRNA.1244	III:1935378-1938754	0.138574	0.0243715	-2.50739	0.892852
fta6	I:4782046-4782273	5.24588	1.09499	-2.26026	0.237953
SPCTRNALYS.12	III:1475032-1475283	0.655656	0.150092	-2.12709	0.683656
-	III:346924-347135	0.991599	0.227867	-2.12156	0.369586
prl33	III:949753-954331	1.84712	0.427532	-2.11117	0.874915
SPNCRNA.709	I:1057646-1063448	0.252484	0.0588963	-2.09994	0.942987
SPNCRNA.526	III:925851-926806	7.57205	1.79203	-2.07909	0.894429
SPBCPT2R1.04c	II:4513400-4514815	7.20747	1.81342	-1.99078	0.0601441
SPAC750.08c	I:5578446-5579133	4.2418	1.09368	-1.95548	0.0984019
SPNCRNA.117	II:4439927-4440420	0.949306	0.266322	-1.8337	0.59346
SPAC186.06	I:5542024-5543031	2.2681	0.63676	-1.83266	0.412825
SPATRNAASP.01	I:4532856-4532927	26853.6	7725.13	-1.79749	0.524119
SPATRNAASP.02	I:5232721-5233258	26853.6	7725.13	-1.79749	0.828472
SPBTRNAASP.04	II:3939226-3939297	26853.6	7725.13	-1.79749	0.524119
SPCTRNAASP.05	III:1068028-1068099	26853.6	7725.13	-1.79749	0.524119
SPCTRNAASP.06	III:1092436-1092507	26853.6	7725.13	-1.79749	0.524119
SPCTRNAASP.07	III:1106486-1106557	26853.6	7725.13	-1.79749	0.524119
SPCTRNAASP.08	III:2139407-2139478	26853.6	7725.13	-1.79749	0.524119
SPNCRNA.124	I:3558765-3559116	2.36112	0.680118	-1.79561	0.283972
SPBCPT2R1.07c	II:4523273-4524970	2.16417	0.633554	-1.77227	0.112022
dph4	I:3891975-3895794	0.878576	0.261469	-1.74853	0.850912
SPNCRNA.1546	II:2750683-2755161	0.147706	0.0453218	-1.70445	0.853516
SPAPJ691.03	I:5189536-5190538	8.02953	2.47596	-1.69733	0.818797
-	III:2370831-2382206	45980100	14503800	-1.66458	0.926085
SPBPB10D8.03	II:85703-89458	2.43215	0.782254	-1.63652	0.471064
SPNCRNA.392	II:2162781-2163432	4.85985	1.58682	-1.61477	0.392736
-	I:1274682-1279149	867102000	285447000	-1.60298	0.888885
SPNCRNA.89	II:3945176-3962561	53.3983	17.8042	-1.58457	0.98956
SPNCRNA.467	III:583035-583289	7.46681	2.50549	-1.5754	0.305618
SPAC11D3.02c	I:108731-112499	319.433	108.395	-1.55921	0.0130023
SPAC806.06c	I:244203-259505	0.023934	0.00812485	-1.55865	0.976303
cdc23	II:4078959-4083198	0.0173775	0.00592368	-1.55265	0.969517
pho1	II:4446372-4449053	661.858	227.189	-1.54263	3.2211e-05
SPNCRNA.194	I:2424734-2437498	0.418649	0.144712	-1.53256	0.966917
SPNCRNA.1681	II:4226160-4236439	2.71365	0.938777	-1.53138	0.852285
SPNCRNA.863	I:2937951-2940765	409.295	142.271	-1.52449	6.50662e-05
SPBPB21E7.05	II:66841-67225	1.34363	0.467725	-1.52241	0.418641
rex3	I:4767041-4771708	0.480701	0.167609	-1.52004	0.886233
SPNCRNA.107	II:2426368-2434169	0.835038	0.293179	-1.51006	0.946475
SPBTRNAASP.05	II:1602346-1602417	20455.9	7224.49	-1.50155	0.577819
SPBPB10D8.03	II:85703-89458	4.44517	1.60741	-1.4675	0.525323
nrf1	II:1664540-1665121	274.671	102.875	-1.4168	0.019492
taf13	III:2317937-2320085	42.6105	16.2153	-1.39385	0.790188
SPNCRNA.608	I:108731-112499	26.631	10.3362	-1.3654	0.0532504
SPAC212.10	I:5725-6331	0.172436	0.0677348	-1.3481	0.581981
ost4	I:2623939-2624038	950.446	373.678	-1.34681	0.58002
SPAC212.09c	I:7618-9274	1.21159	0.483227	-1.32612	0.270626
SPNCRNA.1174	III:1142615-1156556	1.48615	0.593211	-1.32496	0.91121
SPNCRNA.1067	I:5288244-5294751	2.00696	0.801601	-1.32405	0.844357
SPNCRNA.692	I:843101-844243	0.13292	0.0543942	-1.28903	0.928942
SPNCRNA.1591	II:3303291-3313029	0.381552	0.158587	-1.26661	0.908825
-	I:1708052-1708571	2.52258	1.0637	-1.24581	0.433008
SPRRNA.33	II:1504331-1504903	0.90937	0.383546	-1.24547	0.520675
SPBC460.05	AB325691:16469-18363	11.4215	4.85123	-1.23533	0.583641
SPNCRNA.525	I:5325581-5329064	3.29327	1.41675	-1.21693	0.899454
-	III:370141-381250	1.31037	0.573412	-1.19233	0.922184
SPSNORNA.54	I:2705763-2718444	12896.7	5687.68	-1.18109	0.954768
SPNCRNA.530	I:1956475-1967969	96.4365	42.8334	-1.17084	0.939922
SPAC1B3.15c,vht1	I:4954541-4961033	163.386	72.745	-1.16737	0.029899
SPAC212.12	I:15854-16226	2.39227	1.07127	-1.15906	0.446361
SPNCRNA.100	II:163533-165317	50.0038	22.5698	-1.14764	0.728145
SPNCRNA.1334	II:274711-277238	8.08867	3.69041	-1.13212	0.672413
SPNCRNA.642	I:361497-363714	0.265091	0.121711	-1.12303	0.942856
SPBPB8B6.03	II:47055-52193	0.134173	0.0621725	-1.10975	0.871014
-	I:2946724-2947047	3.02517	1.40314	-1.10836	0.481501
SPBCPT2R1.10	II:4526224-4526884	4.91009	2.30349	-1.09193	0.39724
-	II:2871375-2871647	3.69262	1.77586	-1.05613	0.510092
SPBC460.02c	AB325691:7314-10255	304.664	147.105	-1.05037	0.0432811
gpd2	I:4342229-4362334	523.322	254.372	-1.04076	0.0694022
psf3	I:506519-528906	61.2735	30.0066	-1.02998	0.632672
oac1	I:1016102-1021093	144.814	70.942	-1.02949	0.116428
SPAP8A3.07c	I:5325581-5329064	137.489	67.5277	-1.02577	0.121804
SPBCPT2R1.06c	II:4519771-4520391	1.15333	0.574917	-1.00439	0.504816
SPAC31G5.04	I:2992358-2995933	278.667	140.457	-0.988418	0.284666
-	II:2022810-2022998	63.1268	31.8654	-0.986259	0.432677
SPBC460.05	AB325691:16469-18363	6.9409	3.50377	-0.986214	0.331045
SPAC212.08c	I:11783-12994	1.98954	1.00978	-0.978402	0.433446
-	II:4414319-4414485	9.15279	4.65795	-0.974517	0.560016
SPBC713.05	II:870337-884395	45.8259	23.3639	-0.971883	0.9717
lys1	I:3736519-3743579	324.579	166.004	-0.967352	0.0132273
SPNCRNA.1072	I:5325581-5329064	287.241	147.164	-0.964833	0.0394365
SPNCRNA.1411,SPNCRNA.338	II:1102237-1105933	1215.3	624.879	-0.959662	0.0327562
SPNCRNA.348	II:1427985-1428304	2.06253	1.06127	-0.958629	0.566947
SPBC19F5.04	II:3709183-3713713	292.642	151.535	-0.949488	0.126662
ade7	II:1156491-1161248	2.90984	1.51902	-0.937805	0.773618
his2	II:2159852-2161291	213.055	111.391	-0.935587	0.0150689
SPNCRNA.1301	II:47055-52193	2.61443	1.37072	-0.931557	0.605259
rps1402	II:1775168-1793729	874.658	460.156	-0.926596	0.272219
SPNCRNA.189	I:2248602-2249009	6.07141	3.21195	-0.918584	0.4807
SPAC212.04c	I:21380-23050	4.00752	2.1224	-0.917014	0.388739
SPNCRNA.1070	I:5315470-5317663	2.02284	1.07646	-0.910092	0.837627
SPAC750.07c	I:5575192-5575564	2.7528	1.46932	-0.905746	0.534657
arg12,rxt2	II:447907-453536	376.811	202.182	-0.898189	0.0273545
rpl3602	II:3153440-3161616	320.733	172.416	-0.895482	0.0662688
SPNCRNA.945	I:3877854-3884386	4.96406	2.68935	-0.884263	0.699977
SPAC227.17c	I:529166-533731	63.633	34.6038	-0.878845	0.582717
SPNCRNA.907	I:3400476-3405929	40.2325	21.9111	-0.876699	0.814303
rpp203	I:3866535-3876176	380.082	207.148	-0.875644	0.764999
SPNCRNA.1602	II:3464693-3487915	23.978	13.0872	-0.873561	0.817181
new22	III:36420-36657	2.05315	1.12484	-0.868122	0.621418
SPNCRNA.1197	III:1448501-1459975	0.395289	0.216924	-0.865719	0.936727
SPNCRNA.1425	II:1266596-1268452	6.79421	3.72965	-0.865265	0.450818
SPNCRNA.119	III:2097285-2098893	302.839	167.1	-0.857842	0.928376
tam10	II:2218177-2224828	100.302	55.3816	-0.856871	0.404499
SPNCRNA.449	III:29534-35334	1.81086	1.0021	-0.853652	0.911453
SPCC330.07c	III:120539-122896	211.419	117.18	-0.851374	0.0186223
SPATRNAASP.02	I:5232721-5233258	1.4961	0.832002	-0.846551	0.57939
SPNCRNA.1658,SPNCRNA.1659	II:4030183-4047346	266.397	148.395	-0.84413	0.22315
SPBPB8B6.05c	II:54321-55582	97.4267	54.2907	-0.843611	0.0775862
SPNCRNA.558	I:2495843-2497780	6.24149	3.492	-0.837837	0.788553
SPNCRNA.485	III:1107074-1107575	0.66	0.369708	-0.83608	0.638884
ilv1	II:970364-988594	174.485	97.8078	-0.835082	0.120129
SPBC582.10c,eca39,nup107	II:432311-447177	732.825	411.51	-0.832539	0.125596
SPCC18.08	III:1970712-1973851	0.515249	0.290035	-0.829044	0.861453
SPAC8E11.10	I:3372748-3381918	139.056	78.2792	-0.828965	0.159187
SPNCRNA.482	III:1091427-1091919	0.853171	0.480357	-0.828728	0.64029
SPAC3G6.05	I:5387426-5391518	78.2326	44.2214	-0.823024	0.183653
rpl2701	II:2755391-2780778	425.683	241.255	-0.81922	0.504079
SPAC56E4.03	I:1243848-1253559	348.116	197.726	-0.816067	0.428914
rpp201	II:3638410-3650172	2997.89	1705.62	-0.813649	0.0943508
SPAC8C9.05	I:3649372-3654875	37.1848	21.1709	-0.812633	0.57705
SPNCRNA.427	II:3665664-3670825	17.1104	9.75126	-0.811216	0.756648
adh4	I:156429-158279	52.0173	29.7189	-0.80761	0.169961
SPBC460.02c	AB325691:7314-10255	21.7861	12.4696	-0.804984	0.448532
rpl3201	II:4349486-4352398	775.851	446.132	-0.798309	0.038341
SPNCRNA.1299	III:2448763-2449506	32.5428	18.7183	-0.797887	0.345269
SPNCRNA.291	II:103164-104528	41.8958	24.1088	-0.797243	0.30643
rpl2801	II:3191318-3199755	686.75	395.52	-0.796035	0.318431
SPNCRNA.110	II:2084399-2084672	1.66974	0.961669	-0.796016	0.672008
SPAC186.05c	I:5540031-5541502	1.61406	0.929703	-0.795856	0.53813
SPAC6G10.10c	I:3233579-3238869	64.68	37.3521	-0.792129	0.612081
-	II:3175797-3175969	35.3104	20.4139	-0.79054	0.562195
-	II:3926082-3926506	1.26299	0.731668	-0.787586	0.634503
SPNCRNA.1298	III:2432504-2433573	8.39739	4.87247	-0.785288	0.469221
SPBC8E4.01c,SPBC8E4.02c	II:4442573-4446200	775.967	451.158	-0.782363	0.0557314
ade2,iec1	I:4652524-4656456	232.804	135.569	-0.780091	0.0948507
rps2402	II:2177732-2185236	1726.21	1006.12	-0.778807	0.141008
SPAC823.02	I:2583530-2585065	154.836	90.2518	-0.778717	0.330779
rpl3801	II:754410-767536	1262.49	736.326	-0.777855	0.299833
rpl1801,srp1	II:3361433-3369220	1406.69	821.893	-0.775278	0.233537
SPNCRNA.1310	II:109360-110124	19.7468	11.5512	-0.773574	0.499357
SPAC5H10.10,gmh1	I:160976-180174	104.127	61.2352	-0.765913	0.669172
SPBPB10D8.01	II:80855-85631	39.5997	23.2934	-0.76557	0.214324
SPAC17G8.06c	I:2344064-2353472	286.43	168.589	-0.764668	0.11744
rpl2101	II:2503182-2503818	472.31	278.49	-0.762111	0.0409977
SPAC2E1P3.05c	I:2931621-2937278	160.792	94.8116	-0.762061	0.123761
fib1	II:2980790-2983735	359.933	212.428	-0.760755	0.0670515
arg4	II:4030183-4047346	64.5875	38.1577	-0.75928	0.586423
-	I:15033-15581	1.92878	1.13983	-0.75887	0.605087
SPNCRNA.1573	II:3020525-3023130	0.0986565	0.0583178	-0.758479	0.954533
cyp1	I:1368171-1369916	15.2487	9.01889	-0.757665	0.792547
rps20	III:2095134-2097017	2103.23	1249.32	-0.751462	0.186587
rpl802	II:1726631-1727577	333.55	198.324	-0.750039	0.0413891
gtr1	II:1053621-1055342	1.42026	0.844487	-0.750012	0.92006
SPNCRNA.973	I:4230527-4234999	0.247341	0.147234	-0.748388	0.927119
pcl1	II:163533-165317	75.0895	44.7159	-0.747824	0.180732
lys3	I:529166-533731	481.054	286.704	-0.746637	0.0851302
cyp3	II:1102237-1105933	88.0014	52.5222	-0.7446	0.452287
SPAC328.09	I:3487192-3497435	109.974	65.6737	-0.743773	0.547267
can1,ppk23,rps1601	II:1793808-1801952	808.208	482.929	-0.742918	0.141349
SPNCRNA.953	I:3968931-3985104	15.5636	9.30299	-0.74241	0.784902
SPBC21C3.07c,SPBC21C3.09c,SPBC21C3.10c,car2	II:3807089-3813767	710.129	424.867	-0.741069	0.144776
new16	II:2339629-2357405	7.34889	4.40049	-0.739861	0.945785
pho2	II:3033242-3037769	26.5284	15.8969	-0.738788	0.733181
egd2	II:3271873-3275541	577.334	346.204	-0.737784	0.159176
mug128	III:2183589-2187389	24.5899	14.7536	-0.736999	0.761571
trp2	I:2457494-2473896	234.617	140.986	-0.734757	0.192311
SPAC1F12.05,SPAC1F12.07,SPAC1F12.08,gpi17	I:3812514-3820526	452.43	271.883	-0.734707	0.109738
rpl1701	II:1728748-1734053	1288.47	775.175	-0.733067	0.0990385
SPNCRNA.1139	III:459846-472362	4.13807	2.49879	-0.727731	0.917971
SPAC5H10.03,SPAC5H10.04	I:140380-155583	252.431	152.446	-0.727591	0.0963113
SPNCRNA.247	I:4422699-4429505	1.78937	1.08084	-0.7273	0.957124
SPNCRNA.1094	III:23657-23889	4732.39	2861.82	-0.725639	0.0441511
SPBC460.04c	AB325691:11640-15622	12.847	7.77059	-0.725337	0.533206
his5	II:2266289-2267665	109.439	66.2619	-0.723874	0.202158
rps902	II:2052483-2067978	575.359	348.498	-0.72331	0.316551
rps2302	II:2897045-2897633	594.27	360.071	-0.722835	0.0491655
SPBPB10D8.02c	II:80855-85631	1.45433	0.883154	-0.719615	0.777207
SPBC19C2.15c	II:1702936-1703942	169.714	103.131	-0.718627	0.158764
SPAC24B11.14,hem3	I:211713-235164	477.116	289.973	-0.718424	0.502035
SPNCRNA.1307	II:80855-85631	11.5475	7.01855	-0.718337	0.494101
rpl4301	II:259505-260025	1477.77	899.255	-0.716619	0.0469141
SPBC1703.09	II:2931360-2932631	14.1059	8.60362	-0.713282	0.428715
rps1901	II:3818118-3824178	2291.63	1397.91	-0.713106	0.10869
rpl1602	I:4097267-4098123	779.432	476.418	-0.710194	0.0508597
SPNCRNA.1594	II:3361433-3369220	1.84826	1.13098	-0.708598	0.957999
SPAC23D3.12	I:4362492-4365125	80.6274	49.3372	-0.708596	0.0824776
leu2	I:4439836-4442513	329.857	202.027	-0.70729	0.0535683
snR92	II:2120211-2121384	321.624	197.097	-0.706472	0.692275
rps403	I:3399173-3400238	602.284	369.453	-0.705054	0.0558923
SPAC1786.04	I:3033455-3037249	0.632594	0.388433	-0.703612	0.953267
SPBC146.08c	II:1013253-1015825	150.247	92.3065	-0.70283	0.35401
SPNCRNA.96	I:5529850-5531963	1.33507	0.820503	-0.702329	0.860806
SPBC12C2.07c	II:2461902-2468739	339.356	208.893	-0.700038	0.14681
SPBP22H7.06,prp5,rps1002	II:1443867-1448544	548.052	337.644	-0.698808	0.118393
rpl402	II:3636474-3637726	1434.35	884.305	-0.697781	0.0646959
SPBC16A3.08c	II:4282123-4292035	8.60025	5.30696	-0.696492	0.956344
SPNCRNA.1693,SPNCRNA.444	II:4425815-4436842	29.5248	18.2371	-0.695053	0.66303
SPAC750.06c	I:5568902-5569803	2.75314	1.70097	-0.694718	0.573769
ilv5	II:4086672-4088647	1020.21	630.41	-0.694501	0.0706939
SPAC24H6.10c,SPAC24H6.11c,uba3	I:456930-479016	330.778	204.493	-0.693807	0.47607
SPAC977.12	I:56372-64193	96.861	59.9086	-0.693154	0.45318
rps1801	II:3617945-3620469	792.364	490.402	-0.692199	0.111092
gpi15,rps001	II:2755391-2780778	842.915	521.91	-0.691587	0.497764
SPBC1677.03c	II:3933961-3938195	244.105	151.186	-0.69117	0.0806776
btf3,wsp1	I:4860181-4870212	835.16	518.116	-0.688777	0.143986
new20,rps1701	II:602823-605715	1603	994.642	-0.688523	0.0814898
SPBC4C3.03	II:3138369-3140163	126.014	78.2632	-0.687183	0.109113
rpl801	I:4250594-4251468	1294.96	804.586	-0.686594	0.0653862
rpl3702	III:1847422-1847943	671.764	417.417	-0.686466	0.0664032
rpp202	II:2125862-2130589	606.175	376.817	-0.68587	0.109796
-	II:1861540-1868333	1.01189	0.629075	-0.685749	0.952937
SPBC18E5.01	II:2075076-2080924	224.264	139.427	-0.68568	0.117965
SPNCRNA.230	I:3753729-3754963	7.7217	4.80579	-0.684145	0.886112
myo51,pth1	II:2986870-3003938	106.278	66.2004	-0.682925	0.554614
rps3002	II:2339629-2357405	722.639	450.389	-0.682104	0.442636
rpl501	I:3410908-3411881	839.12	523.081	-0.681843	0.0637077
rps27,rps29	II:516184-517984	2134.98	1331.15	-0.681552	0.128063
rpl1002	I:3743732-3752406	795.603	496.117	-0.681369	0.0936631
pro1	I:1006258-1008003	105.641	65.8841	-0.681168	0.145241
ppr2,rpl701,saf4,ubp4	II:1775168-1793729	1355.84	845.713	-0.680943	0.232366
mcs6,rps401	II:3238082-3246236	961.755	600.337	-0.679897	0.131853
ppr1	I:4254671-4264621	7.99471	4.99059	-0.679834	0.87278
SPAC222.17	I:966163-968302	40.3569	25.1958	-0.679632	0.637651
SPBC839.02,fzo1,rpl803	II:594150-602466	620.693	387.924	-0.678106	0.142135
lys2	I:1665143-1701704	205.544	128.64	-0.676114	0.373277
tam14	III:114920-115256	23.9841	15.0191	-0.675285	0.574663
mrs1	II:2611365-2615280	474.027	297.009	-0.674464	0.0697801
rpl2502	II:2672989-2691722	448.207	280.977	-0.673713	0.596278
pfa3	II:1704263-1706122	11.2663	7.06879	-0.67248	0.741354
SPAC644.16,rpp101	I:2694716-2705633	779.818	489.344	-0.672288	0.225998
SPBTRNAARG.05,SPNCRNA.1417,SPNCRNA.568	II:1156491-1161248	135.739	85.2139	-0.67167	0.180949
rps1202	II:496533-509056	1481.86	930.504	-0.671324	0.143643
rpl4302	II:1505170-1513963	1154.55	725.728	-0.669835	0.434393
gar1	II:3282948-3286620	389.99	245.396	-0.668326	0.0778196
tim16	II:886480-888695	241.321	151.991	-0.666965	0.182103
pof12,rpl1901	II:4123033-4139734	1796.06	1131.29	-0.666865	0.17059
rpl1201	III:691088-691690	849.92	535.496	-0.666451	0.064157
rpl1102	II:2189653-2198140	814.246	514.247	-0.663003	0.316659
SPBC14C8.04,fma2,tim44	II:2204616-2213731	1123.87	709.855	-0.662874	0.174111
SPAC144.12,rps1102	I:4674036-4681148	617.805	390.242	-0.662784	0.122297
ura1	I:739166-746117	960.431	607.15	-0.66163	0.0928694
arg3	I:2273764-2279652	101.467	64.1511	-0.661466	0.245349
rpl102	II:3060446-3061591	710.377	449.301	-0.660904	0.0770507
rps21	II:2083800-2084323	800.694	506.816	-0.659789	0.0679031
SPAC4C5.01	I:1191106-1195180	40.1247	25.4125	-0.658951	0.522445
-	II:1147435-1148499	3.43676	2.17795	-0.65808	0.784698
cyp1	I:1368171-1369916	142.302	90.2266	-0.657335	0.176657
SPBC428.11	II:465474-489600	215.368	136.778	-0.654963	0.350558
SPAC57A7.12,SPAC57A7.13,mip1,rps2202	I:1509573-1526191	911.104	579.085	-0.653841	0.447292
SPNCRNA.290	II:102508-102673	216.859	137.839	-0.653773	0.526355
rpl42	I:3722413-3723074	1922.6	1222.15	-0.653639	0.0744409
rpl502	II:3361433-3369220	1551.88	986.547	-0.65356	0.258041
-	III:2158075-2158594	6.3529	4.04182	-0.652408	0.609177
irs1	II:1369013-1389186	393.79	250.745	-0.651209	0.2006
SPBC16A3.08c,nrm1	II:4282123-4292035	1014.89	646.364	-0.650904	0.13169
rhb1,wpl1	II:465474-489600	183.103	116.667	-0.650261	0.646402
SPCP20C8.02c	III:29534-35334	15.8902	10.1261	-0.650059	0.61946
tif512	II:2755391-2780778	1927.86	1228.61	-0.649967	0.25839
ppt1	I:1133225-1134356	78.1988	49.8376	-0.64991	0.242454
btb2	II:2607180-2608499	68.5697	43.7209	-0.649248	0.30814
snR101	I:2789708-2789981	214.53	136.948	-0.647547	0.385066
mug64	I:1134417-1136038	51.0763	32.6142	-0.647152	0.361977
SPNCRNA.1625	II:3622473-3634812	0.205981	0.131635	-0.645969	0.949047
SPNCRNA.892	I:3166348-3167699	45.6684	29.1869	-0.645875	0.638326
orc1,rec8	II:2566015-2573477	14.1524	9.05124	-0.644859	0.656734
ast1,rps1201	III:549554-558287	663.754	425.071	-0.642946	0.21368
pda1,pnn1,sec74	I:5177804-5186418	289.456	185.392	-0.642767	0.184178
rps2501	II:1274228-1274732	1123.32	720.004	-0.64169	0.100573
moa1	I:3728515-3729034	2.04585	1.31186	-0.641094	0.643148
SPNCRNA.829	I:2457494-2473896	56.8724	36.47	-0.641019	0.514568
rps1602	I:1710472-1711124	452.806	290.534	-0.640189	0.0845117
SPNCRNA.1423	II:1264113-1264873	5.61531	3.60499	-0.63937	0.588384
SPNCRNA.1311	II:117891-121643	12.6805	8.14162	-0.639226	0.617859
pgp2	II:3590826-3597188	1.08914	0.700152	-0.637444	0.887384
rpl15	III:2099804-2100555	1121.66	722.095	-0.635378	0.0845409
rpl29	II:3169408-3175544	3161.84	2036.26	-0.634838	0.222653
rpp103	III:2407721-2417388	351.416	226.395	-0.634342	0.469185
SPBC21B10.09,dpm2,rps402	II:1648152-1654582	876.302	564.979	-0.633232	0.150023
rpl8,vps71	II:2044061-2047968	2179.88	1406.71	-0.631924	0.125222
his1	I:4304355-4305811	535.883	345.968	-0.63128	0.0792254
SPNCRNA.1655	II:4000466-4019080	41.3843	26.7297	-0.630637	0.78587
SPNCRNA.826	I:2437969-2441498	1134.22	733.19	-0.629441	0.27828
SPNCRNA.412	II:3120576-3127624	9.34809	6.04299	-0.629409	0.909383
rpl3401	I:4093343-4093832	3970.5	2567.58	-0.628908	0.0933021
cpc2	I:2437969-2441498	761.034	492.415	-0.628087	0.404621
prs1	II:2831723-2847660	415.735	269.205	-0.626957	0.208445
rpl302	I:4917554-4919099	348.015	225.614	-0.625296	0.0829193
rpl3703,sos7	I:1274682-1279149	1258.22	815.968	-0.624801	0.104068
SPBC3E7.07c	II:2671876-2672919	46.3547	30.0749	-0.624154	0.407534
krs1,nup85	II:2171607-2176522	415.607	269.709	-0.623816	0.142714
SPAC6F6.11c	I:2751269-2754327	38.8601	25.2195	-0.623746	0.359812
pdb1	II:3070315-3072018	193.282	125.471	-0.623349	0.102168
his3	II:1478006-1489773	251.227	163.138	-0.622899	0.227071
SPBC660.16	II:230268-257229	587.302	381.389	-0.622839	0.293554
uep1	I:2790111-2800406	741.457	481.876	-0.621703	0.396637
SPCP20C8.03	III:29534-35334	27.2426	17.7164	-0.62078	0.592026
SPBC27.01c,SPBC29B5.04c,rpl26	II:1550292-1562309	1368.33	890.099	-0.620377	0.302241
grt1	II:47055-52193	2.59714	1.6895	-0.620323	0.545901
rps1902	II:520253-536041	426.605	277.62	-0.61979	0.458821
trp1	II:4375707-4379914	296.58	193.101	-0.619064	0.100559
SPAC25B8.12c	I:4176459-4179532	460.28	299.82	-0.618413	0.105208
SPAC6G10.07,idp1	I:3205961-3232976	252.83	164.73	-0.618066	0.458112
SPBC1711.04,SPBC1711.05,SPBC1711.07,aim27,rpl401,tam9	II:2137528-2148280	915.592	596.816	-0.617417	0.506609
rpl3001	I:1968075-1974092	877.144	571.908	-0.61703	0.319586
mug184,mug89,nrs1,omh4	II:297388-314855	528.418	344.8	-0.615919	0.199745
alr2	II:107513-109353	12.2628	8.00466	-0.615377	0.485328
ubp11	II:1676351-1678652	20.2446	13.2164	-0.615204	0.379037
tom22	I:2029142-2033308	189.138	123.517	-0.614734	0.651976
SPCC1223.14	III:1876112-1877661	282.965	184.802	-0.614644	0.0873382
ura5	II:1231040-1232358	157.499	102.863	-0.614618	0.168438
rpl1702	III:479643-483297	767.601	501.356	-0.614519	0.114061
rpl1001	II:2081254-2082343	1256	821.117	-0.613172	0.104705
rps1501	III:798182-799244	1645.85	1076.92	-0.611922	0.101692
SPNCRNA.1358	II:432311-447177	32.701	21.3999	-0.611733	0.819552
rpl35b	II:2393471-2406061	908.638	594.725	-0.611483	0.260551
leu1,top2	II:1974389-2012207	258.655	169.339	-0.611114	0.60008
SPNCRNA.746	I:1600779-1603005	4.91826	3.22376	-0.609404	0.872091
rpl1902	III:400720-401447	865.291	567.815	-0.607764	0.0934136
tam6	I:4219547-4226621	20.4131	13.4022	-0.607023	0.934335
rxt3	III:1039391-1047457	3.70374	2.43269	-0.606431	0.829324
-	II:3425098-3425419	6.87626	4.51795	-0.605956	0.653805
SPAC1F12.04c	I:3811065-3811895	40.6759	26.7317	-0.605623	0.453506
met14	I:4772001-4775369	846.81	556.966	-0.604449	0.168758
SPBC3B8.03	II:3379311-3396524	481.063	316.768	-0.602797	0.311271
SPNCRNA.1308	II:103164-104528	1.25384	0.825693	-0.602674	0.866835
SPAC30D11.11,hus5,rad22,rpl3802	I:1092386-1103890	712.331	469.126	-0.602574	0.392803
SPBC3H7.05c,SPBC3H7.08c,pof9,ser2	II:1868837-1876846	199.509	131.401	-0.602484	0.27826
mrps5,rpl901	I:2282195-2286566	1708.91	1125.64	-0.602332	0.158733
aat1	II:111006-113472	173.695	114.412	-0.602318	0.100851
SPBC83.15	II:1536802-1538567	187.428	123.525	-0.601527	0.108523
arg11	I:2269907-2272911	186.586	122.984	-0.601374	0.0950654
rpl1101	I:3345902-3346937	419.908	277.143	-0.599439	0.12337
mrpl3,nup120,rpp102,scp1	II:4000466-4019080	561.033	370.394	-0.599026	0.500591
rps2	III:2095134-2097017	1225.31	809.06	-0.598829	0.251637
trm5	I:3968931-3985104	13.8012	9.11332	-0.598748	0.870771
idi1	II:396751-407908	143.427	94.7944	-0.597438	0.546521
gua2	I:3733591-3735652	435.652	287.981	-0.597206	0.102161
arh1	II:3397302-3400193	17.3642	11.4787	-0.597149	0.527548
rpl35a	III:531855-540821	3139.57	2075.7	-0.596966	0.401872
cdc45,pex7	I:4718512-4729409	720.907	476.667	-0.596831	0.235615
SPNCRNA.1342	II:340208-355577	14.2127	9.39785	-0.596774	0.921066
SPBC16H5.04	II:2290594-2294154	178.395	117.981	-0.596513	0.304025
SPNCRNA.323	II:676524-683487	2.69801	1.78603	-0.595142	0.948259
rpp0	III:1980535-1991513	682.755	452.167	-0.594513	0.16394
SPBC25H2.03,trs1	II:3275639-3282810	406.191	269.058	-0.594239	0.14843
trm112	I:388232-389229	28.2988	18.7561	-0.593382	0.547232
SPAC22A12.16	I:1185836-1189506	303.684	201.287	-0.593313	0.104488
SPAPB24D3.06c	I:2947049-2959658	50.4865	33.4911	-0.592121	0.583235
SPBP4H10.15	II:2902817-2908713	179.311	119.029	-0.591156	0.137883
SPAC1093.02	I:4612098-4613297	179.971	119.529	-0.590412	0.209906
rpl3601	III:506349-506920	1218.77	809.518	-0.590295	0.100903
myr1	II:3455135-3460381	118.507	78.744	-0.589729	0.340405
fkh2,rps3	II:4236632-4251433	1318.79	876.419	-0.589517	0.200683
gly1	I:2507706-2509630	471.278	313.357	-0.588771	0.104725
rpl2401	I:3259563-3262222	670.172	445.756	-0.588278	0.189312
lrs1	I:5148779-5155337	330.216	219.756	-0.58751	0.148748
ade10	III:947596-949685	547.176	364.294	-0.586904	0.115398
vrs1	II:1087537-1101503	371.458	247.362	-0.586576	0.218163
SPNCRNA.1278	III:2257653-2259829	7.37455	4.91328	-0.585869	0.499977
SPNCRNA.1130	III:319209-319876	14.9886	9.98744	-0.585681	0.542502
SPNCRNA.1095	III:23918-24438	37383.9	24920.6	-0.585078	0.139734
rps802	I:844947-850259	919.086	613.011	-0.584287	0.20785
SPAC1F8.07c	I:99045-104953	3928.65	2622.68	-0.582992	0.175561
rpl2001	I:1437857-1443260	911.071	608.401	-0.58254	0.249835
SPBC1198.05	II:181430-186959	356.66	238.227	-0.582211	0.198767
rpl6	III:1435079-1442233	2718.04	1816.4	-0.581489	0.146255
ade1	II:3140565-3145216	265.001	177.102	-0.581421	0.122745
snR46	III:1717919-1718087	227.407	152.089	-0.580362	0.563859
rpc10	II:1675591-1676188	204.012	136.573	-0.578979	0.135816
rps2801	I:4305948-4306399	1081.09	723.795	-0.578835	0.139101
new13	I:5369399-5373807	39.4202	26.4182	-0.577403	0.614888
SPAC24H6.08,gef1,rps901,sld3	I:456930-479016	987.885	662.113	-0.577264	0.388258
atl1	I:5096772-5097662	14.8477	9.959	-0.57617	0.537849
SPBC460.03	AB325691:11640-15622	155.353	104.267	-0.575265	0.151258
rpl1502	I:2203606-2204472	471.459	316.557	-0.574666	0.109766
SPAP11E10.01	I:1855317-1877864	48.6485	32.6696	-0.574445	0.605171
SPCC1840.07c	III:2270043-2271671	53.621	36.0563	-0.572548	0.297921
SPAC694.04c,rps2502	I:4200147-4208952	2921.71	1964.67	-0.572523	0.382448
rpl1202	III:626709-628007	397.991	267.657	-0.572349	0.131046
rps1101	I:2992358-2995933	1415.92	952.374	-0.572138	0.230371
sgf11	I:1370155-1372516	60.1674	40.4745	-0.57197	0.435583
dcr1	III:1504670-1510875	45.2307	30.4421	-0.571234	0.16272
rps602	I:3316722-3320159	843.669	567.837	-0.5712	0.158602
rps2602	I:2790111-2800406	678.754	456.859	-0.571141	0.405267
SPAC977.11	I:55058-56308	48.3923	32.5727	-0.571113	0.323411
SPAC17H9.12c	I:2025053-2027164	55.6585	37.4637	-0.571107	0.33921
SPAC9E9.06c	I:4444386-4447549	317.408	213.714	-0.570662	0.117637
rps1001	I:3019325-3020379	819.621	551.863	-0.570648	0.114443
glt1	I:3302874-3310369	142.643	96.1424	-0.569163	0.121685
cat1	I:5489133-5491791	83.5402	56.3097	-0.569087	0.130501
SPNCRNA.1154	III:720043-728948	1.81381	1.22373	-0.56773	0.957745
SPAC29E6.06c	I:4411563-4413996	106.01	71.559	-0.567002	0.13017
rpl2702	III:1938949-1940302	1136.15	766.984	-0.566892	0.117725
rpl301	I:1756015-1757330	1414.61	955.073	-0.566723	0.14147
vma7	II:4021129-4021955	74.6823	50.4289	-0.566515	0.405017
rps1702	III:917629-923491	1673.14	1130.04	-0.566179	0.197572
SPNCRNA.1442,SPNCRNA.1443	II:1550292-1562309	47.8157	32.2963	-0.566118	0.849376
SPBC887.08,mrpl38	II:3537088-3555688	106.066	71.6436	-0.566055	0.789227
SPBP8B7.31	II:3698071-3703319	21.7849	14.7179	-0.565761	0.622608
rpl3202	I:3415208-3425062	1441.06	973.889	-0.565296	0.232297
gln1	I:1596072-1598149	186.17	125.878	-0.564597	0.116478
SPAC16C9.02c	I:792377-794001	227.937	154.119	-0.564587	0.131237
rpl2301	I:3179342-3180033	805.857	544.881	-0.564583	0.119102
gcv2,rps601	I:182336-187683	1291.7	873.84	-0.563829	0.186908
SPAPB15E9.01c,SPAPB18E9.05c	I:3986436-3995104	289.111	195.624	-0.563545	0.787192
SPBC17D1.05,acr1	II:3323805-3337381	234.607	158.8	-0.563036	0.2929
mge1	II:4022473-4023772	281.332	190.452	-0.562848	0.127871
SPBC17G9.12c,SPBC17G9.13c,pyr1	II:2189653-2198140	327.004	221.384	-0.562757	0.347439
SPBC106.19,cdc13,exo70,rpl2501	II:409157-430390	1356.53	918.61	-0.562395	0.359753
SPAC29A4.14c	I:5117469-5122136	14.9999	10.158	-0.562346	0.671348
rps2201	I:1162202-1162901	1192.97	808.185	-0.561801	0.121583
SPCC4B3.11c	III:1142615-1156556	71.1255	48.1965	-0.56144	0.76982
sua1	II:1571422-1584320	283.658	192.276	-0.560976	0.386991
SPNCRNA.1452	II:1685237-1697172	6.68139	4.53334	-0.559574	0.970775
SPAC24B11.09	I:211713-235164	34.1111	23.1508	-0.559179	0.755989
SPAC22E12.01,rpl31	I:5011682-5021488	1169.86	794.489	-0.558239	0.315205
SPAPB1A10.16,nxt1,scm3	I:1855317-1877864	31.2837	21.2546	-0.557639	0.937124
ptn1	II:3161727-3168485	0.0276237	0.018769	-0.557552	0.987335
rpl702	I:3429414-3430813	549.896	373.823	-0.556802	0.121461
SPAC806.04c	I:241007-243122	60.3908	41.0581	-0.556661	0.26965
SPNCRNA.937	I:3812514-3820526	38.6329	26.2816	-0.55578	0.774189
SPNCRNA.1578	II:3060446-3061591	36.5088	24.8421	-0.555456	0.680415
pob1,spi1	II:4386148-4397207	962.359	654.881	-0.555341	0.285147
met26	I:1476730-1484752	1592.2	1083.57	-0.555226	0.170459
SPAC11D3.03c	I:108731-112499	8.01771	5.4616	-0.553866	0.679802
tif213	II:2187454-2189338	240.619	163.949	-0.553501	0.124089
urm1	III:223266-225759	3.98821	2.71893	-0.552704	0.737484
SPAC7D4.05	I:2628634-2630262	29.0296	19.8021	-0.551869	0.446207
SPAC212.07c	I:13664-14555	0.169414	0.115627	-0.551079	0.792764
hem12	III:1166303-1168383	5.60812	3.82927	-0.55045	0.96068
ade3,sfc1	I:1316980-1339942	170.124	116.172	-0.550325	0.440228
pus2	II:3559166-3561462	55.1861	37.7011	-0.549698	0.309825
SPCC1322.10,rpl2302	III:1306145-1312384	1969.19	1345.46	-0.54951	0.236564
SPNCRNA.1498	II:2237948-2246082	1.77672	1.21485	-0.548432	0.965822
cut20,prp12,rfc3,rps002	I:4026822-4044613	1877.52	1284.43	-0.547697	0.235576
SPNCRNA.507,SPNCRNA.808	I:2265548-2265845	5397.51	3692.57	-0.547669	0.24651
cyt1	II:2070102-2074790	205.632	140.692	-0.547522	0.8722
dea2	II:174821-177244	179.226	122.723	-0.546373	0.172855
SPNCRNA.316	II:591645-592613	0.365776	0.250487	-0.546221	0.921978
SPBC17D1.03c	II:3323805-3337381	104.022	71.2366	-0.546195	0.664687
ptf2	II:4236632-4251433	43.0372	29.4772	-0.545986	0.840662
SPBC19C2.10,fba1,prp38,sre1	II:1685237-1697172	2283.7	1564.59	-0.545592	0.248331
SPCC320.14,rpl2402	III:123804-140937	2012.67	1379.96	-0.544491	0.25607
rps2601	I:235279-240617	1689.63	1158.48	-0.544478	0.164983
grs1	I:2821300-2823619	209.717	143.811	-0.544272	0.130472
SPBC24C6.03,SPBC24C6.04,sec28	II:2322704-2331890	1080.61	741.547	-0.543233	0.202152
wrs1	I:553606-560549	228.078	156.559	-0.542826	0.188291
rpb8	II:2218177-2224828	146.624	100.66	-0.542636	0.452718
cft1,dus2,erg27,pop8,sks2	II:1106072-1118228	2550.58	1751.11	-0.542552	0.207791
SPBC16H5.14c	II:2268072-2273358	12.5596	8.63355	-0.540765	0.640342
SPAC1071.09c,pma1,rps1502	I:3866535-3876176	2013.18	1384.11	-0.540512	0.40692
SPNCRNA.733	I:1294071-1301178	0.804441	0.553175	-0.54025	0.949276
SPNCRNA.175	I:1572009-1575103	0.411146	0.28287	-0.539511	0.916831
tad2	II:3617945-3620469	88.5154	60.9008	-0.539468	0.430731
SPBC4B4.04,rsc1,smg1	II:3403500-3421988	285.22	196.43	-0.538056	0.725738
SPAC5H10.09c	I:160976-180174	0.888644	0.612076	-0.537895	0.980294
SPBC17G9.02c	II:2163572-2171436	69.4249	47.8297	-0.537545	0.550945
SPBC713.03	II:870337-884395	153.509	105.764	-0.537473	0.451903
SPBC543.02c,pku80,spn3	II:4296978-4309986	385.629	265.772	-0.537027	0.296521
SPNCRNA.1480	II:1951121-1957449	0.244414	0.16846	-0.536926	0.962671
-	II:130780-131225	0.586207	0.404176	-0.536426	0.771384
prl46	I:4651350-4651792	2.07255	1.4291	-0.536305	0.731446
SPBC1105.18c	II:3537088-3555688	78.7835	54.4017	-0.534241	0.710615
SPAC1687.21	I:936187-949365	159.804	110.358	-0.534112	0.455168
cwf14	II:2339629-2357405	6.64858	4.59506	-0.532962	0.825521
-	II:4533636-4538012	1.12743	0.779327	-0.532738	0.645419
ptf1	I:2605756-2617615	10.1629	7.02535	-0.532674	0.835499
SPNCRNA.333	I:3775472-3775847	0.149964	0.103668	-0.532641	0.836061
mde5	I:2533708-2546981	0.0118884	0.00822017	-0.53232	0.994986
sod1	I:990024-1004954	408.034	282.187	-0.532038	0.379093
SPNCRNA.396	I:3775853-3776756	0.40861	0.282862	-0.530628	0.773787
SPBC1347.13c	II:4083632-4086593	36.0014	24.927	-0.53034	0.443637
mug115	I:1138060-1159594	3.365	2.33166	-0.529252	0.794407
SPBC15C4.04c	II:2237948-2246082	29.1676	20.2168	-0.528809	0.610461
rps5	I:3655123-3657691	1185.74	822.076	-0.528443	0.158858
SPNCRNA.715	I:1134417-1136038	47.8252	33.1924	-0.526918	0.451726
med7	II:4172384-4191448	4.23359	2.93862	-0.526742	0.890241
SPNCRNA.1484	II:2052483-2067978	24.2703	16.8512	-0.52634	0.752839
SPAC2H10.02c	I:5276065-5277245	9.50365	6.5989	-0.526257	0.746909
pmp31,rpl101	III:606261-615123	1623.37	1127.44	-0.525942	0.383917
rrn10	I:5033372-5045204	34.0462	23.6463	-0.525878	0.82752
SPNCRNA.164	I:1005190-1005710	3.21147	2.23154	-0.525196	0.738105
drs1	III:1852630-1854572	386.049	268.269	-0.525103	0.151147
ef1a-a	III:262680-270264	1544.67	1073.86	-0.52449	0.24232
SPBC354.04,swd3	II:548381-557248	186.526	129.682	-0.524396	0.398842
SPCC613.01	III:79847-82220	77.6171	53.9889	-0.523713	0.29908
SPNCRNA.1643	II:3807089-3813767	123.148	85.6912	-0.523171	0.450591
SPBC1703.08c	II:2923821-2931288	107.595	74.893	-0.522703	0.448889
SPNCRNA.1496	II:2218177-2224828	139.507	97.1649	-0.521828	0.548002
SPBC31F10.12	II:3770194-3784944	293.124	204.25	-0.521174	0.450098
SPNCRNA.508	III:1938949-1940302	3.80897	2.65433	-0.521053	0.984074
aru1	I:1935962-1945368	416.793	290.508	-0.520751	0.26312
SPNCRNA.1498	II:2237948-2246082	199.247	138.903	-0.520483	0.258007
nop10	I:1621638-1635552	368.094	256.704	-0.519966	0.687108
SPBC359.01	II:104608-107221	25.9929	18.1307	-0.519685	0.41228
SPCC16C4.19,rpl2802,sif2,smc6	III:643346-661264	974.972	680.238	-0.51932	0.341833
SPCC663.14c,naa50	III:1649039-1683583	226.51	158.063	-0.519078	0.70378
SPNCRNA.1003	I:4599992-4600855	13.3592	9.32435	-0.51876	0.65092
SPNCRNA.1306	II:74908-80201	54.4768	38.0269	-0.518622	0.488963
SPBC30D10.05c	II:3089996-3091859	135.216	94.3868	-0.518605	0.314589
SPAC3G9.05,frs2,ssu72	I:3169677-3177608	204.155	142.579	-0.5179	0.278958
cnx1	I:2066216-2088934	0.605122	0.422646	-0.517777	0.993062
SPBC29A10.16c	II:2573700-2576202	71.5277	49.9761	-0.517264	0.368928
atp16	II:3041444-3047666	121.935	85.1956	-0.517261	0.372227
rpl1802	I:1283079-1289315	3899.58	2726.46	-0.51629	0.204175
SPBC646.10c	II:940702-942434	685.979	479.67	-0.516124	0.165624
cdc16,rps13	I:2745871-2748180	1897.76	1329.55	-0.51336	0.184341
SPNCRNA.900	I:3300811-3302082	5.58736	3.91467	-0.513274	0.618553
SPAC4H3.07c	I:3837305-3839626	143.75	100.779	-0.512359	0.430898
SPAC1805.10,SPAC1805.14,rpl14	I:2790111-2800406	995.866	698.728	-0.51122	0.496008
SPAC22A12.14c	I:1180183-1182594	6.19274	4.34501	-0.51122	0.797776
ibp1	II:612455-623102	57.1413	40.0927	-0.511193	0.792218
SPAC17H9.13c	I:2027207-2029000	82.9839	58.2303	-0.511061	0.266748
SPBC1778.07	II:3109891-3112285	75.2141	52.8208	-0.509897	0.360009
SPNCRNA.756	I:1712165-1712705	26.8164	18.8367	-0.509572	0.579546
SPCC1259.02c,SPCC825.05c,rps1802	III:1022478-1039245	1370.65	962.938	-0.509345	0.481946
atp18	I:1046858-1048934	22.9819	16.1523	-0.508755	0.637264
SPAC27E2.03c	I:4004220-4007810	584.888	411.161	-0.508458	0.178983
rpl3002	I:5089814-5095925	200.103	140.763	-0.507469	0.410879
SPBC582.08,pex11	II:432311-447177	143.319	100.837	-0.50721	0.525748
rps502	I:3487192-3497435	1189.72	837.067	-0.507209	0.290953
SPAC589.03c	I:3088641-3102688	23.9636	16.8649	-0.506824	0.801979
mik1	II:221357-224117	20.6277	14.5318	-0.505371	0.395812
SPBC3H7.11	II:1861540-1868333	0.13102	0.0923023	-0.505353	0.988743
SPBC460.01c	AB325691:1478-6261	81.1504	57.1698	-0.505344	0.277309
lat1	III:262680-270264	330.658	232.98	-0.505131	0.66522
SPNCRNA.1445	II:1550292-1562309	98.6232	69.5641	-0.503584	0.698945
SPAC212.06c	I:17170-18974	1.66984	1.17791	-0.503477	0.822687
SPBC359.04c	II:117891-121643	5.56068	3.92258	-0.503458	0.582833
SPAC15E1.10,grx2,naa10	I:3729319-3733363	176.699	124.683	-0.503021	0.480267
apt1	I:4083623-4087736	163.077	115.116	-0.502459	0.395095
tef5	III:1732729-1734096	938.775	662.692	-0.502441	0.170657
rad8,rps101	I:160976-180174	795.386	561.911	-0.501312	0.320778
caf16	I:4811983-4817790	60.6701	42.8623	-0.501276	0.456814
rpl4101	I:5393498-5411132	2529.72	1788.32	-0.500372	0.407919
tgs1	I:836205-842624	51.7824	36.6343	-0.499267	0.646376
SPAC56F8.13	I:1138060-1159594	35.3477	25.0347	-0.497686	0.693594
ubi1	I:3968931-3985104	1411.17	999.703	-0.497315	0.265601
SPNCRNA.734	I:1316980-1339942	385.95	273.488	-0.496935	0.638172
cit1	I:2325853-2330657	161.879	114.744	-0.496504	0.292615
SPBC32H8.01c	II:1448814-1451104	55.7784	39.5572	-0.495765	0.574903
SPAPYUG7.05	I:4748523-4766877	437.523	310.552	-0.494523	0.495524
SPBC2G2.13c	II:3455135-3460381	27.0191	19.1821	-0.494218	0.600071
tif11	II:3271873-3275541	410.591	291.626	-0.493584	0.389036
rps801	I:4286743-4287454	1674.04	1189.47	-0.49301	0.18656
SPNCRNA.1166	III:966132-971255	11.9659	8.50247	-0.492976	0.720547
SPBPB8B6.06c	II:55750-57113	52.594	37.3809	-0.492595	0.376994
SPNCRNA.1630	II:3687086-3697885	0.651028	0.46282	-0.49227	0.936421
adg1	I:5265434-5269973	226.368	161.015	-0.491477	0.220304
mcm7	II:3717576-3720074	701.433	499.574	-0.489607	0.643619
SPNCRNA.1434	II:1448814-1451104	13.3257	9.49107	-0.48957	0.782668
mrpl28	I:2669325-2673538	33.3556	23.7678	-0.488923	0.692805
grx5	I:2705763-2718444	26.3195	18.7634	-0.488213	0.883662
SPNCRNA.1275	III:2230867-2248273	54.1387	38.608	-0.48776	0.714804
SPCC569.03	III:2428837-2431903	37.0187	26.4029	-0.487555	0.473236
SPNCRNA.1394	II:870337-884395	27.8167	19.8408	-0.48748	0.969089
SPBP16F5.05c	II:1892960-1907808	47.6082	33.9633	-0.487233	0.801244
eng1	I:990024-1004954	143.257	102.278	-0.486118	0.925573
SPBC1271.03c,SPBC1271.04c,SPBC1271.05c	II:360438-373651	144.35	103.079	-0.485817	0.55274
SPBC1709.17,swi5,tif452	II:1120581-1139676	210.042	150.046	-0.485279	0.571072
pcf3	I:2531224-2533276	50.7075	36.2281	-0.48509	0.401168
rpl44	I:906777-914031	3900.52	2786.9	-0.485002	0.245507
SPNCRNA.405	II:2716856-2728918	8.22517	5.88015	-0.484193	0.96851
ade9	II:3448864-3453740	132.433	94.6859	-0.484044	0.183333
SPNCRNA.84	I:3753159-3753489	1.48197	1.05989	-0.483598	0.778493
SPAC589.10c	I:3104100-3113396	703.265	503.169	-0.483027	0.334653
SPNCRNA.1322	II:181430-186959	8.13218	5.81932	-0.482792	0.856892
atm1	I:3673617-3677834	33.0864	23.6786	-0.482658	0.345971
SPBC365.16	II:2523494-2532214	106.753	76.4008	-0.482612	0.500562
SPAC23H3.12c	I:2515050-2515985	19.5357	13.984	-0.48234	0.553499
SPBC26H8.16,nda3	II:3962689-3966037	227.351	162.778	-0.482019	0.267632
gua1	II:1706940-1708944	482.746	345.931	-0.480778	0.190918
sce3	II:1775168-1793729	222.299	159.298	-0.480775	0.609978
pabp	I:1527564-1545221	158.534	113.618	-0.480604	0.31761
psd3	I:3014258-3018849	3.11221	2.23186	-0.479695	0.781762
SPNCRNA.738	I:1359978-1360931	10.8099	7.75225	-0.479666	0.593986
omh5	II:1463828-1467431	39.2479	28.1659	-0.478665	0.510104
SPNCRNA.679	I:762719-764810	14.9055	10.6973	-0.478596	0.471701
SPNCRNA.1125	III:281838-286318	13.2075	9.4809	-0.478259	0.878435
SPCC794.01c	III:239462-247912	9.21955	6.6199	-0.477887	0.633674
SPNCRNA.92	I:3866535-3876176	1120.5	804.61	-0.477781	0.7606
pho4	II:432311-447177	72.554	52.148	-0.476443	0.715085
SPBC776.03	II:3176668-3177967	236.206	169.863	-0.475671	0.194636
gpm1,mug106	I:5173863-5177587	2072.06	1492.32	-0.473514	0.220411
SPBPB7E8.01	II:3491434-3496777	185.349	133.492	-0.473494	0.194996
SPBC17A3.02	II:1402842-1405796	9.84625	7.09577	-0.472615	0.842224
SPBC4C3.07,mug136,syp1	II:3120576-3127624	607.54	437.853	-0.472531	0.249769
pac10	I:600825-601749	26.1408	18.8414	-0.472396	0.542234
SPBC19G7.17	II:2380486-2384668	225.609	162.615	-0.472365	0.324078
hem12	III:1166303-1168383	91.3355	65.8458	-0.472085	0.272767
mvd1	I:3040706-3043380	224.946	162.297	-0.470942	0.204524
SPNCRNA.1345,SPNCRNA.1346	II:355919-360366	87.799	63.3614	-0.470601	0.65756
SPBC13A2.03	II:3403500-3421988	88.2907	63.7169	-0.470584	0.720465
SPBC1703.13c,top1,vps33	II:2939714-2963818	202.591	146.248	-0.470151	0.569652
tfs1	I:2102189-2116435	74.0719	53.4922	-0.469596	0.719161
trs20	II:1762435-1763290	24.8792	17.9675	-0.469549	0.602221
zuo1	II:3094848-3096383	470.055	339.579	-0.469082	0.192071
pho2,taf73	II:3033242-3037769	238.757	172.56	-0.468445	0.33407
SPBC1703.01c,sld5	II:2911930-2915796	286.774	207.386	-0.467594	0.351093
grx4	II:3945176-3962561	154.585	111.795	-0.467538	0.762414
ubi3	I:3233579-3238869	1159.67	838.669	-0.467536	0.366242
lsm1	II:1284337-1285133	435.68	315.173	-0.467125	0.210967
SPBC23E6.06c,rfc1	II:3849936-3868751	306.528	221.827	-0.466582	0.535261
rpl2102	I:3400476-3405929	1357.72	982.678	-0.466392	0.224177
mis15	II:1448814-1451104	14.1796	10.2681	-0.465646	0.65631
hat1	I:1027810-1044605	98.805	71.5524	-0.465585	0.703025
SPAC11D3.04c	I:112513-120309	38.512	27.8988	-0.465105	0.50944
stm1	I:4480190-4491942	208.578	151.129	-0.464811	0.506271
hrs1	II:3455135-3460381	218.278	158.372	-0.462847	0.357995
SPBC215.10	II:4048359-4050198	41.59	30.179	-0.462691	0.506852
sam1	II:4161246-4171911	502.038	364.3	-0.462668	0.401108
cdc24	I:2862141-2865845	17.1313	12.4318	-0.462599	0.611757
tif212	I:2442588-2447714	555.956	403.512	-0.462358	0.238449
tim50	II:1399787-1401863	94.7096	68.8002	-0.461098	0.237182
SPBC21C3.12c	II:3815436-3817780	182.956	132.964	-0.460454	0.358516
pmt3	II:2506814-2510554	39.8097	28.9459	-0.459763	0.422518
SPBC4.06	II:1195986-1197756	89.3052	64.9494	-0.459428	0.306626
SPCTRNAHIS.03	III:68087-75522	2.68912	1.95581	-0.459372	0.912195
nse4	II:3287501-3301277	38.3428	27.8874	-0.459344	0.698563
pas1	I:1361065-1364174	99.5465	72.4059	-0.459262	0.238433
rpl1202	III:626709-628007	65.1492	47.4245	-0.458114	0.687147
air1	II:970364-988594	42.7535	31.1265	-0.4579	0.750855
SPBC8D2.16c	II:1369013-1389186	36.145	26.318	-0.457748	0.752883
sab14	II:2048169-2050956	39.8326	29.0083	-0.457487	0.674703
tom7	II:1328758-1344387	108.638	79.1918	-0.456112	0.803436
SPNCRNA.628	I:235279-240617	6.94054	5.05998	-0.455915	0.905776
SPBC1198.08	II:187365-200995	345.414	251.837	-0.455837	0.377658
apl1,mmf1,mug178,sbh1	II:3433533-3448232	888.563	648.011	-0.455457	0.503608
SPBC13G1.04c,pex14	II:3725277-3742251	54.2575	39.5979	-0.454397	0.820228
SPBC1778.09	II:3112394-3116630	92.3885	67.4448	-0.454005	0.325595
SPCC1827.05c,SPCC1827.06c,SPCC1827.07c	III:2382308-2398296	1065.4	777.964	-0.453624	0.443812
eno101	II:2201158-2202652	2052.85	1499.24	-0.453398	0.251262
rex2	II:4066171-4077086	7.08095	5.17291	-0.452967	0.843542
usp102	II:3422376-3424668	63.7634	46.6126	-0.452009	0.448456
SPBP8B7.05c,SPBP8B7.08c,set6	II:3638410-3650172	195.265	142.754	-0.451905	0.6852
SPBC19G7.19	II:2373929-2380322	274.368	200.606	-0.451751	0.677608
sbp1	II:293224-297199	404.577	295.873	-0.451436	0.256914
trs23	II:4000466-4019080	61.7674	45.1803	-0.451153	0.893719
SPAC4H3.06	I:3837305-3839626	26.5983	19.4564	-0.45109	0.556617
SPCC13B11.02c	III:1587623-1593818	773.782	566.18	-0.450666	0.25744
SPAP8A3.10	I:5334102-5334807	38.0356	27.8441	-0.44998	0.58929
SPACUNK4.10	I:2882792-2907275	73.886	54.1154	-0.449263	0.733337
SPNCRNA.943	I:3863623-3866158	10.5761	7.74709	-0.449081	0.909482
pmd1,rpl39	III:1634801-1646034	886.678	649.526	-0.449022	0.414887
cts1	I:1211194-1217067	444.724	325.857	-0.448672	0.27641
rrs1	II:2068068-2069650	118.745	87.0764	-0.447516	0.398907
get3	I:3636684-3638390	161.544	118.516	-0.446838	0.268917
SPBC1539.03c	II:4360091-4375131	124.722	91.5084	-0.446737	0.573436
rpb4	II:1055528-1057512	174.243	127.871	-0.446409	0.387764
SPNCRNA.697	I:936187-949365	28.6358	21.0174	-0.446241	0.666559
cig2,grx5	I:2705763-2718444	117.103	85.9482	-0.446239	0.624718
SPBC839.03c	II:594150-602466	23.5922	17.3177	-0.446065	0.842069
SPBC30D10.15	II:3065904-3067562	86.5891	63.579	-0.445634	0.271251
SPAC25B8.06c,SPAC25B8.07c,mss51	I:4157826-4173547	48.485	35.6053	-0.445448	0.606103
ppr8,rpc40,vma10	II:4386148-4397207	349.512	256.809	-0.444646	0.766872
mae1	I:4912236-4915513	215.453	158.46	-0.443259	0.309243
SPAC22H12.05c,rps102	I:884364-902344	6002.75	4415.01	-0.443205	0.303568
SPAC26A3.06,chc1,myh1,rpl2002	I:3334823-3345821	1525.18	1122.02	-0.442875	0.449424
set11,spc19	III:1844957-1847090	44.7971	32.9594	-0.442715	0.643993
atp20	I:678454-703040	17.2004	12.6557	-0.442651	0.857754
rpc19	I:903041-903924	178.863	131.611	-0.442575	0.388186
cwf22	II:3037823-3041335	14.3193	10.5464	-0.441209	0.949649
snz1	I:5413727-5416193	393.991	290.184	-0.441195	0.227844
mtg1	II:2594357-2605899	6.30844	4.64933	-0.440261	0.883979
rpl4102	I:2845470-2853947	2694.12	1988.37	-0.438231	0.457986
qcr6	II:4343758-4345608	110.083	81.2516	-0.438126	0.271585
arx1	II:3849936-3868751	156.723	115.694	-0.437899	0.620899
cyp4	II:3685837-3686791	505.297	373.081	-0.437641	0.224778
vtc4	III:1312559-1322877	120.07	88.6701	-0.437356	0.462202
SPAC683.02c	I:4197368-4200078	82.2862	60.8051	-0.436457	0.42666
SPBC16A3.16	II:4261817-4268306	134.513	99.4045	-0.436359	0.514718
SPBC839.14c,ef1a-c,rpl1601	II:623322-632706	2783.89	2057.31	-0.436339	0.567792
SPAC4G9.20c	I:2287134-2290170	76.5681	56.5849	-0.436326	0.363017
SPNCRNA.1505	II:2332019-2338038	0.607611	0.449331	-0.435369	0.895083
fkbp39	II:4061231-4065960	457.371	338.246	-0.435293	0.24528
SPAC607.02c,snu13	I:2036326-2041861	580.704	429.579	-0.434878	0.366353
did2	II:3752316-3759491	12.8918	9.54318	-0.433916	0.83029
sir1	I:1200008-1206090	399.561	295.786	-0.433862	0.258926
rpl22	I:5314777-5315429	1716.69	1271.87	-0.432675	0.230118
aro1,sup45,vrg4	I:4689240-4701767	240.307	178.089	-0.432279	0.587829
pol1,rps1401	I:3430960-3438166	303.462	224.903	-0.432214	0.398212
SPAC56E4.07,mug69	I:1255234-1262985	104.085	77.1481	-0.432062	0.587448
tdh1,tfb5	II:2802232-2828674	3068.62	2275.73	-0.431259	0.665579
SPNCRNA.415	II:3153440-3161616	7.54312	5.59511	-0.430995	0.887008
dbp3	II:3338603-3346442	110.239	81.7736	-0.430927	0.301183
mis3	II:2605901-2607020	328.328	243.617	-0.430523	0.240572
SPAC227.02c	I:501116-505775	42.1973	31.3238	-0.429889	0.723069
SPBC27B12.07,gpi13,sip1	II:1328758-1344387	226.136	167.923	-0.429395	0.545756
ght8	III:226335-230546	275.096	204.32	-0.429103	0.248805
nap1	III:473306-479092	138.358	102.763	-0.429081	0.831203
qcr8	I:4767041-4771708	200.041	148.626	-0.428612	0.449762
SPAC17A5.13,rec12,ucp7	I:1772500-1777371	126.085	93.6838	-0.428529	0.558272
mrpl32	II:3907816-3913652	84.798	63.0303	-0.427986	0.602759
pnk1,rps23	I:2133171-2139923	853.961	634.806	-0.427855	0.37081
rps7	I:2241747-2242554	3034.49	2256.91	-0.427102	0.268672
SPBC31F10.02,SPBC31F10.03	II:3752316-3759491	85.922	63.938	-0.426355	0.668748
ofd1	II:2640871-2646952	85.975	63.9915	-0.426037	0.375201
SPAC17G8.08c	I:2355277-2356601	88.1125	65.614	-0.425344	0.394159
SPNCRNA.905	I:3384189-3391615	0.773657	0.576297	-0.424881	0.974756
nxt3	II:3652213-3655279	237.335	176.808	-0.424743	0.273406
SPAC2E1P5.03	I:3321854-3329028	45.2756	33.7322	-0.424609	0.523987
SPBC17A3.05c,rar1	II:1406898-1420225	299.554	223.18	-0.424608	0.431949
prl25	II:2566015-2573477	132.312	98.5927	-0.424395	0.774196
SPAC521.03	I:844947-850259	284.941	212.325	-0.424387	0.595704
SPNCRNA.841	I:2605756-2617615	38.6317	28.7908	-0.424179	0.683752
rad2	I:5387426-5391518	2.96296	2.20983	-0.423102	0.858851
rps2401	I:3599033-3599783	742.926	554.119	-0.423024	0.23858
SPBC2G5.05	II:2581918-2593389	803.775	599.684	-0.42259	0.351707
SPCC1235.11	III:200019-202707	243.661	181.878	-0.421905	0.293171
bio2	III:176680-178818	311.897	232.87	-0.421543	0.242825
SPNCRNA.1168	III:1022478-1039245	31.9054	23.8217	-0.421527	0.909364
SPAC222.08c	I:957293-965296	337.604	252.079	-0.421457	0.612987
naa25	II:1505170-1513963	186.555	139.315	-0.421253	0.543338
srp2,ura2	I:4422699-4429505	209.323	156.359	-0.420876	0.323665
erg7	I:2291665-2295220	54.5753	40.7871	-0.420136	0.319779
SPNCRNA.620	I:199873-201517	3.84006	2.87031	-0.419922	0.896929
but2	II:1268478-1271559	480.185	359.074	-0.419311	0.274346
SPNCRNA.499	I:2720282-2736306	343.301	256.808	-0.418785	0.950824
gcv3	II:2848334-2871156	136.904	102.433	-0.41848	0.765179
mrpl23	II:4219751-4222612	183.531	137.325	-0.418438	0.596054
SPAC30C2.04	I:4638116-4639647	261.49	195.701	-0.418107	0.246921
dfr1	III:1855306-1862041	636	476.06	-0.417882	0.286438
SPNCRNA.727,mrp1	I:1234450-1235111	1921.69	1439.18	-0.417128	0.300012
SPBC8D2.18c	II:1389534-1393012	477.747	357.81	-0.417054	0.307497
mgr2	II:1562325-1571067	68.0402	51.0197	-0.415331	0.658116
SPBC119.18	II:740132-744835	76.6007	57.4663	-0.414642	0.682477
SPBC336.05c,rnh1	II:2743618-2750113	60.1473	45.1365	-0.414207	0.490485
SPNCRNA.1266	III:2152043-2157975	6.70143	5.03274	-0.413123	0.933054
rpl13	I:1711135-1712043	1687.89	1268.33	-0.41229	0.284656
SPNCRNA.1171	III:1047663-1064443	0.617024	0.463681	-0.412193	0.983019
SPBC336.02	II:2729014-2738750	2.31468	1.73948	-0.412155	0.975719
SPBC16G5.05c	II:4219751-4222612	194.792	146.398	-0.412034	0.317581
ckb1,lys7,nuc2,slc1	I:4491951-4510013	129.173	97.1058	-0.411679	0.858122
rpr2	II:3537088-3555688	69.6149	52.3568	-0.41102	0.78661
SPAPJ691.03	I:5189536-5190538	43.5608	32.7621	-0.411001	0.590442
rfc5	II:1527582-1536292	97.5675	73.394	-0.410739	0.508457
SPNCRNA.875	I:3009987-3014213	45.6585	34.3657	-0.409915	0.615246
SPCC191.02c,SPCC191.03c,SPCC191.04c,SPCC191.05c	III:1702341-1716374	364.319	274.262	-0.409648	0.79249
SPCC622.14	III:1426996-1435047	85.3422	64.2475	-0.409619	0.450024
SPAC227.10	I:506519-528906	8.5793	6.459	-0.40955	0.936103
SPBC902.04	II:489822-493812	46.9409	35.3451	-0.409336	0.451064
nog1,rrn11	II:1232587-1243207	227.227	171.098	-0.409314	0.477222
SPNCRNA.1429	II:1312124-1318834	11.104	8.36633	-0.408409	0.877034
pgt1	I:5431574-5434908	88.4793	66.6704	-0.408293	0.277107
SPAC23C4.17	I:1057646-1063448	6.34	4.77877	-0.407845	0.758466
SPNCRNA.788	I:2025053-2027164	64.6242	48.712	-0.407797	0.673433
SPBC1A4.04,blt1	II:1974389-2012207	79.0758	59.6254	-0.407309	0.959538
SPNCRNA.1449	II:1571422-1584320	30.6958	23.1505	-0.406998	0.944317
SPAC13G6.15c	I:201728-203346	35.4484	26.7394	-0.406751	0.538783
frs1	I:4098245-4100284	150.814	113.763	-0.406745	0.260219
SPAC13A11.05	I:582272-584402	108.919	82.1733	-0.40651	0.326
nap1,vps3	III:473306-479092	318.431	240.283	-0.406245	0.320878
SPNCRNA.1683	II:4236632-4251433	0.849876	0.641343	-0.406155	0.983692
pdx1	III:1047663-1064443	77.5729	58.5962	-0.404744	0.745789
nop52	II:1824517-1825677	214.437	162.034	-0.404257	0.403645
tim11	II:380286-384085	143.346	108.317	-0.404243	0.607039
puf3,tim10	I:936187-949365	72.6872	54.9808	-0.402774	0.771964
rrg1	III:1351473-1360746	54.6071	41.3074	-0.402689	0.622463
oca8,tim23	III:883331-892390	502.776	380.401	-0.402396	0.476864
SPCC4G3.16,SPCC4G3.17,SPCC4G3.18	III:430384-446630	263.916	199.792	-0.40158	0.58301
tom40	II:1356207-1357927	223.198	169.059	-0.400795	0.267097
mmd1	I:4619538-4636898	123.423	93.4869	-0.400776	0.651399
SPBC2G5.01	II:2576499-2580148	178.293	135.065	-0.400599	0.369296
SPNCRNA.1209	III:1594597-1608068	1.24664	0.944715	-0.400091	0.96312
SPBC18H10.20c	II:1806206-1812431	116.542	88.3528	-0.399499	0.403446
SPNCRNA.1066	I:5276065-5277245	59.7777	45.3196	-0.399472	0.551815
tif223	I:5367359-5369378	124.966	94.7537	-0.39928	0.302413
SPAC12G12.06c,SPAC12G12.07c,taf9	I:332837-350151	294.958	223.807	-0.398258	0.696799
atb2,tsf1	II:260308-269408	198.44	150.579	-0.398178	0.549308
SPBC29A3.21	II:2035905-2037394	96.9573	73.5758	-0.398118	0.780849
SPNCRNA.1192	III:1396886-1400949	36.0454	27.36	-0.397749	0.757701
msh6,rps2802	III:1823310-1844115	898.405	682.061	-0.397465	0.594494
SPNCRNA.1118	III:204632-206912	0.324513	0.246392	-0.397321	0.9271
gcd10,sum2	II:260308-269408	192.101	145.884	-0.397039	0.55151
tif211	I:3166348-3167699	328.631	249.669	-0.396454	0.290821
SPAP8A3.11c	I:5334898-5336422	27.0968	20.5898	-0.396195	0.535153
SPBC2D10.09	II:2980790-2983735	91.1251	69.2452	-0.396135	0.583708
SPAC458.02c	I:4729677-4739251	322.417	245.04	-0.395907	0.43228
SPAC2E12.03c	I:5055100-5066231	22.0176	16.7382	-0.395517	0.765562
rrp12	II:3502272-3509267	144.631	110.031	-0.394461	0.488954
SPAC12B10.04,acp1,bun62,icp55	I:4578163-4596120	96.9007	73.7512	-0.393841	0.581526
SPCC970.02,SPCC970.03,mis18,rad16	III:507475-519003	209.971	159.81	-0.393829	0.459395
rep2	II:1717714-1720988	68.0842	51.8427	-0.39318	0.42195
SPAC323.04	I:3898265-3920597	19.9943	15.2267	-0.392988	0.913738
mde2	II:3764523-3766439	8.19237	6.24139	-0.392413	0.809773
SPBC56F2.07c	II:4091743-4107159	25.7126	19.5948	-0.392006	0.779526
prl21	I:5454078-5468649	3.35897	2.56124	-0.391176	0.96984
SPBC28F2.11,rpb1	II:1589084-1598155	270.753	206.477	-0.391	0.421422
tif51	I:4141280-4153031	1678.2	1279.94	-0.390846	0.359796
SPAC26A3.17c	I:3367471-3372746	13.6451	10.4081	-0.390679	0.856658
SPBC4F6.11c	II:2707734-2711825	130.347	99.4852	-0.389799	0.447236
SPBC1A4.07c,SPBC1A4.11c,cct3,tam41	II:1974389-2012207	391.385	298.746	-0.389672	0.757941
tim54	II:4066171-4077086	82.1415	62.7005	-0.389635	0.643309
tim8	I:180271-182254	114.771	87.6866	-0.388332	0.621352
oxa102	II:2871687-2873493	84.0518	64.2195	-0.388267	0.403432
SPNCRNA.763	I:1807269-1820420	19.7662	15.1047	-0.388042	0.812496
rsm18,wee1	III:720043-728948	67.9826	51.9576	-0.387833	0.595
SPBC3E7.11c,chr1,lac1,leu3,syf2	II:2672989-2691722	1295.07	990.29	-0.387111	0.520486
pch1	II:2794445-2798808	6.16456	4.71434	-0.386941	0.744218
utp4	II:3703455-3706300	21.0406	16.0912	-0.3869	0.632653
SPAC4F10.05c	I:4820803-4843723	1.80173	1.37798	-0.38683	0.972155
snoR47	II:3652213-3655279	12564.1	9609.89	-0.386717	0.987037
SPAC1952.01,SPAC1952.02,otu2	I:4966989-4973471	257.457	197.02	-0.385988	0.504956
SPBC13G1.14c,nam9	II:3725277-3742251	124.495	95.2762	-0.385894	0.742804
SPAC3F10.09	I:2823666-2836168	21.8231	16.7109	-0.385068	0.782398
SPAC19B12.06c,SPAC19B12.07c,fcp1	I:4882813-4897099	275.408	210.894	-0.385053	0.860094
hta1	III:1410744-1412364	477.066	365.374	-0.384812	0.284479
rvb1	I:4924226-4928138	180.841	138.537	-0.384457	0.375453
amt2	I:1725051-1733316	20.1521	15.4383	-0.384414	0.951896
SPBC3E7.09,fma1	II:2672989-2691722	126.039	96.5753	-0.384149	0.825488
SPAC29A4.02c,SPAC29A4.03c,aif1,cbf5	I:5140111-5148658	1939.8	1486.98	-0.383527	0.438764
SPATRNASER.03	I:4265148-4265245	618.334	474.015	-0.383454	0.881574
SPAC977.09c	I:45874-48399	19.5538	14.9902	-0.383432	0.528983
SPBC27B12.02	II:1323522-1328707	52.2436	40.0602	-0.383086	0.71786
SPBC409.13,SPBC409.15,tam7	II:1161484-1170675	230.097	176.461	-0.382894	0.745296
SPAC144.01	I:4645459-4651189	18.6137	14.2775	-0.382625	0.903567
cox20	II:3252007-3269488	25.6775	19.7016	-0.382192	0.876738
erg10	II:4030183-4047346	261.995	201.086	-0.381727	0.70742
snoR39b	II:1775168-1793729	6145.97	4717.65	-0.381572	0.997448
adg3	III:1940335-1959797	56.3125	43.2281	-0.381487	0.590647
SPBC29A3.03c,his7	II:2037986-2044042	220.23	169.089	-0.38123	0.402673
SPAC1006.07	I:5085358-5087513	1658.41	1273.96	-0.380477	0.33536
SPAC3A12.08,rpb11	I:1424636-1437837	96.3187	73.9915	-0.380456	0.743391
apq12	II:447907-453536	38.853	29.857	-0.379957	0.865971
SPBTRNAMET.04	II:658450-658531	28035.6	21550.5	-0.379537	0.837321
hob1,sgf29	II:2418737-2425584	118.436	91.0706	-0.37905	0.563314
mrps28	II:1489807-1492989	86.9918	66.8958	-0.378963	0.523036
SPNCRNA.1500	II:2266289-2267665	27.4499	21.1121	-0.378735	0.64486
SPATRNAPRO.02	I:1314836-1315073	1346.17	1035.48	-0.378562	0.938171
snu3	I:987630-989866	442.444	340.341	-0.378514	0.496934
cog5	II:2373929-2380322	119.902	92.2882	-0.377637	0.580246
rlp1	II:518094-519645	25.3998	19.552	-0.377503	0.588902
SPCC16C4.20c	III:643346-661264	75.7959	58.3573	-0.377206	0.900901
SPAC694.03	I:4200147-4208952	39.2003	30.184	-0.377082	0.851779
SPAC7D4.08	I:2624050-2625855	59.8268	46.074	-0.376839	0.727977
SPBC19G7.02,SPBC19G7.04	II:2339629-2357405	59.6694	45.9532	-0.376826	0.820587
pcn1	II:3616411-3617845	302.807	233.205	-0.376799	0.302236
SPAC24C9.12c	I:3060232-3072124	686.37	528.64	-0.3767	0.406547
SPAC227.05	I:505901-506355	149.915	115.5	-0.376249	0.564055
SPAC1B3.01c	I:4924226-4928138	59.7035	46.0044	-0.376042	0.649172
ctr6	II:2100017-2101253	46.7849	36.0523	-0.375954	0.616435
SPAC10F6.13c,atg17,mam4	I:1219251-1234076	245.089	188.869	-0.375924	0.567407
SPBC56F2.08c,alg5,arg5	II:4091743-4107159	446.786	344.378	-0.375594	0.46819
mrt4	II:1760714-1762094	467.3	360.227	-0.375442	0.296982
SPNCRNA.843	I:2643501-2661423	302.312	233.053	-0.375375	0.660408
eaf6	I:2748832-2751060	68.056	52.4782	-0.375004	0.634341
SPBC651.02	II:1232587-1243207	8.15796	6.29185	-0.374723	0.899047
pus1	III:2120625-2136917	81.546	62.8946	-0.374678	0.694413
mnh1,rpa43	II:4000466-4019080	114.855	88.604	-0.374371	0.822402
SPNCRNA.1052	I:5148779-5155337	1.88461	1.45391	-0.374327	0.970419
SPNCRNA.1615	II:3559166-3561462	6.23063	4.80676	-0.374312	0.834063
nhm1	II:2911930-2915796	52.6186	40.6034	-0.373974	0.63355
prp17	II:2647668-2659459	2.01205	1.5527	-0.373891	0.850827
SPAC644.07,SPAC644.08,SPAC644.09,med11	I:2685781-2693767	149.4	115.303	-0.373751	0.566227
SPCC1494.07	III:2336551-2344115	97.5074	75.2549	-0.373725	0.320621
cdb4,iwr1	I:1575225-1596024	785.054	606.132	-0.373159	0.551416
ptp4	II:1277904-1282254	223.922	172.98	-0.372392	0.477449
eaf7	II:4259811-4261487	25.9126	20.02	-0.37221	0.581113
SPNCRNA.625	I:235279-240617	8.64408	6.67866	-0.372153	0.903686
lsm3,tuf1	II:1817453-1823957	316.049	244.208	-0.372035	0.491714
mrpl33	III:2211001-2222620	30.3587	23.4659	-0.37154	0.862906
SPBC18E5.14c	II:2089943-2090327	41.4517	32.0415	-0.37149	0.695718
tif35	II:1769945-1774547	703.07	543.6	-0.371123	0.455987
-	II:1147435-1148499	36.9807	28.5948	-0.371022	0.641867
ctu1	II:2581918-2593389	56.8109	43.9418	-0.370573	0.895039
SPBC32H8.09,cdk9,mei4	II:1467901-1475285	92.3702	71.4519	-0.370455	0.43236
pfk1	II:2294912-2300512	525.16	406.307	-0.370188	0.343908
SPBPB21E7.09	II:74908-80201	13.601	10.5241	-0.37001	0.674675
rps3001	I:4882813-4897099	1181.77	914.434	-0.370003	0.545585
cut12,gtp1	II:536072-548377	45.1195	34.9143	-0.369933	0.658768
SPRRNA.53	I:1563478-1563753	6.87989	5.32571	-0.369411	0.790035
SPAC222.18,meu13	I:977698-981161	34.9761	27.0784	-0.369229	0.672155
SPAC23C11.05	I:2140261-2144549	447.066	346.141	-0.369128	0.360174
SPBC365.11,arp5	II:2510666-2523397	105.074	81.3739	-0.36877	0.545119
SPCC1919.02,ppk34	III:2201406-2209022	32.8657	25.4537	-0.368709	0.742589
rpb6	III:783022-786215	273.258	211.649	-0.368594	0.376565
orc6	II:2967217-2968262	37.8969	29.3608	-0.368191	0.606701
SPBC26H8.13c,cox17	II:3945176-3962561	718.201	556.474	-0.368073	0.647743
rtf1	I:4797194-4799346	45.3359	35.1331	-0.367824	0.483839
SPBC418.02	II:3580144-3588651	11.9999	9.29962	-0.367777	0.911237
tif6	III:2223085-2224470	145.974	113.148	-0.3675	0.429628
usp107	II:612455-623102	0.738712	0.572776	-0.367041	0.962487
SPNCRNA.1412	II:1106072-1118228	35.7943	27.7595	-0.366746	0.935024
SPBC1105.07c	II:3517400-3536935	71.8227	55.7044	-0.366649	0.741881
SPAC8E11.04c,SPAC8E11.05c,SPAC8E11.08c,alp31	I:3372748-3381918	196.294	152.257	-0.366507	0.595178
SPNCRNA.1241	III:1886994-1894483	4.03567	3.1307	-0.366325	0.962239
SPBC646.07c,SPBC646.08c,agn2,erg9,int6	II:926759-940427	962.717	746.918	-0.366162	0.500966
SPAC1039.01	I:5444359-5447744	23.6622	18.3608	-0.365954	0.564584
SPBC1773.04	II:288555-292250	51.9185	40.292	-0.365757	0.475403
SPBC1703.05,SPBC1703.07,pof10	II:2923821-2931288	255.409	198.32	-0.36498	0.518342
lsm7,ucp10	III:1813667-1821856	216.992	168.534	-0.3646	0.557386
rsm25	II:4282123-4292035	39.8544	30.9577	-0.364443	0.904005
dni2	II:1184426-1195711	6.29427	4.8896	-0.364322	0.941842
SPBC28F2.05c,mdm12	II:1571422-1584320	23.018	17.8852	-0.363997	0.904963
byr2,mlo3,mug80	II:1734239-1748781	290.627	225.832	-0.363922	0.601555
SPAC644.05c	I:2676679-2679291	61.5334	47.8171	-0.363843	0.673928
SPAC806.11	I:235279-240617	145.254	112.876	-0.363839	0.802202
pha2	II:3061915-3065446	52.7161	40.966	-0.363818	0.640965
lcf1	II:1769945-1774547	139.311	108.274	-0.36363	0.599497
nut2	II:3764523-3766439	23.975	18.6337	-0.363618	0.630954
SPAC2F3.18c	I:3935123-3942965	130.374	101.346	-0.36336	0.823373
mug151	I:1935014-1935958	25.6731	19.9633	-0.362911	0.654028
SPNCRNA.423	II:3555917-3556234	10.4084	8.09415	-0.362792	0.833642
tif32	II:3314292-3317452	524.964	408.399	-0.362241	0.339011
arp9	I:3866535-3876176	63.5209	49.4254	-0.36198	0.887161
est1,rhp23	II:2986870-3003938	203.378	158.252	-0.361942	0.528573
SPAC10F6.10	I:1219251-1234076	22.082	17.1893	-0.361363	0.81856
SPBC15C4.02,SPBC15C4.03	II:2237948-2246082	73.4637	57.1975	-0.361079	0.663698
edc3	II:2091567-2098039	6.86273	5.34554	-0.360448	0.960992
cct6	II:942687-948223	221.37	172.51	-0.359781	0.385908
ubc1	II:3004090-3015079	14.7879	11.5325	-0.358711	0.633411
rfc4	I:904025-906465	95.541	74.5363	-0.358176	0.490247
mcp5	II:897891-901405	16.1011	12.562	-0.358092	0.595663
SPNCRNA.261	I:5252426-5252941	7.46632	5.82621	-0.357841	0.76496
cbs2	I:3807131-3808739	117.711	91.8573	-0.357779	0.397413
prw1	I:5098865-5116750	43.2651	33.7656	-0.357651	0.815382
mcm7	II:3717576-3720074	67.8036	52.9327	-0.357201	0.413299
SPAC4D7.06c,SPAC4D7.07c,ade4	I:5354800-5367314	341.263	266.441	-0.357065	0.607476
tfb2	II:3752316-3759491	61.5856	48.099	-0.356585	0.583068
SPNCRNA.799	I:2146729-2157665	11.6349	9.08731	-0.356531	0.887413
nup82	II:3400485-3403309	123.534	96.4912	-0.356442	0.334329
hxk2	I:2662987-2669009	247.921	193.675	-0.356247	0.354334
pfa3	II:1704263-1706122	36.5489	28.5629	-0.355684	0.608003
pus2	II:3559166-3561462	12.3841	9.67833	-0.355659	0.887864
snoR02	I:2626415-2628282	3569.1	2789.89	-0.355353	0.989382
SPNCRNA.1101	III:76512-79816	2.49435	1.94991	-0.355263	0.859443
SPAC29A4.15	I:5117469-5122136	188.285	147.217	-0.354978	0.448015
SPNCRNA.1360	II:447907-453536	12.7975	10.0099	-0.35443	0.883269
vma4	I:5294960-5298583	135.217	105.797	-0.353982	0.467271
SPNCRNA.1319	II:151489-159805	14.7894	11.572	-0.353923	0.789086
cnd1,plh1	II:3200038-3208717	61.1219	47.8334	-0.353671	0.556487
bag102	II:790663-802902	33.4483	26.1816	-0.35338	0.735987
pmm1	I:3805811-3806987	550.983	431.283	-0.353372	0.325578
SPAC823.04	I:2587695-2588620	80.436	62.9647	-0.353298	0.524583
coq6,mug57	II:1019516-1028192	90.0825	70.5187	-0.353241	0.636053
SPBC646.15c,orc5	II:950714-957107	72.6309	56.8759	-0.352767	0.554443
SPCC162.06c	III:1575013-1579398	1.26371	0.9899	-0.352309	0.913207
SPAC31G5.05c	I:2992358-2995933	327.38	256.448	-0.352301	0.675119
lsc1	II:824062-842790	13.1312	10.289	-0.351898	0.859077
SPCC553.01c,SPCC736.02	III:299135-318784	28.8612	22.6244	-0.351256	0.940925
SPAC1834.10c	I:4716548-4718455	91.1149	71.4312	-0.351132	0.606196
mdm10	I:2029142-2033308	20.6226	16.1695	-0.350953	0.870574
SPAC688.12c	I:3134961-3143183	108.68	85.24	-0.350487	0.62134
SPAC1093.03	I:4613442-4619391	1.9891	1.56041	-0.35019	0.877255
SPBC1271.11,kes1,mrpl8	II:340208-355577	178.608	140.138	-0.349946	0.623042
vma3	I:4954541-4961033	720.945	566.202	-0.348572	0.499935
SPAC18G6.05c,shm2	I:2215634-2227953	176.654	138.764	-0.348297	0.531563
nda2	II:4268919-4270761	271.343	213.167	-0.348134	0.334587
SPNCRNA.1119	III:215296-218612	15.6071	12.2653	-0.347617	0.861931
SPBC27B12.09c	II:1328758-1344387	82.8582	65.1269	-0.347391	0.755812
sdh4	II:2035905-2037394	74.8322	58.8337	-0.347017	0.606756
SPAC11H11.03c	I:4779019-4781922	18.1127	14.2437	-0.346677	0.813929
cox4	I:703668-714070	120.403	94.6959	-0.346495	0.614525
SPBP8B7.20c	II:3671159-3681296	64.2321	50.521	-0.346411	0.588139
SPBC4F6.14	II:2716856-2728918	239.495	188.385	-0.346314	0.658135
SPBC2G2.16	II:3464693-3487915	127.666	100.444	-0.345977	0.661725
SPBC32H8.05	II:1460532-1461302	371.184	292.092	-0.345711	0.40752
spo14	II:1888086-1892775	49.7698	39.1677	-0.345605	0.629262
SPNCRNA.1398	II:926759-940427	35.8934	28.2499	-0.345474	0.841673
SPBC83.06c	II:1516680-1527155	44.2186	34.8181	-0.344816	0.851534
fub2	II:2294912-2300512	37.7259	29.7096	-0.344625	0.877957
adk1,alp11,rnh201	I:2249839-2259196	283.066	222.936	-0.344507	0.544323
SPAC806.02c	I:211713-235164	91.5543	72.1125	-0.344378	0.74443
SPBPB10D8.04c	II:91375-92863	451.582	355.722	-0.344238	0.337981
SPBC13A2.01c	II:3397302-3400193	58.1111	45.7972	-0.343556	0.452886
SPAC922.03,SPAC922.04	I:5476260-5481299	610.686	481.449	-0.343049	0.384793
SPNCRNA.1175	III:1156614-1157629	35.9866	28.3792	-0.342627	0.62572
crb3	I:2307437-2311973	153.768	121.265	-0.342591	0.447659
SPNCRNA.1065	I:5270879-5272361	1.51954	1.19848	-0.342436	0.791568
SPBC646.03,pla1	II:926759-940427	62.3198	49.1563	-0.342313	0.789117
usp105	II:3429717-3433533	109.294	86.2226	-0.342072	0.367814
SPBC543.04	II:4296978-4309986	37.941	29.9337	-0.341987	0.787232
SPAC6G10.09	I:3233579-3238869	86.6896	68.4033	-0.341792	0.581848
SPBC2A9.09	II:2939714-2963818	84.1737	66.4229	-0.341688	0.852441
SPAC17D4.04	I:4729677-4739251	119.771	94.5216	-0.341564	0.599277
SPCC1672.04c,asp1,yrs1	III:565547-574812	217.534	171.677	-0.341545	0.526194
SPCC191.08	III:1716606-1717542	94.1113	74.2723	-0.341544	0.548108
SPCC1795.05c	III:986013-992322	151.273	119.417	-0.341146	0.674351
SPAC9E9.09c	I:4450588-4455187	279.665	220.784	-0.341064	0.391151
gtb1	II:2791159-2794328	19.5001	15.402	-0.340362	0.627105
SPBC19F8.02	II:3226566-3235830	43.6151	34.4584	-0.339973	0.731278
SPBC557.02c,pim1	II:2488240-2497857	108.518	85.7572	-0.339607	0.624459
-	III:1684908-1685145	3.93086	3.10705	-0.339298	0.826073
SPNCRNA.562	I:3497896-3513584	214.839	169.865	-0.338866	0.803313
SPBC19G7.10c,SPBC19G7.18c	II:2366961-2373666	153.556	121.426	-0.338685	0.462979
SPBPB10D8.07c	II:99859-101411	480.208	379.746	-0.338624	0.345338
SPAC2F7.02c	I:529166-533731	100.624	79.5838	-0.338421	0.654377
SPAPB8E5.08	I:4923494-4923891	4.33433	3.42876	-0.338123	0.793744
eft201	I:2907642-2910274	757.022	599.032	-0.337701	0.378459
SPNCRNA.576	II:4203367-4205951	98.2223	77.7621	-0.336983	0.358898
SPBC16E9.19,erg6	II:1911886-1926244	302.282	239.397	-0.336492	0.585169
laf2	III:399005-400502	26.1248	20.6916	-0.336371	0.6385
sla1,tim40,ura3	I:1382407-1387731	848.971	672.423	-0.336347	0.483705
SPBC409.18	II:1171306-1176056	71.3051	56.4789	-0.336294	0.601228
nnt1	I:2867862-2869544	53.4945	42.3775	-0.336094	0.563405
nap2	II:2984103-2985956	98.9208	78.3669	-0.336028	0.440416
SPBC460.01c	AB325691:1478-6261	10.0144	7.93411	-0.335934	0.756714
SPNCRNA.156	I:597664-600805	6.69895	5.30755	-0.33589	0.935376
SPBC119.15,rti1	II:745595-754123	121.943	96.6401	-0.335507	0.686327
fps1	I:1316980-1339942	245.541	194.598	-0.335473	0.769743
SPBP35G2.04c,sgo1	II:963855-970196	56.8163	45.0287	-0.335459	0.704017
rmt1	I:5011682-5021488	230.319	182.571	-0.335177	0.647964
SPBC21B10.08c	II:1655564-1656928	190.119	150.752	-0.334726	0.417601
tam1	I:949645-956707	25.3162	20.0774	-0.334484	0.93004
lea1,mug131	II:4140189-4147370	128.224	101.697	-0.334387	0.633568
SPBC1D7.01	II:1755900-1757290	43.5098	34.5154	-0.334099	0.683332
SPNCRNA.854	I:2786503-2788718	56.1397	44.5388	-0.333959	0.721968
spf38,usp109	II:4403404-4409733	38.1125	30.2382	-0.333892	0.587888
aps1	I:199873-201517	85.811	68.0991	-0.333527	0.536285
SPBC12D12.05c	II:2307308-2318581	84.3287	66.9232	-0.333517	0.737193
SPBC30B4.06c	II:1312124-1318834	33.0802	26.2553	-0.333361	0.640457
bot1,oca3,spt8	II:2229636-2237936	149.816	118.967	-0.332623	0.567271
suc22,trm1	II:3721620-3725138	341.848	271.476	-0.332528	0.416909
SPAPB1A10.16	I:1855317-1877864	191.738	152.354	-0.331714	0.795346
ups1	I:2998748-3009652	49.8301	39.6153	-0.330961	0.672297
SPBC409.19c,psh3	II:1171306-1176056	139.416	110.852	-0.330764	0.565947
arc1	II:2214395-2215817	203.846	162.096	-0.330631	0.361161
doa10,rli1	II:4161246-4171911	290.815	231.314	-0.330247	0.593995
cwf7	II:1571422-1584320	53.9452	42.9095	-0.330198	0.910869
rpc31	II:612455-623102	30.5217	24.2808	-0.330019	0.851989
SPBC1652.02	II:4255754-4259457	107.492	85.539	-0.329569	0.360903
SPNCRNA.242	I:4153990-4154750	39.9327	31.7781	-0.329538	0.769014
SPBC1685.04,pmp1,sec11,vma9	II:496533-509056	255.983	203.711	-0.329525	0.779471
SPAC1F12.02c	I:3809344-3810099	1569.38	1249.02	-0.329402	0.379653
SPBC1306.01c	II:1176451-1180530	81.8693	65.1693	-0.329129	0.414732
SPAC1B3.02c	I:4928171-4933884	59.4165	47.301	-0.328994	0.811785
mep33,ppi1	II:1571422-1584320	858.863	683.746	-0.328968	0.621442
SPAC227.19c	I:501116-505775	10.1591	8.08841	-0.328842	0.947327
SPBC215.01	II:4024161-4027252	69.5957	55.4119	-0.328801	0.427193
prl66	II:536072-548377	22.3819	17.8211	-0.328745	0.930536
naa38	II:676524-683487	1.35549	1.07934	-0.328656	0.927044
rsm24	I:563697-569485	50.5544	40.2691	-0.328166	0.701821
SPAC16E8.10c,SPAC16E8.12c,SPAC16E8.18,tfb1	I:3515631-3524841	215.272	171.477	-0.328148	0.714617
pmt1	II:1670448-1675523	22.9387	18.2739	-0.327994	0.749987
SPNCRNA.99	I:4434320-4434475	98.2355	78.2613	-0.327945	0.780468
SPAC323.05c,SPAC323.07c,uba5	I:3898265-3920597	159.503	127.095	-0.327676	0.881777
-	III:1394961-1395620	0.405646	0.323234	-0.327645	0.849666
smb1	I:3346954-3361225	72.3749	57.6718	-0.327622	0.747209
fur4	I:1841907-1843995	47.0032	37.4553	-0.327589	0.524555
SPBC16H5.08c,SPBC16H5.12c,omh2,ppa2,prp43,skb1	II:2273435-2290445	1047.55	834.948	-0.327264	0.540778
bdc1	II:2418737-2425584	54.5587	43.489	-0.327159	0.773781
SPAC4G9.14	I:2280202-2281847	24.6912	19.6854	-0.326866	0.682865
cox7	II:1712243-1717284	106.696	85.07	-0.326787	0.466219
eft202,mug190	III:531855-540821	960.391	765.853	-0.326555	0.504277
ctf1,dad4	II:4000466-4019080	92.9139	74.0939	-0.32654	0.83154
sec39	I:2617855-2623585	55.0087	43.8717	-0.326368	0.590681
SPBC1347.08c	II:4066171-4077086	36.0886	28.7935	-0.325801	0.664859
SPAPB1E7.11c	I:3316722-3320159	63.3043	50.5078	-0.325795	0.771411
pyk1	I:3840749-3852219	1922.84	1534.69	-0.325291	0.428832
vma1	I:1647198-1649410	210.182	167.76	-0.32524	0.366488
SPBC1348.10c	II:26154-28576	17.1522	13.6917	-0.325088	0.606019
cns1	I:3556907-3558514	32.0625	25.5998	-0.324753	0.607194
SPBC1347.05c,cki1	II:4066171-4077086	168.987	134.937	-0.324627	0.59449
SPAC24C9.04	I:3043704-3047390	85.507	68.2803	-0.324572	0.619825
tif225	I:3669129-3671512	129.913	103.751	-0.32443	0.37643
SPNCRNA.1035	I:4909366-4911440	9.38919	7.49942	-0.32422	0.921388
ctr5	I:3635142-3636572	63.2708	50.5383	-0.324162	0.586126
yaf9	I:2354126-2355211	48.088	38.4112	-0.324152	0.599481
swd1	I:2500468-2502066	55.5117	44.3469	-0.323959	0.559468
mrp10	I:3060232-3072124	26.5787	21.237	-0.323689	0.948004
erv1	I:5393498-5411132	63.84	51.013	-0.323597	0.868261
SPAC27E2.02	I:4004220-4007810	8.95914	7.16046	-0.323308	0.909157
ats1,bqt2,dld1,mtf1,sgt1	I:1807269-1820420	282.602	225.908	-0.323034	0.572354
tim21,uap1	II:4397234-4402885	270.271	216.084	-0.322816	0.47726
SPNCRNA.438	II:4194848-4201947	18.8067	15.0373	-0.322701	0.846347
set5	III:2035623-2036993	59.3453	47.465	-0.322269	0.558201
sdh4	II:2035905-2037394	128.515	102.804	-0.322037	0.538441
SPAC1952.06c	I:4973600-4991010	41.9002	33.5284	-0.321574	0.806386
SPBC12C2.01c	II:2480501-2481958	103.52	82.8576	-0.321202	0.542225
cyt1,gef3	II:2070102-2074790	135.673	108.598	-0.321146	0.429146
SPAC15E1.05c	I:3723773-3728410	44.1845	35.3887	-0.320251	0.636786
rsm1,tol1	III:1535395-1555571	142.145	113.851	-0.320209	0.792576
SPNCRNA.1632	II:3703455-3706300	51.4302	41.1964	-0.320096	0.47496
SPNCRNA.1422	II:1232587-1243207	50.2415	40.2459	-0.320035	0.849327
SPAC19G12.04,SPAC19G12.05,cda1	I:4044820-4053397	98.926	79.2457	-0.320016	0.664463
SPNCRNA.740	I:1398981-1411256	6.87395	5.50829	-0.319534	0.969765
chp2	II:4349486-4352398	1.37805	1.1045	-0.319237	0.971702
cox12	III:1781403-1787006	166.118	133.144	-0.319223	0.813676
SPBC577.04	II:754410-767536	44.8416	35.9426	-0.319144	0.858973
hhf1	I:4689240-4701767	363.887	291.68	-0.319105	0.846077
stg1	I:2661645-2662845	44.7564	35.8774	-0.319019	0.614772
psk1	III:455067-459466	74.3206	59.5809	-0.318911	0.523051
vps29	I:3723773-3728410	49.4558	39.6521	-0.318741	0.696862
csn3	I:977698-981161	21.4864	17.236	-0.318003	0.759048
cdd1,sdh1	I:3796129-3805271	446.227	358.004	-0.3178	0.457159
SPBPB10D8.05c	II:94482-95739	619.085	496.759	-0.317593	0.375849
vma11	I:2057514-2066206	94.9734	76.2101	-0.31754	0.779505
fmt1	I:2790111-2800406	11.4979	9.22926	-0.317086	0.930045
SPBC1709.16c,cft2	II:1120581-1139676	7.26187	5.8296	-0.316944	0.949444
SPNCRNA.264	I:5354800-5367314	8.8906	7.13785	-0.316792	0.973614
SPBC18H10.07	II:1775168-1793729	19.82	15.9132	-0.316729	0.892191
cig1	III:1227173-1229303	38.7666	31.1257	-0.316708	0.530151
SPAC17A5.15c	I:1782879-1785297	411.071	330.101	-0.316478	0.402407
ppp1	II:3709183-3713713	297.145	238.625	-0.316422	0.49141
SPBC409.16c,SPBC409.17c	II:1161484-1170675	130.583	104.89	-0.316082	0.572693
sec61	II:536072-548377	171.836	138.032	-0.316035	0.568571
swf1	II:3725277-3742251	84.8443	68.1624	-0.315841	0.82332
SPBC25H2.16c	II:3246496-3251269	124.97	100.399	-0.315833	0.489243
-	III:1244679-1244988	2.43975	1.96052	-0.315502	0.843997
SPBPB10D8.06c	II:97241-98534	599.299	481.694	-0.31516	0.379547
vgl1	III:1216835-1223176	387.586	311.554	-0.315033	0.438009
smi1	II:3061915-3065446	100.051	80.443	-0.314697	0.448734
imp1	II:3916211-3926049	132.167	106.274	-0.314571	0.84917
sat1,ssn6	II:3849936-3868751	41.0957	33.0508	-0.314304	0.707704
mug105	I:2516052-2529986	72.8527	58.6207	-0.313572	0.819724
SPBC685.03,exo5,pic1	II:2755391-2780778	46.7381	37.6119	-0.313411	0.957318
prs5	II:1277904-1282254	229.869	184.985	-0.313402	0.534825
SPBPJ4664.02	II:687625-699886	24.015	19.3313	-0.313	0.382851
rna1	I:5024829-5033261	100.902	81.2259	-0.312942	0.589953
tif471	I:4491951-4510013	278.93	224.578	-0.312682	0.477653
rpc34	III:1991798-1994119	113.91	91.7225	-0.312549	0.514188
cct1	II:2307308-2318581	187.922	151.326	-0.312478	0.588379
SPNCRNA.1256,SPNCRNA.549	III:2044919-2047407	1.35532	1.0914	-0.312451	0.930079
cdc2	II:1497663-1502095	59.7623	48.1338	-0.312184	0.577406
clr6,cog2,spo9	II:846798-870314	90.2447	72.7153	-0.311582	0.884794
ogm4	II:4346577-4349272	96.1681	77.4919	-0.311514	0.406045
cmc1	II:2426368-2434169	2.52768	2.0368	-0.311514	0.931705
SPAC1687.19c,mis6,ssl3	I:936187-949365	76.3952	61.5603	-0.311483	0.731912
rpl1603	II:3433533-3448232	65.7912	53.0293	-0.311104	0.783368
SPAC24H6.13	I:456930-479016	53.7253	43.3047	-0.311077	0.777029
SPNCRNA.1051	I:5140111-5148658	1.08611	0.875453	-0.311067	0.982961
sui1	II:2105526-2113737	1284.04	1035.02	-0.311027	0.464388
SPBC16A3.12c	II:4275225-4279656	44.1681	35.6054	-0.310907	0.645398
nop16	II:4380238-4385698	153.703	123.957	-0.310309	0.562551
SPNCRNA.1097	III:39626-41424	18.6376	15.0319	-0.310191	0.659944
rsc4	II:1087537-1101503	3.90573	3.15013	-0.310179	0.939935
pkp1	I:2685781-2693767	28.8152	23.2426	-0.310061	0.675118
SPBC13G1.15c,ash2	II:3725277-3742251	99.6232	80.4457	-0.308465	0.736983
cct4	II:384207-390296	11.9481	9.65018	-0.308153	0.844113
new1	I:2344064-2353472	4.24325	3.42735	-0.308076	0.987709
SPBC577.03c	II:754410-767536	22.1136	17.8624	-0.308012	0.885145
SPNCRNA.475	III:925851-926806	259.716	209.79	-0.307991	0.735751
pct1	I:2676679-2679291	28.8461	23.3033	-0.307843	0.607228
tam5	I:3533700-3538612	25.6345	20.7091	-0.307821	0.838175
kap123,pgk1	II:4151464-4161018	1869.34	1510.27	-0.307726	0.489723
nfs1	II:2418737-2425584	157.102	126.935	-0.307615	0.560932
SPBC1709.03	II:1102237-1105933	103.481	83.6148	-0.30753	0.721727
mug14	II:122656-130266	9.2388	7.46568	-0.307432	0.893205
mug103	I:1159625-1160000	10.6618	8.61602	-0.307358	0.791957
rsc9	II:2916187-2921101	68.637	55.4753	-0.307141	0.509099
SPNCRNA.575	II:3650360-3651820	70.2044	56.7447	-0.307076	0.59102
SPBC36B7.02,SPBC36B7.04,sec63	II:2384848-2393178	157.91	127.677	-0.3066	0.540291
tlg1	II:2393471-2406061	147.63	119.374	-0.306489	0.709529
SPAC22A12.06c	I:1163744-1165581	64.9959	52.5627	-0.306308	0.484865
ppk25	II:3975942-3989611	52.6729	42.608	-0.305935	0.605835
wtf24	III:2180774-2182785	3.25238	2.63174	-0.305476	0.911416
trz2	II:1271775-1274127	26.4305	21.3883	-0.305385	0.592154
apn2	II:1287405-1290276	9.54527	7.72522	-0.305209	0.751136
SPAC1071.05	I:3863623-3866158	123.568	100.039	-0.304734	0.464925
arg6	II:1227761-1230915	62.2458	50.4015	-0.304508	0.557673
SPAC11G7.05c,mug132,ppk18	I:3968931-3985104	114.972	93.0955	-0.304498	0.794376
SPBC776.07	II:3186347-3187470	167.454	135.596	-0.304451	0.502892
SPAC1F5.10	I:259559-274921	61.2021	49.5609	-0.304378	0.779267
SPAC27D7.06	I:4518999-4525417	142.256	115.2	-0.304346	0.578943
gpt2,slm9	II:3015405-3020472	77.4248	62.7167	-0.303946	0.698943
SPAC22G7.01c	I:724144-728242	62.2	50.387	-0.303862	0.63776
cdc3	I:2578955-2579514	1073.34	869.534	-0.303792	0.397517
rpa34	II:1763465-1765554	190.74	154.614	-0.302929	0.446294
isd11	II:3725277-3742251	120.792	97.9313	-0.302681	0.871916
ubc4	II:700024-716311	1228.11	996.023	-0.30219	0.647691
SPAPB8E5.10	I:4924226-4928138	40.3998	32.7653	-0.302181	0.764632
mug161	I:633651-649889	5.95588	4.832	-0.301695	0.912985
srp102	I:1575225-1596024	66.1921	53.7221	-0.301144	0.89796
vps36,vti1	II:4000466-4019080	40.3333	32.7349	-0.301144	0.900978
fas2,pts1,sds22	I:2556599-2575956	354.918	288.071	-0.301063	0.72611
SPAC1142.04	I:3627674-3633874	151.884	123.33	-0.300448	0.568116
SPBC29A3.06	II:2048169-2050956	52.3045	42.4858	-0.299954	0.579276
cyp7	II:2290594-2294154	57.7802	46.9358	-0.299887	0.542811
SPBC4C3.09	II:3117051-3120548	73.3943	59.6513	-0.299115	0.536975
chs2	II:1087537-1101503	18.5489	15.0767	-0.299015	0.868397
klf1	I:5454078-5468649	36.2103	29.4363	-0.298803	0.604461
ctu2	II:1697272-1702760	6.25908	5.08854	-0.2987	0.882727
spp2	II:3317742-3319629	36.0625	29.3238	-0.298428	0.637006
SPAC1A6.10	I:1090677-1092303	49.4063	40.1773	-0.298315	0.598094
SPNCRNA.81	I:1572009-1575103	1.78195	1.44929	-0.298107	0.972232
cct8	II:1034933-1040613	235.794	191.8	-0.297931	0.461039
qcr10	II:2884155-2887140	87.1444	70.8982	-0.297658	0.702178
SPNCRNA.273	I:5443546-5444193	1.51582	1.23326	-0.297627	0.83374
SPAP27G11.02	I:1611274-1612704	17.7385	14.4352	-0.29729	0.72683
gyp10	II:1232587-1243207	56.4954	45.9858	-0.296945	0.775509
taf10	II:2255046-2256226	51.492	41.9196	-0.296723	0.60446
SPBC16C6.04,SPBC16C6.05,vps10	II:4333912-4341614	295.981	240.969	-0.296658	0.586414
alg9	I:4702225-4706314	72.3453	58.9063	-0.296476	0.521643
SPAC1705.02	I:1568792-1571851	164.873	134.262	-0.296301	0.894646
arc3	II:3109891-3112285	113.648	92.55	-0.296272	0.622834
arg1,bit61,ubc12	III:1609352-1619330	483.537	393.775	-0.296258	0.532634
erv14	I:4639677-4645177	29.7762	24.2511	-0.296108	0.83913
SPAC6B12.13	I:2424734-2437498	107.47	87.5368	-0.295972	0.825864
SPBC36B7.08c	II:2393471-2406061	13.1115	10.6811	-0.295771	0.920715
abc4	I:4395797-4409596	129.959	105.873	-0.295723	0.599837
ypt1	II:2932911-2934291	255.012	207.795	-0.295403	0.478471
dlc2	I:3895858-3897374	4.51967	3.68311	-0.295293	0.905604
SPAC4G8.03c	I:757914-762714	23.8778	19.4644	-0.294834	0.544463
SPAC6B12.14c	I:2424734-2437498	38.1296	31.0831	-0.294782	0.847981
SPBC1709.14,rid1	II:1120581-1139676	90.2832	73.5985	-0.294782	0.706403
alg8,pnu1,sam50	I:4480190-4491942	105.66	86.1341	-0.294766	0.741769
SPBC11C11.05	II:3357635-3360178	59.9093	48.8421	-0.294654	0.735405
SPCC285.03	III:1789258-1801508	111.095	90.586	-0.294432	0.601288
jmj3,rvb2	II:1516680-1527155	131.108	106.91	-0.294355	0.60207
SPNCRNA.121	III:2308666-2317771	5.45601	4.44938	-0.294244	0.971248
lsm5	II:3301281-3302135	68.9323	56.2154	-0.294215	0.671107
SPNCRNA.1440	II:1527582-1536292	16.0217	13.0672	-0.294078	0.901293
SPAC17G6.15c,uap56,ysh1	I:3612057-3627664	556.066	453.545	-0.29401	0.608706
SPBC13E7.08c	II:3047767-3058803	94.0017	76.6721	-0.293985	0.510854
SPAC959.11,omh6	I:3391749-3394585	33.3568	27.2137	-0.293648	0.637987
gtr1	II:1053621-1055342	38.4011	31.3319	-0.293516	0.659715
sme1	II:1763465-1765554	74.7411	60.9878	-0.293382	0.771515
rhp18	II:1066786-1073608	6.19393	5.05596	-0.292871	0.891422
SPNCRNA.1462	II:1769945-1774547	94.5234	77.2246	-0.291612	0.767604
SPCC550.11,arp6,dfp1	III:1207188-1216527	277.83	226.987	-0.291588	0.518806
apm3	II:1257451-1260810	37.8747	30.9451	-0.291523	0.617276
SPAPB24D3.05c	I:2947049-2959658	3.39559	2.77495	-0.291201	0.973394
ned8	II:2319757-2320292	45.5495	37.2258	-0.291131	0.741552
SPBP4H10.18c,SPBP4H10.19c	II:2908827-2911865	108.013	88.2939	-0.290813	0.590613
tdp1	III:527391-531496	2.46871	2.01858	-0.290421	0.909075
cdc27,esf1	II:1058346-1066718	110.562	90.4039	-0.290393	0.601862
SPNCRNA.1216	III:1649039-1683583	12.5761	10.284	-0.290289	0.965484
dus3	I:4429630-4431741	124.556	101.888	-0.289818	0.422582
pam17,ptb1	I:1553586-1562894	248.894	203.599	-0.289796	0.608009
SPBC691.05c	II:1428699-1432984	65.8789	53.898	-0.289586	0.603602
SPAC4F10.04,SPAC4F10.06	I:4820803-4843723	164.448	134.558	-0.289409	0.787435
prl50	I:977074-977568	2.01629	1.65014	-0.289114	0.842882
mug98	II:3026240-3033222	30.748	25.1661	-0.289011	0.907594
asa1	I:5069558-5074055	39.2593	32.1377	-0.288771	0.716736
-	III:2034582-2035353	0.820682	0.671854	-0.288676	0.861347
ngg1	II:1585177-1588850	43.7384	35.8077	-0.288628	0.682661
SPAC2F3.02	I:3924327-3935008	38.2786	31.3451	-0.288302	0.753001
SPNCRNA.640	I:332837-350151	38.2554	31.3264	-0.288285	0.930829
SPBC1711.16	II:2163572-2171436	174.213	142.677	-0.288101	0.520428
nup44	II:2373929-2380322	106.196	86.9881	-0.287838	0.583165
SPAC9.06c,SPAC9.07c	I:1470850-1476393	309.114	253.243	-0.287616	0.563452
new8	I:3158481-3165335	14.9692	12.2686	-0.287026	0.91522
apm1	II:1910123-1911815	185.873	152.385	-0.286598	0.430458
SPAC664.03	I:1708727-1710347	109.287	89.6047	-0.286476	0.446072
SPBC19C7.08c,sen34,uve1	II:2831723-2847660	129.665	106.352	-0.285945	0.837512
SPAC1142.02c,swi2	I:3627674-3633874	165.908	136.084	-0.285888	0.607937
meu19	III:2418688-2427995	12.1209	9.94395	-0.28561	0.962461
SPAC1B2.06,cox6,mcm5	I:2803885-2821120	130.915	107.409	-0.285511	0.871273
azr1	I:3796129-3805271	33.4813	27.4703	-0.285482	0.846598
SPNCRNA.1478	II:1939370-1942390	45.6482	37.4547	-0.285411	0.710953
sum3	III:973998-976926	740.28	607.417	-0.285385	0.461275
SPBC337.03,ppk27	II:1034933-1040613	33.0361	27.1079	-0.285331	0.809082
SPCC1840.08c	III:2271752-2273986	43.5314	35.7284	-0.284985	0.567803
tim13	I:4480190-4491942	495.554	406.789	-0.284761	0.661852
qcr1	II:2032841-2034943	161.586	132.645	-0.284733	0.431535
emc5	I:3790746-3796023	123.616	101.488	-0.284548	0.660069
sec1,sup35	III:1535395-1555571	316.197	259.598	-0.284546	0.597798
SPAC821.03c	I:981472-983481	86.2926	70.8581	-0.284304	0.449333
brl2	III:489828-495983	24.8739	20.4269	-0.284159	0.680523
SPBC36.10,SPBC36.11,sap61	II:846798-870314	271.037	222.59	-0.284103	0.735249
SPAC23D3.05c	I:4342229-4362334	26.4565	21.7298	-0.283945	0.900621
rae1	II:4282123-4292035	122.879	100.941	-0.283715	0.857376
SPAC29A4.13	I:5117469-5122136	147.973	121.575	-0.283486	0.646299
mis13	II:1150423-1155774	1.01272	0.83217	-0.283289	0.949826
SPCC297.06c	III:1882452-1886860	43.2771	35.5679	-0.28303	0.735711
SPAC589.05c	I:3088641-3102688	18.8469	15.4897	-0.283019	0.858775
SPAC1B2.03c,ugo1	I:2803885-2821120	292.959	240.777	-0.283003	0.688699
mra1	I:2228921-2231496	92.029	75.637	-0.282996	0.599197
SPAC3A12.04c,SPAC3A12.06c,SPAC3A12.19,taf2	I:1424636-1437837	95.7964	78.7343	-0.282979	0.808943
smd2	I:4254671-4264621	152.849	125.693	-0.282204	0.861605
SPCC126.11c	III:2120625-2136917	62.9312	51.7514	-0.282177	0.83263
SPAC22G7.10	I:749522-757564	48.0954	39.5537	-0.282086	0.695005
hxk1	I:482606-485408	152.519	125.453	-0.281843	0.431907
iec3,rpa12	III:1039391-1047457	119.52	98.315	-0.281764	0.688993
SPAC17C9.14	I:4472217-4476962	112.42	92.4952	-0.281454	0.589636
coq7	II:1055528-1057512	36.1935	29.7798	-0.281395	0.751308
SPAC20G4.05c,adf1,sts1	I:4820803-4843723	701.291	577.077	-0.28125	0.730742
SPBC1709.19c,mis12	II:1120581-1139676	15.2308	12.5343	-0.281117	0.894098
trp3	III:1781403-1787006	328.495	270.375	-0.280913	0.501316
SPAC824.03c	I:1665143-1701704	32.1948	26.5001	-0.280832	0.921609
SPBC3H7.11,elp6,erf2,rav2	II:1861540-1868333	164.423	135.345	-0.280777	0.649956
SPNCRNA.1395,SPNCRNA.332	II:889338-892096	8.79569	7.24023	-0.28076	0.792575
SPAC5H10.07	I:158776-159472	28.8584	23.7599	-0.280463	0.728878
SPBC2D10.07c	II:2970962-2980556	43.04	35.4365	-0.28044	0.82116
SPNCRNA.682	I:765328-792274	34.1296	28.1096	-0.279961	0.915855
SPBC2A9.13	II:2939714-2963818	21.3085	17.551	-0.279876	0.970009
SPAC17C9.11c	I:4480190-4491942	35.6122	29.335	-0.279749	0.862786
erg8	I:1635715-1641241	118.273	97.4476	-0.279422	0.491459
SPBC2D10.03c	II:2968262-2968967	30.6258	25.235	-0.279323	0.704975
SPNCRNA.93	I:3876288-3877850	18.2592	15.048	-0.279047	0.856659
dph2	II:3323805-3337381	47.5973	39.2281	-0.278995	0.830505
nse5	II:1257451-1260810	34.962	28.8282	-0.278309	0.680707
SPBC106.07c,mug2	II:384207-390296	124.979	103.056	-0.278254	0.500116
nuc1	II:3127775-3133199	150.73	124.294	-0.278208	0.450746
SPBC23G7.06c,SPBC23G7.07c,rga7	II:2105526-2113737	108.438	89.4228	-0.27815	0.752924
SPBC2G2.14	II:3461271-3464279	32.0493	26.4353	-0.277826	0.607742
SPAC25G10.08	I:4310534-4323314	549.949	453.634	-0.27777	0.566489
SPCC18.10	III:1974698-1976711	23.072	19.0337	-0.277587	0.765136
ght2	II:3425724-3429424	8.49976	7.01302	-0.277387	0.820305
SPNCRNA.668	I:623090-633474	57.1858	47.1966	-0.276972	0.90341
lsm6	I:3922353-3924176	89.1901	73.6165	-0.276855	0.778956
adn2	II:4397234-4402885	27.5661	22.7538	-0.276786	0.664389
SPAC139.01c	I:1016102-1021093	100.232	82.7358	-0.276752	0.527161
SPAC2F7.17	I:569549-574417	26.8916	22.1985	-0.276694	0.770192
SPAC664.13	I:1725051-1733316	7.88701	6.5112	-0.276556	0.983443
mrpl22	III:2024226-2034392	199.958	165.117	-0.276207	0.648016
mcs2	II:1892960-1907808	40.6622	33.5825	-0.275979	0.84965
SPBC16E9.15	II:1946861-1947838	66.6442	55.0411	-0.275969	0.692774
hmt2,rpc25	II:2581918-2593389	260.346	215.065	-0.275657	0.776774
SPBC15D4.05,naa30	II:3020525-3023130	151.296	124.99	-0.275559	0.578665
SPAC10F6.14c	I:1219251-1234076	49.5138	40.9164	-0.27515	0.815637
SPNCRNA.758	I:1725051-1733316	31.723	26.2193	-0.274902	0.874707
dph5	III:2100848-2106475	97.8809	80.9428	-0.274124	0.739985
SPBC16E9.09c,SPBC16E9.10c,pub3	II:1928622-1939319	286.537	237.017	-0.273731	0.634916
cmc2	III:1142615-1156556	32.5322	26.913	-0.273565	0.947961
SPBC713.04c	II:870337-884395	102.445	84.751	-0.273552	0.620046
alp5	II:2012987-2015005	58.4463	48.3694	-0.273017	0.579068
snd1	III:1249493-1252275	159.591	132.09	-0.272856	0.446744
SPCC1223.01,spp27	III:1823310-1844115	186.166	154.113	-0.272605	0.690616
alg1,bet1,hhp2,rpb5	I:1048937-1057578	327.164	271.075	-0.27132	0.592832
SPCC1529.01	III:232287-239381	15.5018	12.8444	-0.271292	0.687457
ryh1	I:1191106-1195180	118.579	98.2617	-0.271149	0.506993
rpn1301	II:4208066-4209901	68.135	56.4843	-0.270544	0.559403
SPBC29A3.09c,SPBC29A3.11c,atp14,pdp1,rsm23,trt1	II:2052483-2067978	337.395	279.711	-0.270499	0.685329
prp19	I:5122726-5138367	10.0927	8.37141	-0.269777	0.908886
pdh1	III:190579-199449	199.857	165.783	-0.269674	0.54346
SPBC14F5.10c,SPBC14F5.13c,SPBC3F6.01c,SPBC3F6.02c,ade8,cbh2,mug186	II:4172384-4191448	505.374	419.337	-0.269239	0.646411
SPCC569.09,SPCP1E11.10,ade5,puf6	III:2407721-2417388	539.922	448.01	-0.269217	0.650052
SPCC825.01,SPCC825.02	III:1022478-1039245	255.304	211.864	-0.269077	0.710174
cox5	III:1351473-1360746	108.002	89.6693	-0.268377	0.756305
sfp47	I:2637652-2642347	72.9979	60.6081	-0.268346	0.615122
SPNCRNA.824	I:2415951-2424686	102.102	84.7807	-0.268202	0.694829
mcs6	II:3238082-3246236	26.9081	22.344	-0.268154	0.959556
htd2	II:3517400-3536935	44.7956	37.2025	-0.267956	0.88563
nxt2,sck1	I:2398985-2405667	417.967	347.126	-0.267929	0.631116
SPBC21B10.15	II:1665509-1666668	41.5536	34.5122	-0.267867	0.698331
trr1	II:4172384-4191448	116.477	96.7476	-0.26775	0.769623
apc11	I:1643042-1645862	3.76203	3.12572	-0.267322	0.91687
stp1	I:3877854-3884386	73.4717	61.0466	-0.267277	0.744284
swd2	II:1775168-1793729	14.6716	12.1928	-0.266996	0.95449
stt3	II:360438-373651	268.19	222.919	-0.266732	0.579956
seh1	I:2398985-2405667	76.7157	63.7722	-0.266594	0.741306
end3	II:1757519-1760517	92.7817	77.1299	-0.266549	0.502475
SPBC25H2.10c,cct7,cdc20,spt7	II:3252007-3269488	331.88	275.918	-0.266419	0.624888
pvg1	I:2869643-2871785	103.147	85.7587	-0.266353	0.469084
acp2	I:2102189-2116435	84.3922	70.1738	-0.266177	0.793386
SPAC8F11.08c	I:2865945-2867810	93.7798	78.0072	-0.265669	0.55782
hht1	I:4689240-4701767	480.424	399.751	-0.265209	0.772503
SPAC2F7.05c,pol4	I:537887-553595	387.609	322.532	-0.265161	0.599549
msl1,rmt3,sfc9	II:1369013-1389186	111.907	93.1369	-0.264869	0.811484
ght4	II:151489-159805	7.34754	6.11596	-0.264682	0.771607
cut14,spe2	II:2873841-2883758	148.303	123.45	-0.264623	0.647339
nup45	I:749522-757564	78.1205	65.0303	-0.264589	0.629207
SPBC2G5.04c	II:2581918-2593389	29.688	24.7155	-0.264467	0.941703
SPCC126.12	III:2137594-2139203	61.7897	51.4413	-0.264439	0.634177
met11	I:1650922-1663346	83.6405	69.6358	-0.264372	0.683802
SPAC23G3.06	I:876421-878930	359.107	299.043	-0.264062	0.462446
rsd1	I:4053603-4056672	30.8599	25.6991	-0.264014	0.617584
SPNCRNA.1136,SPNCRNA.579	III:382192-390514	41.7665	34.7976	-0.263361	0.832556
cdc8,nuf2,pan1,uch1	I:4310534-4323314	449.931	375.039	-0.262665	0.792002
SPAC3H1.06c	I:1935962-1945368	25.6594	21.3918	-0.262426	0.839451
sec2302	II:3178325-3186195	70.5828	58.8478	-0.262328	0.579202
SPCC191.06,cyc1	III:1702341-1716374	195.085	162.697	-0.261919	0.750675
SPBC16C6.12c,sec27	II:4352414-4357187	166.603	138.949	-0.261859	0.54595
tea4	II:588337-591434	36.0141	30.0367	-0.261833	0.561456
get1,yta12	II:4315808-4332104	155.927	130.058	-0.261717	0.692261
hem14	I:275088-282745	59.0322	49.2508	-0.261354	0.793097
SPAC12B10.09,SPAC12B10.10,exg2	I:4578163-4596120	39.6822	33.1081	-0.261307	0.828333
SPAC4H3.09	I:3840749-3852219	97.5117	81.3677	-0.26112	0.959171
-	II:3487954-3489307	1.78816	1.49266	-0.260588	0.930131
SPBC685.08,orc2	II:2781091-2783676	50.8051	42.4171	-0.260327	0.626354
SPAC11E3.12	I:5300669-5314551	9.22126	7.70167	-0.259792	0.856485
trs33	I:180271-182254	36.5022	30.4895	-0.259669	0.7114
SPBPJ4664.04,SPBPJ4664.05,gpt1,rpn3	II:700024-716311	608.479	508.325	-0.259457	0.715743
SPAC23H4.13c	I:1575225-1596024	20.2483	16.9204	-0.259034	0.936657
SPCC24B10.03,SPCC24B10.04,tim9	III:905868-910364	217.566	181.809	-0.259029	0.643219
cwf11	II:915084-926641	55.3549	46.2624	-0.258869	0.684594
SPAC9G1.05,oxa101	I:1974943-1982206	105.665	88.3388	-0.258385	0.752427
SPAC6C3.09	I:2339835-2343947	190.049	158.911	-0.258154	0.570699
psf2	II:1227761-1230915	49.0468	41.0116	-0.258128	0.742519
SPBP23A10.06,apc2,pkr1,rpa2,ssr4	II:1974389-2012207	309.433	258.793	-0.257828	0.823589
set13	I:3134961-3143183	34.7499	29.0665	-0.25765	0.836364
SPAC14C4.01c,SPAC19D5.10c,ctf8,din1,imp3	I:5206594-5230965	193.037	161.484	-0.257487	0.898811
cwf12	II:2791159-2794328	60.1162	50.3345	-0.256208	0.70812
prl22	III:82500-85096	14.5728	12.2065	-0.255623	0.938163
mrpl44	II:4123033-4139734	56.4464	47.2934	-0.255242	0.957811
SPNCRNA.1461	II:1755900-1757290	61.3646	51.4157	-0.255196	0.753447
SPAC23C4.04c,crn1,hrk1	I:1027810-1044605	268.245	224.774	-0.255076	0.853912
smf1	II:2672989-2691722	208.818	174.979	-0.255062	0.90507
SPAC8F11.04	I:2854404-2861935	173.193	145.209	-0.254244	0.542716
cpd1	I:1982974-2009331	132.082	110.759	-0.254009	0.759473
SPBC2A9.11c	II:2964017-2966645	53.4035	44.7824	-0.254002	0.686692
pmc5	I:1823881-1827260	4.87121	4.08512	-0.253903	0.852633
SPNCRNA.304	II:360438-373651	16.3409	13.7044	-0.253854	0.901219
elg1	II:649864-655450	27.4933	23.0657	-0.253328	0.628454
SPAC11E3.10	I:5300669-5314551	66.1962	55.5384	-0.253263	0.857081
SPAC4F10.03c	I:4820803-4843723	38.2559	32.1045	-0.252906	0.875331
oar2	I:3180425-3181164	38.8532	32.6099	-0.252724	0.732554
SPNCRNA.1207,SPNCRNA.1208	III:1587623-1593818	34.4617	28.9284	-0.252507	0.95009
SPNCRNA.1199	III:1460091-1466268	29.3398	24.6383	-0.251953	0.756441
SPAC4H3.16	I:3830804-3836869	49.8774	41.8975	-0.251523	0.620806
mug134	I:1238895-1243716	89.2158	74.9765	-0.25086	0.690895
hht3	II:3517400-3536935	987.334	829.789	-0.250793	0.637034
SPAC1B3.09c,SPAC1B3.10c,rpb10,ypt4	I:4942199-4954199	512.763	431.086	-0.250316	0.686332
his4	II:3580144-3588651	193.029	162.34	-0.249798	0.61528
arv1	I:1892504-1893846	14.3287	12.0521	-0.249617	0.761661
rpn502	I:4909366-4911440	153.187	128.903	-0.249005	0.505178
SPAC688.16	I:3143863-3144530	71.0601	59.7974	-0.248957	0.740837
rpl3402	III:1312559-1322877	183.709	154.617	-0.248727	0.857795
arb1,gar2,sdh2	I:1895359-1901995	640.283	538.889	-0.248721	0.773133
SPNCRNA.901,snR91	I:3316320-3316609	1537.42	1294.08	-0.248583	0.777434
utp23	III:1976794-1980365	112.72	94.8849	-0.248494	0.649031
pgp1	III:1047663-1064443	106.553	89.7608	-0.247414	0.775965
reb1,slm5,tfg2	II:187365-200995	70.201	59.1645	-0.246761	0.81242
SPNCRNA.1487	II:2120211-2121384	12.8809	10.8569	-0.246627	0.830494
mrp10	I:3060232-3072124	22.0664	18.5995	-0.246589	0.968109
SPAC23A1.09,tef102	I:4093920-4096584	1023.85	863.574	-0.245608	0.594622
SPBC30D10.07c	II:3085929-3088940	3.71879	3.13722	-0.245348	0.880395
SPNCRNA.1041	I:4973600-4991010	63.8812	53.9116	-0.244795	0.71197
SPAC4G9.15	I:2282195-2286566	123.415	104.209	-0.244047	0.829825
SPBC4F6.13c	II:2714248-2716786	116.137	98.0846	-0.24373	0.500486
ras1	I:2017806-2020669	84.8168	71.6521	-0.243341	0.688596
mrpl51,smd3	II:1697272-1702760	105.127	88.8119	-0.243313	0.679978
SPBC839.16	II:623322-632706	1168.38	987.508	-0.24264	0.905195
SPCC645.13	III:1258430-1261280	36.7521	31.0647	-0.242549	0.637763
pab2	II:1939370-1942390	78.5648	66.4089	-0.242506	0.672176
cho2	II:3945176-3962561	95.272	80.5468	-0.242224	0.751179
pst3,suc1	II:1087537-1101503	112.189	94.8568	-0.242111	0.87049
img1	I:1641661-1642932	46.0082	38.9034	-0.241995	0.711732
elp2	III:1008447-1011121	143.407	121.268	-0.241921	0.500398
SPAC821.05	I:987630-989866	232.04	196.246	-0.241709	0.607208
byr3	I:2243207-2248535	261.608	221.352	-0.241065	0.583522
csn4	I:1160117-1161595	23.488	19.8848	-0.240258	0.740949
nup37	I:4870283-4873024	64.9247	54.9749	-0.239992	0.617733
meu34	I:1423028-1424169	78.4714	66.4537	-0.239817	0.655074
rsm27	II:3072289-3083248	13.8105	11.6964	-0.239695	0.846092
SPAC19A8.14	I:2457494-2473896	18.3373	15.5331	-0.239436	0.942475
SPBC16C6.03c	II:4332177-4333581	32.9481	27.9113	-0.239347	0.71324
fic1	II:1543491-1544843	14.662	12.4216	-0.239229	0.730276
SPAC16E8.02,gna1,shd1	I:3497896-3513584	29.2826	24.8182	-0.238645	0.98005
sum1	I:5354800-5367314	507.428	430.144	-0.238386	0.680444
SPBC119.16c	II:745595-754123	8.77494	7.44177	-0.237744	0.869148
SPNCRNA.1608,SPNCRNA.574	II:3510426-3512464	73.8679	62.6525	-0.237574	0.661381
SPAC1486.08,SPAC1486.09,thi1	I:3205961-3232976	212.177	179.974	-0.237478	0.806085
fnx1	II:2444130-2446292	36.5632	31.0147	-0.237443	0.676901
SPAC1A6.02	I:1063728-1074075	152.593	129.444	-0.237363	0.746216
mae2	III:275260-277340	1362.05	1155.5	-0.237265	0.542655
SPCC338.06c,mms2,naa15	III:1361346-1370448	256.402	217.538	-0.237141	0.632076
spc34	I:3673617-3677834	29.1598	24.7508	-0.236505	0.783161
omt2	I:4517411-4518818	13.7027	11.6316	-0.23641	0.846957
SPBC2D10.08c	II:2970962-2980556	8.14569	6.91506	-0.236295	0.931216
shg1	I:2357301-2359871	33.3987	28.3545	-0.236212	0.826361
grn1	II:3966582-3968193	232.83	197.675	-0.236145	0.514164
atp12	I:1485593-1488388	62.2628	52.8678	-0.235981	0.635753
SPNCRNA.631	I:244203-259505	4.55223	3.86607	-0.235704	0.964172
set7	III:1877675-1882310	47.88	40.6667	-0.235576	0.79531
SPNCRNA.1626	II:3622473-3634812	60.9456	51.7702	-0.235401	0.636566
mrm2	II:3461271-3464279	56.0409	47.6046	-0.235379	0.693209
SPNCRNA.1436,snR95	II:1467901-1475285	488.827	415.258	-0.235316	0.797751
dpb2	II:3655453-3658973	45.8464	38.9536	-0.235053	0.65435
mam2	I:4779019-4781922	65.8487	55.9509	-0.234993	0.678185
sfc7,ubc14	I:5097689-5098816	62.4189	53.0419	-0.234852	0.7537
alg6	II:4194848-4201947	40.2253	34.1835	-0.234803	0.753194
dpm3	II:3933961-3938195	92.3033	78.4424	-0.234749	0.815611
sol1	II:1307602-1311834	33.1224	28.1612	-0.234095	0.540139
pis1	I:650170-653321	178.681	151.93	-0.233977	0.579103
lsb5	II:3762704-3764439	54.997	46.7638	-0.233959	0.664369
cbf11	III:320393-330732	47.1223	40.0726	-0.233792	0.67028
rpc11	I:1163056-1163522	38.4463	32.702	-0.233464	0.790047
rad60	II:2406800-2410546	34.9311	29.7124	-0.233449	0.75991
SPBC3B8.05,SPBC3B8.06	II:3379311-3396524	50.9493	43.339	-0.233397	0.824928
SPBC337.10c	II:1040755-1049923	71.4334	60.7687	-0.233271	0.789548
SPBC24C6.02	II:2320335-2322664	83.9112	71.406	-0.232818	0.566192
arp8,swi6	I:1701859-1707884	126.894	107.99	-0.232731	0.602713
SPCPB16A4.05c,trm8	III:949753-954331	92.8146	78.99	-0.232682	0.65854
new2	I:2789089-2789377	66.6841	56.7521	-0.232669	0.794899
mcs4	II:3557089-3559137	33.6829	28.6664	-0.232656	0.663876
SPAC637.06,SPAC637.08,SPAC637.09,moe1	I:4549251-4558762	537.886	457.886	-0.232311	0.650709
SPBC211.08c,ubc8	II:3883089-3897622	135.76	115.577	-0.232196	0.842529
rad50	I:3790746-3796023	9.61559	8.18626	-0.232171	0.776449
mal3,pof14	I:2243207-2248535	81.2646	69.1935	-0.231991	0.745855
SPBC691.04	II:1428699-1432984	75.9712	64.6886	-0.231941	0.630036
SPBC776.16,SPBC776.17	II:3209352-3213737	95.3219	81.1716	-0.231833	0.685366
tim17	I:1449926-1451437	46.6886	39.7596	-0.231768	0.712327
SPAC22G7.05	I:728334-738893	129.688	110.459	-0.231534	0.670584
mak16	I:949645-956707	253.644	216.046	-0.23147	0.644653
SPNCRNA.749	I:1619049-1621506	22.7838	19.4089	-0.231289	0.849197
SPAC27F1.06c	I:4327146-4328451	166.983	142.25	-0.231271	0.540208
erg11	I:574651-577171	721.583	614.778	-0.231101	0.547406
SPAC890.04c	I:5004614-5011504	88.2296	75.1729	-0.231051	0.636429
dad3	I:5206594-5230965	7.90835	6.73846	-0.230958	0.966233
dlc2	I:3895858-3897374	33.5289	28.572	-0.230803	0.793314
urb2	I:807893-828205	59.3953	50.6216	-0.230594	0.830583
paa1	I:5329176-5333012	97.7923	83.3511	-0.23052	0.628174
met3	II:3026240-3033222	93.2804	79.5169	-0.230311	0.662482
fkh1	II:623322-632706	420.49	358.462	-0.230252	0.931866
SPNCRNA.1592	II:3323805-3337381	3.55801	3.03434	-0.22969	0.968693
SPBC3H7.04	II:1868837-1876846	81.6152	69.6037	-0.229674	0.709925
ubp12	III:2328868-2334958	55.6894	47.503	-0.229384	0.656036
SPBC244.02c	II:4357855-4359583	103.19	88.023	-0.229351	0.625144
SPCC1183.03c,lig4,pet127	III:584116-604961	146.801	125.235	-0.229223	0.844371
SPCC1682.09c,mcp2	III:382192-390514	95.0443	81.0843	-0.229177	0.661635
has1	I:4217217-4219400	476.573	406.621	-0.229011	0.535601
ubp10	II:754410-767536	29.3122	25.0115	-0.228912	0.901896
gcn5	I:4973600-4991010	31.6435	27.0041	-0.228731	0.868172
SPAC6G9.01c,ace2,nop9	I:3239231-3245787	135.289	115.466	-0.228585	0.649273
SPNCRNA.1154	III:720043-728948	0.505172	0.43123	-0.228317	0.981752
anp1	II:1066786-1073608	132.2	112.853	-0.228282	0.61425
tef3	III:1685598-1688951	1045.74	892.773	-0.228154	0.562984
pcs1	I:5277258-5288137	29.9994	25.6118	-0.228127	0.877534
dpm1	I:3014258-3018849	53.1354	45.3689	-0.227971	0.556789
drc1,tom70	I:2424734-2437498	406.884	347.438	-0.227861	0.667236
SPCC1322.02,rpm1	III:1283098-1287739	45.9003	39.1983	-0.227713	0.611494
kap95	I:3541415-3544320	187.816	160.474	-0.226975	0.526685
cwf3	II:3870131-3874906	217.029	185.519	-0.226323	0.797171
sno12	III:583415-583605	1920.63	1642.13	-0.22601	0.630837
pan6	I:159879-160945	41.2592	35.2765	-0.226009	0.727601
SPBP16F5.08c	II:1911886-1926244	63.2427	54.0793	-0.225822	0.800508
dis2	II:3169408-3175544	216.028	184.749	-0.225648	0.779061
lsm2,sec65	III:2139882-2145273	174.406	149.168	-0.225512	0.716839
rpb3	III:1781403-1787006	27.5487	23.5627	-0.225481	0.80405
SPBC1E8.03c	II:1957655-1962527	46.9778	40.1844	-0.225342	0.657531
spc24,vps52	II:2755391-2780778	49.4789	42.3239	-0.225339	0.943191
sen2	I:1274682-1279149	28.4781	24.3625	-0.225187	0.857085
slx1	I:1635715-1641241	1.71889	1.47051	-0.225163	0.94159
SPAC23C11.10,ala1,cka1	I:2146729-2157665	513.53	439.339	-0.225114	0.700752
SPNCRNA.897	I:3239231-3245787	13.3348	11.409	-0.225033	0.817684
lys4,mrpl16	II:3502272-3509267	393.935	337.088	-0.224832	0.668284
SPAC1039.02	I:5448734-5451642	61.6043	52.7162	-0.224783	0.545273
SPBC14C8.13	II:2225082-2229087	8.05558	6.89369	-0.224712	0.85286
SPBC16G5.16,SPBC16G5.17,erg24	II:4236632-4251433	163.15	139.659	-0.224286	0.835
SPAPB24D3.01	I:2947049-2959658	66.2882	56.7452	-0.224254	0.743406
SPAC1687.17c	I:934940-936081	48.3494	41.3994	-0.223886	0.74276
tae1	I:3525226-3529446	44.3263	37.9585	-0.223741	0.820667
SPAC16E8.17c	I:3532212-3533673	39.529	33.8571	-0.223455	0.701891
SPBC1105.08,rav1,ubc15	II:3517400-3536935	94.5117	80.962	-0.223248	0.883136
mug185,trm10	I:2424734-2437498	92.4005	79.1568	-0.223186	0.863186
sfp1	I:4431868-4434012	124.642	106.784	-0.223096	0.5418
SPAC30.02c,sec72	I:4365200-4393963	88.6051	75.9139	-0.223026	0.857046
SPBP23A10.11c	II:2016394-2022034	156.223	133.864	-0.222839	0.578997
SPCC569.07	III:2407721-2417388	29.955	25.6722	-0.222589	0.865549
SPAC29B12.13	I:5437746-5439489	34.7292	29.7639	-0.222586	0.847234
hsp10	III:1193981-1206819	705.542	604.69	-0.222536	0.644069
pfa5	II:1420380-1424023	2.77596	2.38002	-0.222014	0.934174
gef2	I:414941-425256	42.4999	36.448	-0.221617	0.792497
pek1	II:4312421-4314140	22.7093	19.4776	-0.221465	0.713978
SPAC22F3.15,alp41,atp20,gcs1,lon1,res2,rgs1,rok1,snu23	I:678454-703040	563.07	482.987	-0.221331	0.837485
SPBC4B4.01c,nca2	II:3403500-3421988	250.519	214.894	-0.221295	0.757773
SPBC651.07	II:1248595-1254496	42.4686	36.4441	-0.220714	0.86946
SPBC887.01,SPBC887.02,cnp1,new19	II:3537088-3555688	109.73	94.1695	-0.220632	0.89464
SPBC8D2.02c	II:1358543-1363295	51.5848	44.2731	-0.220516	0.729394
SPBC21C3.14c,SPBC21C3.15c	II:3818118-3824178	283.753	243.535	-0.220507	0.818763
smc5	I:5206594-5230965	66.7948	57.3427	-0.220127	0.872996
SPNCRNA.689	I:807893-828205	13.1119	11.2565	-0.22012	0.942455
bet5,fcf2	I:3144728-3157501	98.8184	84.8353	-0.220115	0.830642
aim22	II:1406898-1420225	31.0317	26.646	-0.219827	0.88331
SPBC800.11	II:274711-277238	43.6128	37.4497	-0.219794	0.802239
-	III:35858-36343	1.90866	1.63928	-0.219494	0.882394
SPBC25D12.06	II:3725277-3742251	33.2095	28.5227	-0.219486	0.850874
SPNCRNA.1646	II:3883089-3897622	187.003	160.613	-0.219473	0.89573
SPBC83.10,SPBC83.11,SPBC83.12,SPBC83.13	II:1527582-1536292	227.533	195.433	-0.2194	0.711374
SPAC4H3.01	I:3821681-3826227	91.0313	78.1997	-0.219199	0.598697
SPNCRNA.567	II:1085835-1087413	70.8034	60.8259	-0.219133	0.836566
bem46	II:1457290-1460149	47.4447	40.7613	-0.219048	0.73574
dna2	II:3590826-3597188	130.504	112.143	-0.218759	0.624669
mug100	II:1926373-1928346	17.764	15.2671	-0.218526	0.782618
SPBC2A9.04c,SPBC2A9.06c,SPBC2A9.07c,SPBC2A9.14,sec22,tvp23	II:2939714-2963818	225.317	193.697	-0.218152	0.881617
tpr1	I:4536974-4540298	68.965	59.3091	-0.217612	0.554618
pog1,tpi1	III:939294-946457	1198.65	1030.84	-0.217597	0.600012
alp4	II:2523494-2532214	42.8966	36.893	-0.217514	0.730475
SPAC1B9.03c	I:2406660-2408084	130.632	112.367	-0.217287	0.594367
hrp1	I:2194819-2200168	35.5894	30.6272	-0.216634	0.828564
bob1	II:4027313-4029873	25.6671	22.0902	-0.216516	0.769964
atp2	I:968506-970412	914.675	787.233	-0.21647	0.57223
SPCC24B10.10c,mft1	III:917629-923491	64.5942	55.6016	-0.216277	0.850436
sfc6	II:2261924-2264164	26.8909	23.1517	-0.216002	0.719716
SPBC4F6.17c,arf1,ero11	II:2716856-2728918	1229.13	1058.31	-0.215874	0.692417
sda1	II:396751-407908	7.08017	6.09632	-0.215845	0.911839
ssc1	I:1725051-1733316	727.914	626.778	-0.215815	0.608696
SPBC405.06	II:3150074-3153000	65.0303	56.0039	-0.215584	0.630303
SPNCRNA.1635	II:3752316-3759491	23.3437	20.104	-0.215546	0.894596
SPAC22G7.03,kap111,ubp13	I:728334-738893	60.884	52.4356	-0.215517	0.843602
SPAC18G6.06	I:2228921-2231496	77.6676	66.8922	-0.215476	0.712453
fta1,spn1	I:4852760-4860090	77.1136	66.4285	-0.215182	0.788229
SPBC2F12.12c	II:1712243-1717284	9.07417	7.81697	-0.215156	0.947038
SPNCRNA.1149	III:643346-661264	41.2019	35.494	-0.215137	0.914517
ddx27	I:1115898-1118412	121.884	105.005	-0.215049	0.552977
SPAC8E11.01c,sec17	I:3384189-3391615	128.534	110.792	-0.214305	0.886092
rrp16	I:4803031-4806453	125.906	108.556	-0.213898	0.659289
SPBC32F12.12c,mni1	II:2802232-2828674	172.417	148.665	-0.213839	0.984464
cct2	I:633651-649889	292.191	252.033	-0.213295	0.712765
pas4	II:1406898-1420225	27.3882	23.6262	-0.213165	0.925398
SPCC757.08	III:62685-66972	63.7316	54.9879	-0.212895	0.804297
SPAC227.09	I:506519-528906	57.4571	49.5748	-0.212879	0.880883
SPBC11C11.10	II:3361433-3369220	85.2602	73.5712	-0.212733	0.910058
pmp3	II:886480-888695	527.406	455.14	-0.212605	0.683422
cdc42	I:1916053-1917656	202.225	174.517	-0.212592	0.609692
sws1	II:1493051-1497640	32.1894	27.7815	-0.212461	0.811051
SPAC1751.03	I:386265-387856	592.662	511.554	-0.212325	0.563095
SPAC17H9.04c	I:2009344-2011903	136.456	117.79	-0.212217	0.555312
dbr1,rec25	I:1749861-1755748	66.9801	57.8287	-0.211947	0.684002
tpz1	I:2761906-2786344	43.1887	37.2998	-0.211488	0.892873
SPCC736.06,wtf7	III:320393-330732	15.9747	13.7975	-0.211373	0.77738
SPBC336.02,fbh1	II:2729014-2738750	136.058	117.522	-0.211292	0.664603
SPAC823.08c	I:2591412-2594218	106.297	91.8205	-0.211214	0.620845
SPBC30D10.02	II:3092003-3094680	84.3375	72.8558	-0.211131	0.729123
SPNCRNA.376	II:1721072-1724641	1.65664	1.43114	-0.211094	0.974975
snR42	II:1911886-1926244	408.461	352.898	-0.210948	0.930807
hut1,its8,mrp21	II:612455-623102	288.118	248.939	-0.210868	0.691022
sar1	II:3759879-3761884	296.381	256.104	-0.210722	0.56239
SPBC1683.05	II:141284-151149	46.1406	39.8719	-0.210663	0.731638
SPNCRNA.718	I:1165697-1180072	54.4694	47.0752	-0.210478	0.865304
dbp8	II:4310178-4311822	76.9159	66.4823	-0.210311	0.647403
SPNCRNA.902	I:3367471-3372746	29.8196	25.7786	-0.210089	0.884084
SPAC2G11.10c	I:807893-828205	2.13339	1.84436	-0.210029	0.976468
trx2	II:2307308-2318581	92.3646	79.8554	-0.209949	0.876821
nth1	I:1104752-1107885	11.4345	9.88614	-0.209913	0.886238
prl56	I:2882792-2907275	18.0261	15.5857	-0.209858	0.950845
SPNCRNA.1660	II:4048359-4050198	100.028	86.4926	-0.209755	0.805481
nse3	III:1232079-1244645	42.1751	36.4772	-0.209396	0.862427
chk1	III:1047663-1064443	17.4539	15.0972	-0.209261	0.890445
cox10	II:2499100-2502688	28.4486	24.6122	-0.208985	0.783552
SPAC3C7.07c	I:2066216-2088934	257.356	222.665	-0.208891	0.966718
SPCC338.14	III:1349636-1351188	451.28	390.511	-0.208661	0.565842
SPBC3B8.04c	II:3379311-3396524	87.6047	75.8121	-0.20858	0.835636
rsc58,spo15	I:623090-633474	197.254	170.709	-0.208514	0.67422
mug1,ppr6	III:1448501-1459975	50.9997	44.1411	-0.208365	0.81666
mug96	II:355919-360366	1.61045	1.39428	-0.207947	0.980054
SPBC16D10.01c	II:3580144-3588651	67.4523	58.4049	-0.207776	0.7304
new18	II:3089272-3089634	28.5603	24.7374	-0.207319	0.836177
pob3	II:3169408-3175544	155.691	134.862	-0.207195	0.803405
trm11	II:3588805-3590386	76.24	66.0434	-0.207134	0.65811
SPBC660.17c,atg2,hub1,pmr1	II:230268-257229	258.658	224.086	-0.206994	0.90939
SPAC1A6.05c	I:1079634-1081713	79.2941	68.704	-0.20682	0.635342
SPAC6F12.06,tom20	I:1316980-1339942	213.45	184.943	-0.206813	0.87816
SPAC23D3.16	I:4365200-4393963	46.5981	40.3848	-0.206458	0.969112
gsa1	I:2823666-2836168	46.1873	40.0301	-0.206414	0.750118
tif45	I:3525226-3529446	107.378	93.1021	-0.205809	0.67895
SPBC577.10,SPBC577.11,ckn1,mug71,syj2	II:767555-779965	196.874	170.77	-0.20522	0.727357
SPAC16A10.03c	I:3072846-3086022	142.695	123.777	-0.20519	0.759456
erg2	I:1398981-1411256	78.5577	68.1537	-0.204962	0.895309
SPAC2C4.05	I:4267058-4268079	151.037	131.045	-0.204838	0.705332
rpb7	I:2882792-2907275	117.455	101.963	-0.204057	0.896601
SPAC23C4.05c,SPAC23C4.06c,SPAC23C4.09c	I:1027810-1044605	171.068	148.545	-0.203671	0.791324
sec13	II:4059410-4061230	105.875	91.936	-0.20366	0.624332
SPCC1393.09c	III:815030-820363	116.433	101.11	-0.203569	0.711433
SPBC4B4.12c,liz1	II:3433533-3448232	101.007	87.7172	-0.203523	0.901723
SPCC663.10,cid12,saf1	III:1649039-1683583	43.3979	37.6947	-0.203263	0.930413
sim3	II:780598-782579	31.1047	27.0174	-0.203248	0.756006
cdc4	I:5329176-5333012	126.752	110.103	-0.203163	0.711644
mms1	I:587660-597586	57.6918	50.1145	-0.203137	0.726943
csl4	III:2277879-2280286	207.527	180.297	-0.202923	0.632611
SPCC1620.06c,SPCC1620.07c	III:2152043-2157975	180.517	156.858	-0.202683	0.638471
SPNCRNA.782	I:1953734-1956372	10.7319	9.32555	-0.202651	0.904871
pop3	II:1662890-1664360	38.8485	33.7579	-0.202634	0.740252
mas2	II:2091567-2098039	107.923	93.783	-0.202601	0.715633
SPBC16G5.09,SPBC16G5.10,trp4	II:4226160-4236439	190.81	165.838	-0.202368	0.708005
SPNCRNA.306,SPNCRNA.962	I:4136045-4137107	8.55751	7.43958	-0.201969	0.879231
cct5	I:1263451-1265929	290.344	252.525	-0.201336	0.57515
SPAC1486.06,fmc1	I:3196997-3205821	128.747	112.001	-0.201026	0.939455
mns1,mug109	I:3321854-3329028	92.9827	80.898	-0.200859	0.756296
SPAC17A2.02c	I:3552289-3556722	169.961	147.882	-0.200752	0.690385
wbp1	III:1347459-1349468	166.864	145.194	-0.200693	0.583733
SPBC776.08c	II:3187471-3191140	113.029	98.3522	-0.200658	0.575791
bdf1	III:1728358-1731295	80.9489	70.4483	-0.200447	0.826082
SPNCRNA.753	I:1663694-1664758	2.84674	2.47762	-0.200356	0.897894
tim22	II:3275639-3282810	60.3607	52.5413	-0.200159	0.902015
tif33	I:2580099-2583046	640.473	557.525	-0.200102	0.601409
rsm10	II:3870131-3874906	5.07746	4.42017	-0.200005	0.902797
SPBC2D10.19c	II:2986870-3003938	81.8077	71.2303	-0.199745	0.925922
SPBC1306.02	II:1180587-1184250	23.8229	20.7431	-0.199716	0.751594
SPAC56F8.03	I:1129390-1133089	223.884	194.946	-0.199679	0.587835
SPACUNK4.11c,SPACUNK4.13c,mug138	I:2882792-2907275	65.5442	57.0777	-0.19954	0.923994
erg1	II:892161-894361	107.043	93.2339	-0.19927	0.579836
SPNCRNA.638	I:319814-325517	150.069	130.741	-0.198917	0.816496
SPAC17C9.15c	I:4472217-4476962	22.9791	20.0227	-0.198687	0.843038
SPNCRNA.872,SPNCRNA.873	I:2998748-3009652	61.2715	53.3927	-0.198574	0.832901
SPNCRNA.1164	III:966132-971255	1.72332	1.50173	-0.198567	0.883335
SPBC1348.01	II:5223-6829	4.9328	4.29896	-0.19842	0.843076
SPNCRNA.1090	I:5486847-5488928	13.5295	11.7925	-0.198245	0.811265
SPBC13E7.07,gpi14,msd1,vrp1	II:3047767-3058803	44.7588	39.016	-0.198106	0.807436
rct1	II:2177732-2185236	6.26519	5.46154	-0.19805	0.961642
SPAC17G6.07c	I:3599828-3601047	73.7524	64.2967	-0.197946	0.7275
SPAC343.14c,SPAC343.17c	I:1665143-1701704	140.102	122.153	-0.197789	0.885028
clc1	II:1827127-1828198	204.798	178.569	-0.197717	0.604427
bud6,sgo2	I:3710526-3721854	58.1322	50.6947	-0.1975	0.725114
SPBC1604.06c	II:3916211-3926049	120.795	105.355	-0.197305	0.905271
SPAC824.09c	I:1665143-1701704	151.512	132.182	-0.196903	0.870557
SPBC28E12.04,esf2,rga4	II:1835724-1856984	101.516	88.566	-0.196887	0.821191
alp6,ctf18,utp15	II:465474-489600	140.257	122.383	-0.196665	0.817438
SPBC691.02c	II:1420380-1424023	19.8828	17.3566	-0.196035	0.712419
SPCC1672.07	III:575460-578495	130.593	114.052	-0.195383	0.585754
iki3	II:846798-870314	121.617	106.233	-0.195119	0.794113
SPAC186.06	I:5542024-5543031	0.601783	0.525662	-0.195107	0.925668
dpb4	II:1285964-1287121	42.3491	36.9924	-0.195102	0.781311
SPNCRNA.269	I:5413727-5416193	14.7965	12.9258	-0.19501	0.934533
SPAC1805.16c	I:2800576-2803336	43.9918	38.4437	-0.194486	0.736462
sec66	II:1176451-1180530	60.639	52.9934	-0.194433	0.827228
mrp20	I:402718-405389	95.3217	83.3053	-0.194396	0.725025
SPNCRNA.1263	III:2111203-2119745	4.57277	3.99634	-0.194389	0.841367
erd2,ubp3	II:3671159-3681296	121.364	106.069	-0.194339	0.838041
SPAC6F6.19	I:2754501-2760345	63.3917	55.4083	-0.194191	0.905744
vma2	I:4542090-4548985	235.491	205.892	-0.193788	0.665856
SPAC57A7.06	I:1527564-1545221	91.3337	79.8614	-0.19365	0.818652
ubp8	I:578391-581553	28.3423	24.7871	-0.193366	0.771001
SPCC777.06c	III:1594597-1608068	11.7437	10.2726	-0.193092	0.917596
SPBC17A3.06,SPBC17A3.08,pgr1	II:1406898-1420225	181.075	158.397	-0.193043	0.841116
pin1	III:664513-666057	40.2875	35.2481	-0.192787	0.752873
mug8	I:2442588-2447714	19.1614	16.7662	-0.192646	0.871053
SPAC17H9.07	I:2012667-2017627	122.859	107.507	-0.192577	0.810922
png1	I:3167893-3169409	12.4379	10.8854	-0.192343	0.796545
hcs1,rng2,spp42	I:2643501-2661423	278.401	243.716	-0.191966	0.785044
SPNCRNA.1564	II:2934595-2938762	26.1723	22.9133	-0.191854	0.843715
vps4	I:807893-828205	20.8838	18.2852	-0.191704	0.938218
gas4	II:4206048-4207715	79.8102	69.8864	-0.19156	0.679557
atp1	I:5256725-5265200	100.746	88.2234	-0.191486	0.675824
SPBC23E6.10c	II:3849936-3868751	85.5828	74.9493	-0.191406	0.833045
SPNCRNA.878	I:3040706-3043380	3.8268	3.35155	-0.191311	0.938569
SPNCRNA.1289	III:2328868-2334958	47.572	41.6669	-0.191211	0.821858
fep1	I:440751-445721	46.1505	40.4238	-0.191143	0.663831
trl1	I:2339835-2343947	40.6239	35.5984	-0.190515	0.762371
cdc25	I:479227-482556	30.1328	26.4083	-0.190347	0.697909
SPAC25B8.15c	I:4185112-4189859	39.7204	34.813	-0.190254	0.758002
SPCC576.17c	III:2111203-2119745	33.6497	29.4931	-0.190216	0.769222
cox1101	I:1267829-1274662	1.87561	1.64398	-0.190164	0.941324
SPNCRNA.1214	III:1649039-1683583	110.304	96.6825	-0.190155	0.865004
SPCC330.09,alg11,btb1,pcm1	III:123804-140937	121.982	106.948	-0.189756	0.90534
SPAC14C4.11	I:5247702-5252325	194.251	170.312	-0.189746	0.611108
SPAPB2C8.01	I:2942325-2946190	78.5695	68.8912	-0.189648	0.59727
atp4	II:3916211-3926049	275.7	241.788	-0.189359	0.860623
ret3	III:2092016-2094869	130.973	114.88	-0.189141	0.617534
SPBC1198.03c	II:174821-177244	32.2374	28.292	-0.188342	0.859062
SPNCRNA.1406	II:1034933-1040613	2.78875	2.44754	-0.188286	0.968125
SPBC543.08	II:4314370-4315659	50.8119	44.6064	-0.187915	0.772359
SPBC3B8.08,SPBC3B8.09	II:3373275-3378873	199.111	174.851	-0.187446	0.698079
SPBC18H10.17c	II:1793808-1801952	89.3463	78.4737	-0.187199	0.847457
rnp24	I:5385757-5387132	52.2998	45.9364	-0.187168	0.729356
SPAC12G12.17	I:332837-350151	7.60025	6.67611	-0.187039	0.981227
SPAC2E1P5.05	I:3329310-3331216	173.843	152.741	-0.186703	0.608423
SPAC1782.02c	I:4748523-4766877	97.9086	86.024	-0.186696	0.933923
nto1	II:3303291-3313029	34.8977	30.6626	-0.186649	0.793996
SPNCRNA.1665	II:4078959-4083198	40.0404	35.1818	-0.186629	0.753126
SPNCRNA.199	I:2594544-2597985	6.31877	5.55292	-0.186396	0.957391
SPAC20H4.08,SPAC20H4.09,ufd2	I:2122489-2133066	265.216	233.155	-0.185879	0.703424
mug126	I:4843778-4846395	0.438159	0.385215	-0.185792	0.952271
SPBC119.12	II:740132-744835	69.5402	61.1505	-0.185482	0.737493
SPBC14C8.15	II:2229636-2237936	22.9863	20.2158	-0.185291	0.800471
dbp7	II:2258785-2261031	42.0492	36.9865	-0.185081	0.715118
SPAC14C4.15c,abp1	I:5256725-5265200	72.3748	63.6678	-0.184925	0.788148
SPAC3G9.11c,rrp41	I:3158481-3165335	89.4256	78.682	-0.184655	0.767468
SPNCRNA.493	III:1426431-1426937	1.88355	1.65749	-0.184452	0.900659
SPAC10F6.17c,alg13	I:1238895-1243716	61.8564	54.4341	-0.184412	0.745033
alp13	I:1575225-1596024	98.2398	86.4546	-0.184366	0.858912
dsc2	I:3185313-3188100	54.3746	47.8517	-0.184362	0.767638
lsg1,nro1	III:1158062-1166231	251.409	221.286	-0.184123	0.702465
SPAC212.01c	I:28737-29657	6.07882	5.35142	-0.183869	0.861346
etd1	I:5087985-5089638	31.9302	28.1095	-0.183863	0.763269
SPBC530.09c,SPBC530.11c,anc1,pdf1	II:804138-823647	527.819	464.666	-0.183847	0.733362
SPAC4H3.14c	I:3852886-3854963	46.0923	40.5842	-0.183608	0.771614
SPCC320.11c	III:144335-176473	172.359	151.773	-0.183494	0.929939
rft1	II:3580144-3588651	2.34632	2.0662	-0.183419	0.950479
emc1	I:2533708-2546981	197.808	174.203	-0.183328	0.743454
SPBC1773.01	II:281439-285386	48.6887	42.8838	-0.183152	0.70974
mcl1	I:3281385-3285778	42.2118	37.1895	-0.182751	0.738263
SPAC823.11	I:2598196-2600285	78.8429	69.4646	-0.182704	0.714191
vps28	I:4940362-4941623	45.8469	40.4007	-0.182444	0.772215
SPAC3A11.07,pcu4	I:3452866-3462098	143.658	126.607	-0.182279	0.69599
phb1	I:4748523-4766877	123.278	108.65	-0.182228	0.885123
eri1	II:1319069-1323437	1.08271	0.954272	-0.182169	0.948074
SPAC4G8.07c,trm12	I:765328-792274	117.99	104.07	-0.181117	0.804978
lag1,mug125	I:1084067-1089673	152.666	134.662	-0.181039	0.685212
SPNCRNA.1017	I:4689240-4701767	165.796	146.29	-0.180578	0.823551
SPCP20C8.01c	III:28297-29423	39.5772	34.9246	-0.180429	0.791164
cuf1	I:405581-410068	23.5018	20.7396	-0.180386	0.805856
dim1	III:877803-878728	151.656	133.908	-0.179551	0.767873
SPAC16E8.04c,mde1,nop12,vph1	I:3497896-3513584	341.161	301.333	-0.179096	0.767026
SPCC11E10.01,SPCC61.05	III:1448501-1459975	97.3859	86.0182	-0.179071	0.7299
los1	II:3638410-3650172	94.1603	83.1762	-0.178948	0.86463
cdc31	III:370141-381250	87.4066	77.2191	-0.178786	0.757217
SPBC1734.07c	II:1066786-1073608	41.0208	36.2398	-0.17878	0.786521
sap145	I:4803031-4806453	50.602	44.7112	-0.178559	0.753681
spo4	II:3826722-3829523	20.1262	17.7889	-0.178093	0.823219
-	II:4533636-4538012	0.62003	0.548042	-0.178053	0.951763
SPNCRNA.1450	II:1585177-1588850	28.1218	24.8635	-0.177657	0.862511
arp3	I:350238-357205	280.12	247.711	-0.177384	0.695023
mis16	III:584116-604961	40.3592	35.6916	-0.177311	0.892516
SPNCRNA.787	I:2012667-2017627	14.0298	12.4092	-0.177084	0.960884
rmi1	I:3334823-3345821	27.1501	24.0174	-0.176878	0.924673
srp54	III:1475493-1485267	104.397	92.3615	-0.176714	0.743926
SPBC1604.12,atp17,srb7	II:3907816-3913652	194.071	171.707	-0.176638	0.819282
SPCC1450.03	III:1731386-1732421	84.6633	74.9173	-0.176438	0.751815
pdp3	I:4337096-4338471	53.6748	47.509	-0.176042	0.727437
SPNCRNA.812	I:2322852-2325632	9.47505	8.3882	-0.175773	0.859825
SPNCRNA.806	I:2240684-2241430	1.67424	1.48224	-0.175725	0.947232
zrg17	II:1944936-1946568	29.5264	26.1425	-0.175611	0.774287
SPNCRNA.814	I:2325853-2330657	509.083	450.745	-0.175588	0.758565
rtt109	II:4210932-4217478	4.3452	3.84757	-0.175478	0.955529
sap114	I:1165697-1180072	36.3893	32.2228	-0.175433	0.883728
SPNCRNA.453	III:59096-61018	68.1082	60.3101	-0.175427	0.769472
SPBC25B2.01	II:2594357-2605899	42.4508	37.5914	-0.175388	0.812776
prp1	II:2640871-2646952	33.0827	29.3058	-0.174889	0.771435
mnn9	I:4849745-4851840	126.041	111.652	-0.174884	0.634822
vma13	I:2617855-2623585	93.6046	82.9314	-0.174661	0.768412
SPBC14F5.02	II:4151464-4161018	75.1787	66.6257	-0.174245	0.942696
dis3	II:3970897-3975814	88.2485	78.2115	-0.174192	0.657702
ies6,mss1	I:949645-956707	67.9279	60.2037	-0.174153	0.890801
SPBC29A10.17	II:2573700-2576202	17.6748	15.6707	-0.173623	0.849527
SPBC1703.11,ubp9	II:2934595-2938762	37.1698	32.9589	-0.173463	0.802114
fta3	II:3652213-3655279	98.6177	87.4463	-0.173449	0.855362
SPNCRNA.1326	II:201347-201812	1.89832	1.68337	-0.173374	0.900516
SPNCRNA.1600	II:3460381-3461190	60.0903	53.3063	-0.172825	0.805546
SPAC26H5.07c	I:4106633-4133498	278.308	246.895	-0.172789	0.812574
SPAC12B10.06c	I:4578163-4596120	74.2296	65.8643	-0.172498	0.879444
SPAC1399.02,SPAC1399.06	I:1845647-1850881	26.0325	23.1007	-0.172375	0.793095
SPAC1F5.05c	I:275088-282745	74.5017	66.1119	-0.172362	0.871397
taf11	I:1803224-1804491	20.5891	18.2708	-0.172341	0.928947
cut9,mtr4	I:1340219-1348657	128.703	114.23	-0.172105	0.689057
SPAC24C9.08,SPAC24C9.09,SPAC24C9.11	I:3060232-3072124	159.092	141.219	-0.171927	0.918356
SPBCPT2R1.01c	II:4506516-4507540	5.40236	4.79546	-0.17192	0.86745
SPCC1795.12c	III:972786-973891	70.1725	62.2954	-0.171781	0.783267
nsk1	I:3181429-3183290	12.2174	10.8468	-0.171678	0.806657
SPAC20G8.04c	I:1393607-1398750	114.829	101.966	-0.171397	0.79285
mot2	I:796875-798833	65.4185	58.131	-0.170391	0.700377
SPAC29E6.05c	I:4409677-4411336	20.2976	18.0377	-0.170289	0.841693
pop7	II:3622473-3634812	69.012	61.3372	-0.170084	0.889299
SPAC30D11.14c	I:1092386-1103890	48.424	43.0394	-0.170064	0.8337
SPCC16C4.16c	III:695885-698599	39.7176	35.3045	-0.169926	0.807291
ppk9	I:1603905-1607249	65.9664	58.6427	-0.169781	0.701529
nic1	III:43479-46985	13.792	12.2612	-0.169735	0.83954
mug129	I:3655123-3657691	21.5285	19.1434	-0.169395	0.93287
mog1	III:2230867-2248273	82.4559	73.3213	-0.16939	0.880177
SPBC21.02,med8	II:3214157-3226506	37.9665	33.7632	-0.169277	0.810012
isu1	I:506519-528906	171.192	152.241	-0.169254	0.83963
SPNCRNA.1096	III:36971-39319	72.853	64.7895	-0.169228	0.73283
SPAC664.08c,rad9	I:1712783-1718038	105.432	93.7858	-0.168874	0.820574
SPNCRNA.947	I:3891975-3895794	30.936	27.5226	-0.16867	0.873153
hrf1	II:3271873-3275541	47.5442	42.3059	-0.168413	0.894969
SPBC4.02c,SPBC4.03c,mcm2	II:1184426-1195711	132.093	117.549	-0.168287	0.754121
ccr1	II:2533000-2535594	148.442	132.105	-0.168218	0.641457
fta7	III:190579-199449	7.2228	6.42826	-0.168129	0.960641
meu18	II:1156491-1161248	11.4072	10.1548	-0.167782	0.896732
SPAC3C7.04	I:2066216-2088934	92.1068	82.0062	-0.167574	0.890695
SPAC1782.12c,nhp2	I:4772001-4775369	240.354	214.073	-0.167054	0.803251
SPBC13G1.02,SPBC13G1.05	II:3725277-3742251	208.615	185.862	-0.16661	0.823924
psu1	I:1821400-1823413	324.107	288.789	-0.166453	0.643234
cha4	II:170166-172271	15.3147	13.6478	-0.166243	0.817427
erv25	I:1603905-1607249	141.619	126.214	-0.166153	0.793072
SPAC1687.02	I:904025-906465	18.874	16.8215	-0.166097	0.827805
SPAC1093.04c	I:4613442-4619391	36.4744	32.5097	-0.166013	0.677357
SPAC17A5.08	I:1767371-1772023	340.671	303.666	-0.165897	0.689648
SPAC17G8.02	I:2344064-2353472	6.91993	6.16896	-0.16573	0.963931
SPBC428.12c,mob1	II:465474-489600	50.4711	45.0192	-0.164917	0.966716
SPNCRNA.1173	III:1142615-1156556	75.2692	67.14	-0.164887	0.874824
SPCC1450.15	III:1754132-1775533	128.528	114.652	-0.16482	0.81296
skb15	III:675368-677211	78.3196	69.8769	-0.164558	0.739904
SPCC1827.01c,SPCC1827.02c,SPCC1827.03c,pof7	III:2370831-2382206	327.244	291.983	-0.164483	0.768011
ebp2	I:2012667-2017627	147.669	131.759	-0.164469	0.699375
ctr4	III:815030-820363	126.643	113.011	-0.164308	0.788729
SPNCRNA.674	I:667814-669749	50.2439	44.8372	-0.164254	0.709287
mrpl7	II:1734239-1748781	34.8175	31.074	-0.164106	0.918063
SPAC323.03c,SPAC926.08c,fas1,pos5,pup2	I:3898265-3920597	821.176	732.889	-0.164097	0.862736
cwf29,lub1,noc3,snx3	II:3537088-3555688	234.93	209.673	-0.164089	0.862356
SPBC16A3.06	II:4282123-4292035	36.5053	32.5817	-0.164046	0.949904
arf6	II:4375707-4379914	37.0153	33.0388	-0.16396	0.916614
SPNCRNA.477	III:949753-954331	11.6083	10.3613	-0.163952	0.925734
lcf2	II:2887469-2896587	88.1778	78.7198	-0.163689	0.696398
SPNCRNA.1232	III:1802085-1804635	11.1535	9.95916	-0.163406	0.904165
SPBC1734.03	II:1058346-1066718	38.6128	34.4804	-0.163303	0.819485
rpn501	I:1266193-1267780	163.873	146.335	-0.163302	0.662428
SPNCRNA.979	I:4342229-4362334	9.4539	8.44276	-0.163196	0.959139
pom152	II:2540659-2552601	103.351	92.3122	-0.162965	0.759612
SPCC830.10	III:2201406-2209022	39.1847	35.0021	-0.162851	0.873061
SPAC824.07,gda1,tim14,vps16	I:1665143-1701704	178.557	159.505	-0.162781	0.905073
sdc1	III:1974698-1976711	136.512	121.952	-0.162716	0.706817
SPAC31G5.02,sap49	I:2984438-2992231	171.145	152.939	-0.162271	0.76456
SPNCRNA.1126	III:287216-293300	64.6719	57.7967	-0.16215	0.725599
SPAP8A3.06	I:5325581-5329064	30.2781	27.063	-0.161951	0.926461
SPAC21E11.07,lcb2,tif224	I:4254671-4264621	264.87	236.763	-0.161843	0.775665
atg5	II:3429717-3433533	18.5596	16.5908	-0.161784	0.90238
cut6	I:1243848-1253559	381.077	340.765	-0.161306	0.70202
SPAC12G12.02,cip2,mcp60	I:332837-350151	146.531	131.033	-0.161277	0.877908
mmm1,tfb4	II:1319069-1323437	44.5918	39.88	-0.161116	0.797772
skp1	II:1140085-1141498	0.887499	0.794003	-0.1606	0.987228
snR94	III:923876-924086	1110.75	993.757	-0.160567	0.757708
psc3	I:2036326-2041861	23.5467	21.0718	-0.160213	0.861001
mas5	II:1079940-1085370	545.963	488.596	-0.160161	0.685599
SPCC2H8.05c,aah3	III:821046-836506	127.163	113.811	-0.160035	0.826011
SPAC26F1.12c	I:5148779-5155337	137.841	123.394	-0.159734	0.880007
SPAC186.04c	I:5538479-5539516	0.296439	0.265415	-0.159485	0.922553
rpn9	I:2043744-2047166	211.256	189.155	-0.159425	0.690864
SPAC57A7.07c	I:1527564-1545221	28.5396	25.5547	-0.159374	0.9415
dnt1	II:3713725-3717257	55.0045	49.2534	-0.159327	0.722298
did4	I:2673636-2676012	53.8952	48.2642	-0.159202	0.822182
SPAC589.04	I:3088641-3102688	51.8057	46.3992	-0.159012	0.864732
SPBC30D10.03c	II:3092003-3094680	74.6447	66.875	-0.158572	0.75034
SPAC11D3.08c	I:120320-124283	13.9588	12.5064	-0.158502	0.822365
SPBC119.17	II:745595-754123	128.133	114.805	-0.158462	0.708412
SPAC922.07c	I:5486847-5488928	6.17439	5.53216	-0.158454	0.883833
imp2	II:3347170-3350452	22.6302	20.2764	-0.158449	0.766533
SPCC23B6.02c,SPCC23B6.04c,ssb3,tel1	III:1263754-1282986	127.035	113.823	-0.15844	0.931786
myp2	I:2547092-2553696	11.9649	10.7217	-0.158276	0.836732
dbp10	I:397425-402487	116.235	104.18	-0.157965	0.717066
rho4	I:3086937-3088619	33.5582	30.0819	-0.157771	0.820114
SPCP31B10.04	III:527391-531496	174.237	156.193	-0.157724	0.694106
SPCC737.06c	III:1894975-1900464	202.593	181.635	-0.157543	0.719187
spt5	I:1063728-1074075	55.1072	49.4248	-0.157006	0.814125
SPAC607.04	I:2042355-2043469	54.9723	49.314	-0.156707	0.818818
SPCC569.01c	III:2434586-2437557	24.7985	22.2491	-0.156503	0.835383
dph1	I:3367471-3372746	152.65	136.979	-0.15627	0.744772
tyr1	III:2324778-2328706	42.2498	37.9128	-0.15626	0.808979
SPAC1F3.05	I:623090-633474	110.818	99.4503	-0.156139	0.832895
SPBC25H2.09	II:3252007-3269488	41.3582	37.117	-0.156094	0.926815
SPNCRNA.849	I:2751269-2754327	12.8783	11.5605	-0.155737	0.903381
SPAC3A12.13c	I:1437857-1443260	204.326	183.441	-0.155555	0.860786
SPCC5E4.05c,SPCC5E4.10c	III:643346-661264	61.0713	54.8468	-0.155086	0.928947
hhp1,lvs1	II:1835724-1856984	174.842	157.031	-0.155	0.794925
spf30	III:1382054-1383538	17.8908	16.0689	-0.154944	0.842238
rpn10	I:4549251-4558762	170.861	153.508	-0.15451	0.888976
thi2	II:3939341-3941699	12.9005	11.5915	-0.154355	0.826854
vma21	III:182767-188988	54.1039	48.6165	-0.154286	0.836739
hst4	I:2187112-2193879	58.9439	52.9704	-0.154158	0.781927
ypt3	I:2215634-2227953	293.623	263.885	-0.154053	0.850613
hmg1	III:1556000-1565491	85.7486	77.0644	-0.15405	0.759466
alg3	I:2626415-2628282	30.115	27.0662	-0.153987	0.808299
SPNCRNA.805	I:2215634-2227953	94.132	84.6152	-0.153768	0.923775
SPBC20F10.02c	II:3282948-3286620	12.2225	10.9938	-0.152853	0.932967
SPCC777.12c,SPCC777.17c	III:1609352-1619330	111.015	99.8728	-0.152585	0.923745
SPAC9E9.02	I:4434477-4437145	2.62362	2.36046	-0.152493	0.88884
rpc37	III:123804-140937	30.102	27.0835	-0.152448	0.956503
act1	II:1475484-1477317	2440.61	2195.96	-0.15239	0.69718
SPCC18.13	III:1976794-1980365	109.251	98.3234	-0.152044	0.765345
SPBC1198.06c,SPBC1198.07c	II:181430-186959	41.6015	37.4415	-0.151997	0.838824
tef5	III:1732729-1734096	5.90481	5.31461	-0.151926	0.978717
SPBC21B10.03c	II:1666720-1670399	96.8028	87.1383	-0.151741	0.681887
SPCC553.11c	III:281838-286318	96.8706	87.2058	-0.151636	0.851004
hem1	I:3935123-3942965	172.395	155.218	-0.151426	0.699428
SPAC2F3.13c,plp1	I:3946545-3950224	62.0182	55.8545	-0.151018	0.800307
SPNCRNA.1614	II:3537088-3555688	16.0424	14.4514	-0.150676	0.967084
SPAC25B8.10	I:4157826-4173547	60.0202	54.0966	-0.14991	0.852604
SPNCRNA.654	I:485605-489562	27.8527	25.1043	-0.149883	0.920453
yox1	II:1648152-1654582	23.0254	20.7543	-0.149816	0.935418
SPAC3H1.10	I:1946556-1953655	32.3725	29.1797	-0.149806	0.847828
mmi1	III:337087-340150	102.263	92.1827	-0.149715	0.680378
aps2	II:2755391-2780778	64.8047	58.4336	-0.1493	0.961844
SPAC926.06c	I:3891975-3895794	45.6691	41.1808	-0.149247	0.746508
alg10	I:1136195-1138046	22.4671	20.2602	-0.149165	0.835913
SPNCRNA.748	I:1611274-1612704	19.0445	17.1745	-0.14911	0.903029
rml2	III:695885-698599	46.1607	41.65	-0.148351	0.825624
SPAC1F7.11c	I:4240977-4248607	30.8649	27.8641	-0.14756	0.761916
pam1	I:4795275-4796348	138.318	124.887	-0.147359	0.759639
SPAC6F12.08c	I:1316980-1339942	55.902	50.4747	-0.147338	0.92331
SPNCRNA.1387,SPNCRNA.329	II:824062-842790	16.6483	15.0366	-0.146896	0.974064
SPAC1687.14c,SPAC1687.23c,coq4,csn5	I:914797-932197	77.8938	70.3655	-0.14664	0.943765
mrpl19	I:3205961-3232976	64.5699	58.3469	-0.146206	0.946716
SPRRNA.54	II:3096443-3097203	7.97293	7.20517	-0.146078	0.884448
SPNCRNA.944	I:3876288-3877850	6.33342	5.7247	-0.145783	0.885948
SPNCRNA.1268	III:2159158-2179885	5.39273	4.87484	-0.145661	0.980362
taf12	I:3677957-3680028	67.7924	61.2878	-0.145523	0.706105
SPAC9.02c	I:1454781-1457906	115.504	104.429	-0.145422	0.88406
SPAC4G8.08,SPAC4G8.09,gos1	I:765328-792274	58.4761	52.8835	-0.145029	0.961768
syn1	I:2882792-2907275	48.1606	43.5552	-0.145009	0.869404
mug70	I:3043704-3047390	35.1916	31.8281	-0.144929	0.773824
avt5	II:509411-512924	22.5796	20.4231	-0.144814	0.798303
SPBC9B6.11c,apc13,mdl1	II:1828225-1835635	100.187	90.6237	-0.144736	0.925529
SPNCRNA.1697	II:4482233-4490271	21.3185	19.2855	-0.14459	0.879471
aps3	I:1108484-1111221	102.525	92.7588	-0.144422	0.725889
nop14	II:4191452-4194222	154.831	140.108	-0.144148	0.68798
SPNCRNA.643	I:388232-389229	10.56	9.55653	-0.144058	0.899258
SPNCRNA.1433	II:1436248-1437858	9.87087	8.9334	-0.143967	0.931818
SPAC23A1.07	I:4088692-4093122	16.5236	14.9544	-0.143956	0.912677
plb1	I:1074330-1077514	410.194	371.257	-0.143887	0.704009
cog6,hsk1	II:3191318-3199755	209.337	189.467	-0.143883	0.852041
tad3,vps41	I:1612815-1618992	48.7777	44.1554	-0.143632	0.823952
SPCC645.12c	III:1257675-1258411	22.069	19.9847	-0.143122	0.871311
SPBC18A7.02c,SPBC336.16	II:2729014-2738750	24.6421	22.3185	-0.142886	0.927294
lsm8	III:2277879-2280286	46.6785	42.2809	-0.142752	0.940584
SPBP18G5.02,gcn2,toc1	II:2393471-2406061	77.6611	70.3455	-0.142733	0.890338
SPAC19A8.02,SPAC19A8.03,erg5	I:2477863-2489312	517.29	468.578	-0.142682	0.750793
prl16	III:878982-882894	10.0213	9.08033	-0.142259	0.97234
sir2	II:3605141-3611858	18.9488	17.1716	-0.142076	0.881444
SPBC11C11.01	II:3338603-3346442	25.5527	23.1564	-0.142067	0.878566
SPBC725.08	II:1219359-1221590	89.4901	81.1186	-0.141695	0.706163
SPBC21C3.17c	II:3825177-3826328	86.7962	78.6783	-0.141666	0.799919
SPAC13G6.09	I:187700-199231	81.233	73.6446	-0.141487	0.905102
SPCC1020.07,SPCC1020.08,gnr1	III:763666-777899	117.794	106.809	-0.141223	0.942898
cwf3	II:3870131-3874906	27.7848	25.1958	-0.141111	0.907835
gmf1	I:2025053-2027164	55.3573	50.2021	-0.141026	0.861802
SPAC105.03c	I:1746463-1749242	54.6219	49.5405	-0.14087	0.739287
ppk21	II:3112394-3116630	47.1703	42.7891	-0.140636	0.815577
tlg2	I:2588667-2590139	27.8734	25.2871	-0.14049	0.84057
SPAC2C4.10c,SPAC2C4.12c,rbp28	I:4276008-4284568	156.858	142.324	-0.14028	0.83888
pds5	I:1911835-1915898	20.3991	18.5133	-0.139948	0.820636
mes1	I:1498808-1500084	10.0425	9.11422	-0.139921	0.860025
erg28	II:1040755-1049923	192.477	174.72	-0.13964	0.849666
SPNCRNA.328	II:804138-823647	17.2298	15.6417	-0.139504	0.987688
SPAC19D5.02c	I:5202365-5206538	70.7189	64.203	-0.139454	0.819333
SPNCRNA.1669	II:4107561-4109819	3.81921	3.46767	-0.139306	0.882613
tas3	II:1514005-1516211	19.9077	18.0761	-0.139244	0.832915
[truncated: 3,602 more rows]
