# Supplementary material for: The Proper Splicing of RNAi Factors Is Critical for Pericentric Heterochromatin Assembly in Fission Yeast
Source: PLoS Genet. 2014 May 29;10(5):e1004334. doi: 10.1371/journal.pgen.1004334 (PMC4038458; doi:10.1371/journal.pgen.1004334)
Supplement: Table S4 — Exon-exon junction counts and ratios across all samples. (XLSX) [file pgen.1004334.s008.xlsx]

## Sheet: S4 - Junctions
Note: a small value (0.0007) was added to all junction counts to allow for ranking of ratios in which one value is zero.
strand	location of junction gap	junction count in cwf14∆	junction count in dcr1∆	junction count in WT	cwf14∆/WT	cwf14∆/dcr1∆	dcr1∆/WT	Associated common name	Associated systematic name
+	AB325691:2094-2143	2.0007	0.0007	0.0007	2858.14	2858.14	1	NA	NA
-	AB325691:9365-9650	354.001	260.001	388.001	0.912371	1.36154	0.670104	SPBC460.02c	SPBC460.02c
-	AB325691:15876-15921	0.0007	0.0007	0.0007	1	1	1	NA	NA
+	I:18306-18348	0.0007	0.0007	2.0007	0.000349878	1	0.000349878	SPAC212.06c	SPAC212.06c
+	I:22076-22131	0.0007	8.0007	10.0007	6.99951e-05	8.74923e-05	0.800014	SPAC212.04c	SPAC212.04c
+	I:29227-29285	12.0007	56.0007	41.0007	0.292695	0.214296	1.36585	SPAC212.01c	SPAC212.01c
-	I:31557-31767	60.0007	9.0007	0.0007	85715.3	6.66623	12858.1	SPAC977.18	SPAC977.18
-	I:31913-32162	65.0007	10.0007	0.0007	92858.1	6.49962	14286.7	SPAC977.18	SPAC977.18
+	I:39848-39898	5.0007	4.0007	1.0007	4.9972	1.24996	3.9979	SPAC977.06	SPAC977.06
-	I:46143-46207	284.001	178.001	130.001	2.18461	1.5955	1.36923	SPAC977.09c	SPAC977.09c
+	I:52240-52317	111.001	146.001	142.001	0.781691	0.760275	1.02817	sod2	SPAC977.10
-	I:66679-66680	0.0007	27.0007	16.0007	4.37481e-05	2.59253e-05	1.68747	dak2	SPAC977.16c
+	I:91546-91603	0.0007	10.0007	4.0007	0.000174969	6.99951e-05	2.49974	SPNCRNA.139	SPNCRNA.139
+	I:96072-96130	0.0007	5.0007	0.0007	1	0.00013998	7143.86	isp3	SPAC1F8.05
+	I:100292-100550	29.0007	17.0007	2.0007	14.4953	1.70585	8.49738	fta5	SPAC1F8.06
-	I:100296-100554	0.0007	0.0007	0.0007	1	1	1	SPNCRNA.607	SPNCRNA.607
-	I:101869-101871	1816	2100	2140	0.848598	0.864762	0.981308	SPAC1F8.07c	SPAC1F8.07c
+	I:109309-109415	2.0007	0.0007	3.0007	0.666744	2858.14	0.000233279	NA	NA
-	I:112046-112097	0.0007	11.0007	17.0007	4.11748e-05	6.36323e-05	0.647073	SPAC11D3.03c	SPAC11D3.03c
-	I:112333-112377	1.0007	2.0007	3.0007	0.333489	0.500175	0.666744	SPAC11D3.03c	SPAC11D3.03c
-	I:113367-113434	29.0007	133.001	45.0007	0.64445	0.218049	2.95553	SPAC11D3.04c	SPAC11D3.04c
-	I:129059-129102	83.0007	143.001	133.001	0.624062	0.580422	1.07519	SPAC11D3.11c	SPAC11D3.11c
-	I:129127-129171	128.001	182.001	130.001	0.984615	0.703298	1.4	SPAC11D3.11c	SPAC11D3.11c
+	I:141510-141558	0.0007	0.0007	1.0007	0.00069951	1	0.00069951	SPAC11D3.17	SPAC11D3.17
-	I:146869-146911	0.0007	6.0007	0.0007	1	0.000116653	8572.43	SPAC11D3.18c	SPAC11D3.18c
+	I:154637-154698	0.0007	0.0007	2.0007	0.000349878	1	0.000349878	SPAC5H10.04	SPAC5H10.04
+	I:180528-180585	383.001	647.001	564.001	0.679078	0.591963	1.14716	tim8	SPAC13G6.04
+	I:180721-180889	868.001	1371	1211	0.716763	0.633115	1.13212	tim8	SPAC13G6.04
-	I:181436-181484	155.001	100.001	106.001	1.46226	1.55	0.943397	trs33	SPAC13G6.05c
-	I:181574-181631	972.001	747.001	654.001	1.48624	1.3012	1.1422	trs33	SPAC13G6.05c
-	I:181749-182000	888.001	822.001	686.001	1.29446	1.08029	1.19825	trs33	SPAC13G6.05c
+	I:190584-190729	461.001	490.001	397.001	1.16121	0.940816	1.23426	SPAC13G6.09	SPAC13G6.09
-	I:195258-195507	1753	2254	2347	0.746911	0.777729	0.960375	erg12	SPAC13G6.11c
-	I:196174-196220	439.001	442.001	196.001	2.23979	0.993213	2.2551	chs1	SPAC13G6.12c
+	I:207290-207359	0.0007	27.0007	3.0007	0.000233279	2.59253e-05	8.99813	SPNCRNA.622	SPNCRNA.622
-	I:208474-208549	0.0007	0.0007	1.0007	0.00069951	1	0.00069951	NA	NA
-	I:228232-228311	671.001	481.001	293.001	2.2901	1.39501	1.64164	SPAC24B11.12c	SPAC24B11.12c
-	I:235053-235102	894.001	1596	1639	0.545455	0.560151	0.973765	SPAC806.02c	SPAC806.02c
-	I:241537-241588	98.0007	145.001	107.001	0.915888	0.675864	1.35514	SPAC806.04c	SPAC806.04c
-	I:241709-241756	873.001	1197	1173	0.744246	0.729323	1.02046	SPAC806.04c	SPAC806.04c
+	I:242810-242912	0.0007	0.0007	0.0007	1	1	1	NA	NA
-	I:242815-242916	241.001	448.001	410.001	0.587806	0.537947	1.09268	SPAC806.04c	SPAC806.04c
+	I:245167-245233	0.0007	0.0007	0.0007	1	1	1	SPAC806.05	SPAC806.05
+	I:247438-247490	0.0007	0.0007	4.0007	0.000174969	1	0.000174969	SPAC806.05	SPAC806.05
-	I:250549-250606	113.001	173.001	145.001	0.779311	0.653181	1.1931	mod21	SPAC806.08c
-	I:252337-252391	1311	1867	1427	0.918711	0.702196	1.30834	SPAC1639.01c	SPAC1639.01c
-	I:252752-253589	1613	3141	2287	0.705291	0.513531	1.37341	SPAC1639.01c	SPAC1639.01c
+	I:254228-254411	3.0007	0.0007	0.0007	4286.71	4286.71	1	SPNCRNA.630	SPNCRNA.630
-	I:256134-256344	753.001	880.001	567.001	1.32804	0.855682	1.55203	trk2	SPAC1639.02c
+	I:256143-256344	4.0007	0.0007	0.0007	5715.29	5715.29	1	SPNCRNA.631	SPNCRNA.631
-	I:256370-256426	615.001	744.001	436.001	1.41055	0.826613	1.70642	trk2	SPAC1639.02c
-	I:256445-256541	606.001	716.001	413.001	1.46731	0.846369	1.73365	trk2	SPAC1639.02c
-	I:256612-256683	279.001	332.001	223.001	1.25112	0.840362	1.48879	trk2	SPAC1639.02c
-	I:256750-256796	66.0007	92.0007	65.0007	1.01538	0.717393	1.41538	trk2	SPAC1639.02c
-	I:257005-257050	0.0007	0.0007	0.0007	1	1	1	trk2	SPAC1639.02c
-	I:257009-257054	324.001	408.001	277.001	1.16967	0.794118	1.47292	trk2	SPAC1639.02c
-	I:257070-257115	783.001	554.001	386.001	2.0285	1.41336	1.43523	trk2	SPAC1639.02c
-	I:257181-257228	216.001	236.001	170.001	1.27059	0.915254	1.38823	trk2	SPAC1639.02c
-	I:258184-258219	84.0007	108.001	81.0007	1.03704	0.777779	1.33333	trk2	SPAC1639.02c
-	I:259120-259160	136.001	173.001	100.001	1.36	0.786128	1.72999	trk2	SPAC1639.02c
-	I:259315-259355	122.001	161.001	148.001	0.824325	0.757765	1.08784	trk2	SPAC1639.02c
+	I:259782-259843	80.0007	153.001	86.0007	0.930233	0.522878	1.77906	tra2	SPAC1F5.11c
-	I:272116-272169	2765	4470	4052	0.682379	0.618568	1.10316	SPAC1F5.10	SPAC1F5.10
-	I:272190-272256	2353	3932	3730	0.630831	0.598423	1.05416	SPAC1F5.10	SPAC1F5.10
+	I:282503-282555	0.0007	0.0007	0.0007	1	1	1	SPAC1F5.05c	SPAC1F5.05c
-	I:289982-290074	2.0007	0.0007	0.0007	2858.14	2858.14	1	NA	NA
+	I:289985-290186	392.001	473.001	388.001	1.01031	0.828753	1.21907	SPAC1F5.03c	SPAC1F5.03c
+	I:299065-299140	0.0007	2.0007	0.0007	1	0.000349878	2858.14	NA	NA
-	I:301263-301435	111.001	209.001	145.001	0.765518	0.531102	1.44138	tup11	SPAC18B11.10
-	I:301520-301587	103.001	119.001	102.001	1.0098	0.865547	1.16667	tup11	SPAC18B11.10
+	I:303231-303333	53.0007	266.001	229.001	0.231443	0.19925	1.16157	SPAC18B11.09c	SPAC18B11.09c
+	I:303640-303715	41.0007	131.001	68.0007	0.602945	0.312981	1.92646	SPAC18B11.09c	SPAC18B11.09c
-	I:303793-303842	0.0007	0.0007	2.0007	0.000349878	1	0.000349878	NA	NA
+	I:303793-303851	71.0007	320.001	168.001	0.422621	0.221877	1.90476	SPAC18B11.09c	SPAC18B11.09c
+	I:304535-304673	272.001	296.001	254.001	1.07087	0.918919	1.16535	SPAC18B11.08c	SPAC18B11.08c
+	I:304731-304770	423.001	487.001	461.001	0.917571	0.868583	1.0564	SPAC18B11.08c	SPAC18B11.08c
+	I:304860-304918	215.001	326.001	276.001	0.778986	0.65951	1.18116	SPAC18B11.08c	SPAC18B11.08c
+	I:304955-304999	272.001	505.001	469.001	0.579958	0.538615	1.07676	SPAC18B11.08c	SPAC18B11.08c
+	I:305764-305811	79.0007	151.001	106.001	0.745285	0.523181	1.42453	rhp6	SPAC18B11.07c
+	I:305876-306089	270.001	470.001	319.001	0.846395	0.574469	1.47335	rhp6	SPAC18B11.07c
+	I:306210-306315	1335	2404	1589	0.840151	0.555325	1.5129	rhp6	SPAC18B11.07c
+	I:306419-306467	1344	1972	1381	0.973208	0.681542	1.42795	rhp6	SPAC18B11.07c
-	I:309719-309750	9.0007	0.0007	0.0007	12858.1	12858.1	1	gpi18	SPAC18B11.05
-	I:309719-309758	0.0007	0.0007	0.0007	1	1	1	gpi18	SPAC18B11.05
-	I:309719-309863	0.0007	0.0007	0.0007	1	1	1	gpi18	SPAC18B11.05
-	I:309839-309888	42.0007	29.0007	38.0007	1.10526	1.44827	0.763162	gpi18	SPAC18B11.05
-	I:310790-310836	3232	2199	1290	2.50543	1.46976	1.70465	ncs1	SPAC18B11.04
-	I:311180-311298	222.001	113.001	65.0007	3.41536	1.9646	1.73845	ncs1	SPAC18B11.04
-	I:311331-311370	137.001	75.0007	57.0007	2.40349	1.82666	1.31579	ncs1	SPAC18B11.04
+	I:312212-312273	111.001	92.0007	38.0007	2.92102	1.20652	2.42103	SPAC18B11.03c	SPAC18B11.03c
+	I:313022-313179	0.0007	0.0007	0.0007	1	1	1	SPAC18B11.03c	SPAC18B11.03c
-	I:317469-317513	270.001	257.001	196.001	1.37755	1.05058	1.31122	sif3	SPAC12G12.15
-	I:318172-318220	46.0007	53.0007	54.0007	0.851854	0.867926	0.981482	sif3	SPAC12G12.15
-	I:324407-324461	661.001	1043	538.001	1.22862	0.633749	1.93866	SPAC12G12.12	SPAC12G12.12
-	I:325166-325224	101.001	263.001	137.001	0.737228	0.384032	1.9197	SPAC12G12.12	SPAC12G12.12
+	I:326856-326941	305.001	469.001	465.001	0.655914	0.65032	1.0086	SPAC12G12.11c	SPAC12G12.11c
+	I:327391-327497	387.001	423.001	377.001	1.02653	0.914894	1.12202	SPAC12G12.11c	SPAC12G12.11c
+	I:333239-333290	153.001	176.001	131.001	1.16794	0.869319	1.34351	SPAC12G12.17	SPAC12G12.17
+	I:334782-334829	322.001	313.001	211.001	1.52606	1.02875	1.48341	SPAC12G12.07c	SPAC12G12.07c
-	I:346051-346113	3149	3656	2995	1.05142	0.861324	1.2207	efg1	SPAC12G12.02
-	I:346244-346306	992.001	1163	993.001	0.998993	0.852967	1.1712	efg1	SPAC12G12.02
-	I:346439-346543	246.001	266.001	312.001	0.788462	0.924812	0.852564	efg1	SPAC12G12.02
+	I:350511-350574	1949	3252	2615	0.745316	0.599324	1.24359	arp3	SPAC630.03
+	I:350515-350574	0.0007	0.0007	0.0007	1	1	1	arp3	SPAC630.03
+	I:350598-350670	2114	3634	2933	0.720764	0.581728	1.239	arp3	SPAC630.03
+	I:351199-351294	713.001	973.001	783.001	0.9106	0.732785	1.24266	arp3	SPAC630.03
+	I:351894-351959	235.001	382.001	270.001	0.870371	0.615184	1.41481	arp3	SPAC630.03
-	I:352997-353035	0.0007	0.0007	15.0007	4.66645e-05	1	4.66645e-05	SPAC630.04c	SPAC630.04c
-	I:356418-356510	0.0007	30.0007	0.0007	1	2.33328e-05	42858.1	SPAC630.06c	SPAC630.06c
-	I:356433-356510	930.001	1251	1377	0.675381	0.743405	0.908497	SPAC630.06c	SPAC630.06c
-	I:356592-356634	264.001	311.001	352.001	0.75	0.848875	0.883523	SPAC630.06c	SPAC630.06c
-	I:356904-356983	179.001	311.001	285.001	0.628071	0.575564	1.09123	SPAC630.06c	SPAC630.06c
+	I:359643-359706	0.0007	0.0007	15.0007	4.66645e-05	1	4.66645e-05	NA	NA
+	I:366817-366872	87.0007	163.001	82.0007	1.06098	0.533744	1.9878	vps55	SPAC630.11
+	I:366891-366967	82.0007	196.001	105.001	0.780954	0.418369	1.86666	vps55	SPAC630.11
+	I:367040-367104	478.001	631.001	450.001	1.06222	0.757528	1.40222	vps55	SPAC630.11
+	I:367189-367292	148.001	166.001	105.001	1.40952	0.891567	1.58095	vps55	SPAC630.11
+	I:367348-367394	106.001	73.0007	59.0007	1.7966	1.45205	1.23729	vps55	SPAC630.11
+	I:368142-368312	0.0007	165.001	61.0007	1.14753e-05	4.24241e-06	2.7049	SPAC630.12	SPAC630.12
-	I:375830-375991	0.0007	0.0007	0.0007	1	1	1	tup12	SPAC630.14c
-	I:375830-376093	2426	3407	2731	0.888319	0.712063	1.24753	tup12	SPAC630.14c
-	I:376446-376843	784.001	1008	718.001	1.09192	0.777778	1.4039	tup12	SPAC630.14c
-	I:376931-376992	513.001	733.001	656.001	0.782012	0.699864	1.11738	tup12	SPAC630.14c
+	I:384349-384479	180.001	222.001	233.001	0.772533	0.810811	0.95279	SPAC1751.04	SPAC1751.04
+	I:384590-384985	207.001	355.001	238.001	0.869748	0.583099	1.4916	SPAC1751.04	SPAC1751.04
+	I:385060-385124	177.001	245.001	173.001	1.02312	0.72245	1.41618	SPAC1751.04	SPAC1751.04
-	I:385887-385937	465.001	462.001	374.001	1.24332	1.00649	1.23529	rsm19	SPAC1751.02c
-	I:386043-386106	74.0007	50.0007	68.0007	1.08823	1.47999	0.735297	rsm19	SPAC1751.02c
+	I:386394-386457	1877	2529	2101	0.893384	0.742191	1.20371	SPAC1751.03	SPAC1751.03
+	I:386614-386785	5617	6629	5398	1.04057	0.847337	1.22805	SPAC1751.03	SPAC1751.03
+	I:388415-388451	121.001	201.001	174.001	0.695404	0.601991	1.15517	trm112	SPAC31A2.02
+	I:388621-388720	418.001	465.001	473.001	0.883721	0.898925	0.983087	trm112	SPAC31A2.02
+	I:388813-388858	382.001	480.001	542.001	0.704797	0.795834	0.885609	trm112	SPAC31A2.02
+	I:389564-389616	599.001	596.001	643.001	0.931571	1.00503	0.926905	mrpl11	SPAC31A2.03
-	I:391915-391955	354.001	387.001	256.001	1.38281	0.914729	1.51172	mis4	SPAC31A2.05c
-	I:392612-392651	75.0007	124.001	84.0007	0.892858	0.604841	1.47619	mis4	SPAC31A2.05c
-	I:392787-392827	142.001	145.001	89.0007	1.5955	0.97931	1.62921	mis4	SPAC31A2.05c
-	I:394611-394655	39.0007	26.0007	12.0007	3.24987	1.49999	2.1666	mis4	SPAC31A2.05c
-	I:395123-395166	3.0007	18.0007	4.0007	0.750044	0.166699	4.49939	mis4	SPAC31A2.05c
-	I:396502-396545	18.0007	83.0007	40.0007	0.45001	0.216874	2.07498	mis4	SPAC31A2.05c
-	I:396741-396780	174.001	356.001	196.001	0.887756	0.488765	1.81632	mis4	SPAC31A2.05c
-	I:401871-401971	128.001	267.001	158.001	0.810127	0.479402	1.68987	dbp10	SPAC31A2.07c
-	I:405079-405137	403.001	565.001	346.001	1.16474	0.713275	1.63295	apm4	SPAC31A2.09c
-	I:405202-405240	127.001	179.001	95.0007	1.33684	0.709498	1.8842	apm4	SPAC31A2.09c
+	I:405924-405963	87.0007	142.001	117.001	0.743591	0.612678	1.21367	SPAC31A2.10	SPAC31A2.10
+	I:406032-406133	140.001	201.001	150.001	0.933334	0.696518	1.34	SPAC31A2.10	SPAC31A2.10
+	I:406168-406267	125.001	162.001	142.001	0.880282	0.771606	1.14084	SPAC31A2.10	SPAC31A2.10
+	I:406460-406502	33.0007	27.0007	21.0007	1.57141	1.22222	1.2857	SPAC31A2.10	SPAC31A2.10
-	I:414629-414683	121.001	209.001	112.001	1.08036	0.578949	1.86607	sft1	SPAC31A2.13c
+	I:415685-415762	207.001	347.001	260.001	0.796154	0.596543	1.33461	bun107	SPAC31A2.14
-	I:418720-418758	87.0007	135.001	104.001	0.83654	0.644446	1.29807	dcc1	SPAC31A2.15c
-	I:419220-419267	76.0007	84.0007	63.0007	1.20635	0.904763	1.33333	dcc1	SPAC31A2.15c
-	I:419502-419601	52.0007	68.0007	40.0007	1.29999	0.764708	1.69999	dcc1	SPAC31A2.15c
+	I:422887-422925	369.001	576.001	373.001	0.989276	0.640625	1.54423	gef2	SPAC31A2.16
+	I:423153-423198	75.0007	124.001	89.0007	0.842698	0.604841	1.39326	gef2	SPAC31A2.16
+	I:423307-423356	30.0007	58.0007	52.0007	0.576929	0.517247	1.11538	gef2	SPAC31A2.16
+	I:426069-426105	611.001	648.001	487.001	1.25462	0.942901	1.3306	dre4	SPAC13C5.02
+	I:426322-426363	27.0007	27.0007	22.0007	1.22727	1	1.22727	dre4	SPAC13C5.02
+	I:427943-427985	38.0007	72.0007	27.0007	1.4074	0.527782	2.66662	tht1	SPAC13C5.03
+	I:428590-428652	36.0007	72.0007	34.0007	1.05882	0.500005	2.11762	tht1	SPAC13C5.03
+	I:431190-431372	0.0007	0.0007	0.0007	1	1	1	NA	NA
-	I:432982-433027	618.001	1032	862.001	0.716938	0.598837	1.19722	SPAC13C5.05c	SPAC13C5.05c
-	I:433113-433153	105.001	220.001	198.001	0.530305	0.477274	1.11111	SPAC13C5.05c	SPAC13C5.05c
-	I:434831-434875	54.0007	64.0007	29.0007	1.86205	0.843752	2.20687	mug121	SPAC13C5.06c
+	I:436381-436429	160.001	205.001	146.001	1.09589	0.780489	1.40411	mre11	SPAC13C5.07
+	I:436935-437005	749.001	932.001	796.001	0.940955	0.803648	1.17085	mre11	SPAC13C5.07
+	I:437580-437623	106.001	111.001	98.0007	1.08163	0.954955	1.13265	mre11	SPAC13C5.07
-	I:437797-437836	0.0007	0.0007	37.0007	1.89186e-05	1	1.89186e-05	SPNCRNA.647	SPNCRNA.647
-	I:437797-437840	0.0007	0.0007	0.0007	1	1	1	SPNCRNA.647	SPNCRNA.647
+	I:437807-437852	798.001	900.001	666.001	1.1982	0.886667	1.35135	mre11	SPAC13C5.07
+	I:438435-438511	0.0007	0.0007	0.0007	1	1	1	mre11	SPAC13C5.07
+	I:438881-439117	0.0007	653.001	0.0007	1	1.07197e-06	932858	mre11	SPAC13C5.07
-	I:439558-439613	0.0007	0.0007	39.0007	1.79484e-05	1	1.79484e-05	SPNCRNA.648	SPNCRNA.648
+	I:439844-439897	0.0007	4.0007	0.0007	1	0.000174969	5715.29	mre11	SPAC13C5.07
+	I:439848-439897	2.0007	0.0007	8.0007	0.250066	2858.14	8.74923e-05	mre11	SPAC13C5.07
+	I:449241-449294	34.0007	30.0007	27.0007	1.25925	1.13333	1.11111	lsd2	SPAC23E2.02
-	I:471243-471342	2.0007	0.0007	0.0007	2858.14	2858.14	1	gef1	SPAC24H6.09
-	I:472663-472728	0.0007	1.0007	0.0007	1	0.00069951	1429.57	gef1	SPAC24H6.09
-	I:472802-472857	109.001	175.001	124.001	0.879033	0.622859	1.41129	gef1	SPAC24H6.09
-	I:476053-476098	859.001	1202	1191	0.721243	0.714642	1.00924	rps901	SPAC24H6.07
-	I:478606-478654	24.0007	24.0007	29.0007	0.82759	1	0.82759	sld3	SPAC24H6.06
-	I:482185-482285	358.001	461.001	417.001	0.858513	0.776573	1.10552	cdc25	SPAC24H6.05
-	I:486131-486187	362.001	310.001	224.001	1.61607	1.16774	1.38393	cul3	SPAC24H6.03
-	I:486597-486648	68.0007	70.0007	42.0007	1.61904	0.971429	1.66666	cul3	SPAC24H6.03
-	I:486822-486866	256.001	274.001	193.001	1.32642	0.934307	1.41969	cul3	SPAC24H6.03
-	I:486931-486983	136.001	161.001	88.0007	1.54545	0.844721	1.82954	cul3	SPAC24H6.03
-	I:487093-487132	40.0007	70.0007	36.0007	1.11111	0.571433	1.94443	cul3	SPAC24H6.03
-	I:488517-488573	124.001	144.001	118.001	1.05085	0.861112	1.22034	cul3	SPAC24H6.03
-	I:489019-489063	0.0007	2.0007	0.0007	1	0.000349878	2858.14	NA	NA
+	I:489029-489073	465.001	719.001	562.001	0.827402	0.646732	1.27936	SPAC24H6.02c	SPAC24H6.02c
+	I:490262-490337	139.001	113.001	93.0007	1.49462	1.23009	1.21505	SPAC24H6.01c	SPAC24H6.01c
+	I:490771-490811	48.0007	174.001	128.001	0.375003	0.275865	1.35937	SPAC24H6.01c	SPAC24H6.01c
+	I:490931-490978	397.001	392.001	311.001	1.27653	1.01276	1.26045	SPAC24H6.01c	SPAC24H6.01c
+	I:491149-491185	203.001	131.001	94.0007	2.15957	1.54962	1.39361	SPAC24H6.01c	SPAC24H6.01c
+	I:491858-491904	81.0007	60.0007	52.0007	1.55768	1.35	1.15384	SPAC24H6.01c	SPAC24H6.01c
+	I:492476-492511	1454	2385	1522	0.955322	0.609644	1.56702	SPAPB21F2.02	SPAPB21F2.02
+	I:492630-492672	405.001	548.001	230.001	1.76087	0.739051	2.3826	SPAPB21F2.02	SPAPB21F2.02
+	I:494385-494422	266.001	411.001	235.001	1.13191	0.647203	1.74893	SPAPB21F2.02	SPAPB21F2.02
+	I:494615-494666	2515	3059	1829	1.37507	0.822164	1.6725	SPAPB21F2.02	SPAPB21F2.02
+	I:498173-498214	58.0007	77.0007	85.0007	0.682356	0.753249	0.905883	slx9	SPAPB21F2.03
-	I:501248-501365	22.0007	50.0007	21.0007	1.04762	0.440008	2.38091	SPAC227.19c	SPAC227.19c
+	I:502790-502862	0.0007	0.0007	9.0007	7.77717e-05	1	7.77717e-05	SPNCRNA.655	SPNCRNA.655
-	I:508159-508202	220.001	250.001	206.001	1.06796	0.88	1.21359	pab1	SPAC227.07c
-	I:509485-509562	642.001	697.001	467.001	1.37473	0.92109	1.4925	pab1	SPAC227.07c
-	I:509603-509647	707.001	733.001	489.001	1.44581	0.964529	1.49898	pab1	SPAC227.07c
-	I:510720-510779	93.0007	110.001	100.001	0.93	0.845456	1.1	yth1	SPAC227.08c
-	I:511070-511166	160.001	227.001	149.001	1.07383	0.704847	1.52349	yth1	SPAC227.08c
+	I:511508-511661	12.0007	8.0007	2.0007	5.99825	1.49996	3.99895	SPAC227.09	SPAC227.09
+	I:513858-513907	124.001	173.001	134.001	0.925374	0.716764	1.29104	SPAC227.10	SPAC227.10
+	I:513998-514045	273.001	356.001	331.001	0.824774	0.766854	1.07553	SPAC227.10	SPAC227.10
+	I:514169-514243	179.001	228.001	246.001	0.727643	0.785088	0.926829	SPAC227.10	SPAC227.10
-	I:515082-515221	183.001	196.001	129.001	1.4186	0.933674	1.51938	SPAC227.11c	SPAC227.11c
-	I:515482-515533	433.001	479.001	343.001	1.26239	0.903967	1.3965	SPAC227.11c	SPAC227.11c
+	I:515833-515895	81.0007	181.001	79.0007	1.02532	0.447516	2.29113	SPAC227.12	SPAC227.12
+	I:520694-520799	15.0007	16.0007	10.0007	1.49997	0.937503	1.59996	SPAC227.14	SPAC227.14
+	I:521133-521214	929.001	889.001	749.001	1.24032	1.04499	1.18692	SPAC227.14	SPAC227.14
-	I:526696-526858	858.001	255.001	218.001	3.93577	3.3647	1.16972	NA	NA
+	I:527591-527768	0.0007	201.001	0.0007	1	3.48257e-06	287144	SPNCRNA.659	SPNCRNA.659
-	I:528064-528123	823.001	716.001	1211	0.679604	1.14944	0.591247	psf3	SPAC227.16c
-	I:528269-528325	359.001	320.001	408.001	0.879902	1.12187	0.784314	psf3	SPAC227.16c
-	I:528460-528566	190.001	288.001	336.001	0.565477	0.659723	0.857143	psf3	SPAC227.16c
-	I:528625-528672	100.001	176.001	211.001	0.473935	0.568184	0.834124	psf3	SPAC227.16c
+	I:538628-538674	91.0007	143.001	83.0007	1.09638	0.636365	1.72289	pmc2	SPAC2F7.04
+	I:539322-539364	88.0007	178.001	112.001	0.785716	0.494384	1.58928	pmc2	SPAC2F7.04
-	I:546329-546448	0.0007	0.0007	0.0007	1	1	1	NA	NA
+	I:564464-564552	142.001	185.001	177.001	0.802261	0.767568	1.0452	rsm24	SPAC2F7.15
+	I:570406-570548	390.001	689.001	587.001	0.664396	0.566038	1.17376	SPAC2F7.17	SPAC2F7.17
+	I:570647-570884	1406	2809	2419	0.581232	0.500534	1.16122	SPAC2F7.17	SPAC2F7.17
-	I:574224-574268	363.001	504.001	402.001	0.902985	0.720238	1.25373	rga8	SPAC13A11.01c
+	I:578586-578680	27.0007	80.0007	79.0007	0.341778	0.337506	1.01266	mcp7	SPAC13A11.03
-	I:579789-579834	91.0007	70.0007	105.001	0.866668	1.3	0.666669	ubp8	SPAC13A11.04c
-	I:579899-579952	237.001	256.001	197.001	1.20304	0.925781	1.29949	ubp8	SPAC13A11.04c
-	I:580250-580295	439.001	566.001	450.001	0.975556	0.775619	1.25778	ubp8	SPAC13A11.04c
-	I:580983-581083	124.001	140.001	162.001	0.765433	0.885715	0.864198	ubp8	SPAC13A11.04c
-	I:581216-581294	200.001	233.001	161.001	1.24223	0.85837	1.4472	ubp8	SPAC13A11.04c
+	I:588030-588122	1105	1564	0.0007	1.57857e+06	0.706522	2.23429e+06	NA	NA
+	I:588059-588122	0.0007	958.001	0.0007	1	7.30688e-07	1.36857e+06	NA	NA
+	I:591246-591417	188.001	247.001	123.001	1.52845	0.761134	2.00812	img2	SPAC3H8.03
-	I:594731-594770	96.0007	167.001	110.001	0.872728	0.574852	1.51818	mms1	SPAC3H8.05c
-	I:594859-594899	502.001	836.001	623.001	0.805779	0.600479	1.34189	mms1	SPAC3H8.05c
-	I:601282-601326	96.0007	165.001	204.001	0.47059	0.58182	0.808824	pac10	SPAC3H8.07c
-	I:601425-601474	88.0007	117.001	116.001	0.758622	0.752138	1.00862	pac10	SPAC3H8.07c
-	I:604959-605014	4.0007	15.0007	7.0007	0.571471	0.266701	2.14274	nab3	SPAC3H8.09c
-	I:605355-605437	178.001	372.001	176.001	1.01136	0.478496	2.11363	nab3	SPAC3H8.09c
+	I:609150-609198	2934	4115	2906	1.00964	0.713001	1.41604	spo20	SPAC3H8.10
+	I:609501-609697	758.001	938.001	697.001	1.08752	0.808102	1.34577	spo20	SPAC3H8.10
+	I:609820-609883	746.001	835.001	678.001	1.10029	0.893413	1.23156	spo20	SPAC3H8.10
+	I:611152-611210	238.001	217.001	201.001	1.18408	1.09677	1.0796	rrp6	SPAC1F3.01
+	I:617945-617992	73.0007	71.0007	57.0007	1.2807	1.02817	1.24561	SPAC1F3.03	SPAC1F3.03
+	I:618422-618470	90.0007	134.001	76.0007	1.18421	0.671644	1.76315	SPAC1F3.03	SPAC1F3.03
+	I:620376-620419	94.0007	112.001	53.0007	1.77357	0.839287	2.11319	SPAC1F3.03	SPAC1F3.03
-	I:621852-621988	219.001	271.001	213.001	1.02817	0.808119	1.2723	tsr3	SPAC1F3.04c
+	I:623305-623374	666.001	838.001	656.001	1.01524	0.79475	1.27744	SPAC1F3.05	SPAC1F3.05
+	I:623462-623517	391.001	492.001	344.001	1.13663	0.794716	1.43023	SPAC1F3.05	SPAC1F3.05
+	I:623593-623751	328.001	598.001	365.001	0.89863	0.548496	1.63835	SPAC1F3.05	SPAC1F3.05
-	I:624600-624616	0.0007	0.0007	50.0007	1.39998e-05	1	1.39998e-05	NA	NA
-	I:624612-624628	8.0007	0.0007	0.0007	11429.6	11429.6	1	NA	NA
-	I:632424-632498	310.001	618.001	398.001	0.778895	0.501619	1.55276	rsc58	SPAC1F3.07c
-	I:632429-632498	6.0007	0.0007	0.0007	8572.43	8572.43	1	rsc58	SPAC1F3.07c
+	I:634971-635068	209.001	202.001	178.001	1.17416	1.03465	1.13483	mug161	SPAC1F3.09
+	I:635235-635348	114.001	206.001	143.001	0.797204	0.5534	1.44056	mug161	SPAC1F3.09
+	I:636176-636233	44.0007	46.0007	67.0007	0.65672	0.956522	0.68657	mug161	SPAC1F3.09
+	I:636314-636384	659.001	943.001	770.001	0.855844	0.698834	1.22468	mug161	SPAC1F3.09
-	I:640947-640996	74.0007	102.001	78.0007	0.948718	0.725492	1.30769	SPAC1D4.02c	SPAC1D4.02c
-	I:641184-641280	139.001	158.001	116.001	1.19827	0.879747	1.36207	SPAC1D4.02c	SPAC1D4.02c
-	I:641401-641447	212.001	231.001	176.001	1.20454	0.917749	1.3125	SPAC1D4.02c	SPAC1D4.02c
-	I:642131-642217	490.001	537.001	249.001	1.96787	0.912477	2.15662	aut12	SPAC1D4.03c
+	I:644713-644749	744.001	1165	836.001	0.889952	0.638627	1.39354	cct2	SPAC1D4.04
+	I:644881-644928	857.001	1297	1019	0.841021	0.660756	1.27282	cct2	SPAC1D4.04
-	I:647677-647729	279.001	339.001	205.001	1.36097	0.823009	1.65366	SPAC1D4.05c	SPAC1D4.05c
-	I:648501-648613	944.001	1099	903.001	1.0454	0.858963	1.21705	csk1	SPAC1D4.06c
-	I:648829-648889	59.0007	86.0007	49.0007	1.20408	0.686049	1.75509	csk1	SPAC1D4.06c
+	I:650545-651192	3902	7464	6541	0.596545	0.522776	1.14111	pis1	SPAC1D4.08
+	I:650893-651172	0.0007	0.0007	3.0007	0.000233279	1	0.000233279	pis1	SPAC1D4.08
-	I:652529-652575	997.001	1211	827.001	1.20556	0.823287	1.46433	rtf2	SPAC1D4.09c
-	I:652698-652762	558.001	732.001	419.001	1.33174	0.762295	1.74702	rtf2	SPAC1D4.09c
-	I:653178-653221	282.001	437.001	327.001	0.862386	0.645309	1.33639	rtf2	SPAC1D4.09c
+	I:654158-654195	86.0007	144.001	68.0007	1.2647	0.597224	2.11764	trz1	SPAC1D4.10
+	I:670427-670482	19.0007	28.0007	34.0007	0.558833	0.678579	0.823533	tho2	SPAC1D4.14
+	I:683109-683159	164.001	197.001	53.0007	3.09431	0.832488	3.71695	snu23	SPAC22F3.11c
+	I:684093-684344	2966	4059	2800	1.05929	0.730722	1.44964	gcs1	SPAC22F3.10c
+	I:686824-686988	169.001	267.001	118.001	1.4322	0.63296	2.2627	res2	SPAC22F3.09c
+	I:691656-691705	7579	9194	8385	0.903876	0.824342	1.09648	atp20	SPAC22F3.07c
+	I:691803-691852	161.001	260.001	236.001	0.682204	0.619232	1.10169	atp20	SPAC22F3.07c
+	I:692725-692848	51.0007	56.0007	49.0007	1.04082	0.910715	1.14286	SPAC22F3.15	SPAC22F3.15
+	I:697355-697400	258.001	288.001	266.001	0.969925	0.895834	1.08271	alp41	SPAC22F3.05c
+	I:697455-697495	620.001	715.001	727.001	0.85282	0.867133	0.983494	alp41	SPAC22F3.05c
+	I:697568-697620	413.001	470.001	472.001	0.875	0.878724	0.995763	alp41	SPAC22F3.05c
+	I:697766-697804	124.001	148.001	138.001	0.898551	0.837839	1.07246	alp41	SPAC22F3.05c
+	I:697885-697927	67.0007	123.001	65.0007	1.03077	0.544718	1.8923	alp41	SPAC22F3.05c
-	I:698177-698222	9.0007	5.0007	0.0007	12858.1	1.79989	7143.86	mug62	SPAC22F3.04
-	I:698441-698479	3.0007	14.0007	0.0007	4286.71	0.214325	20001	mug62	SPAC22F3.04
-	I:698841-698883	37.0007	21.0007	1.0007	36.9748	1.76188	20.986	mug62	SPAC22F3.04
-	I:699104-699147	17.0007	4.0007	0.0007	24286.7	4.24943	5715.29	mug62	SPAC22F3.04
-	I:699363-699409	6.0007	13.0007	0.0007	8572.43	0.461567	18572.4	mug62	SPAC22F3.04
+	I:701453-701507	67.0007	256.001	239.001	0.280337	0.261721	1.07113	alp41	SPAC22F3.05c
+	I:703967-704014	26.0007	22.0007	12.0007	2.1666	1.18181	1.83328	rdh54	SPAC22F3.03c
+	I:704113-704204	6.0007	9.0007	11.0007	0.545483	0.666693	0.818193	rdh54	SPAC22F3.03c
+	I:704280-704321	71.0007	66.0007	57.0007	1.24561	1.07576	1.15789	rdh54	SPAC22F3.03c
+	I:704536-704572	0.0007	15.0007	0.0007	1	4.66645e-05	21429.6	rdh54	SPAC22F3.03c
+	I:704763-704815	11.0007	8.0007	7.0007	1.57137	1.37497	1.14284	rdh54	SPAC22F3.03c
+	I:704889-704924	23.0007	26.0007	10.0007	2.29991	0.884618	2.59989	rdh54	SPAC22F3.03c
+	I:705056-705094	68.0007	116.001	57.0007	1.19298	0.586209	2.03508	rdh54	SPAC22F3.03c
+	I:705158-705194	18.0007	22.0007	16.0007	1.12499	0.818188	1.37498	rdh54	SPAC22F3.03c
+	I:705293-705332	81.0007	68.0007	68.0007	1.19117	1.19117	1	rdh54	SPAC22F3.03c
+	I:705490-705528	144.001	123.001	78.0007	1.84615	1.17073	1.57692	rdh54	SPAC22F3.03c
+	I:705601-705636	77.0007	81.0007	86.0007	0.89535	0.950618	0.941861	rdh54	SPAC22F3.03c
+	I:706252-706291	53.0007	52.0007	90.0007	0.588892	1.01923	0.577781	rdh54	SPAC22F3.03c
+	I:706361-706403	135.001	128.001	137.001	0.985402	1.05469	0.934307	rdh54	SPAC22F3.03c
+	I:706652-706687	9.0007	17.0007	12.0007	0.750015	0.529431	1.41664	rdh54	SPAC22F3.03c
-	I:708127-708167	163.001	271.001	151.001	1.07947	0.601477	1.7947	SPAC1296.01c	SPAC1296.01c
-	I:708931-708978	898.001	1532	887.001	1.0124	0.586162	1.72717	SPAC1296.01c	SPAC1296.01c
-	I:709339-709427	142.001	155.001	145.001	0.97931	0.916129	1.06897	SPAC1296.01c	SPAC1296.01c
-	I:709644-709744	364.001	655.001	420.001	0.866667	0.555726	1.55952	SPAC1296.01c	SPAC1296.01c
-	I:709830-709895	90.0007	184.001	118.001	0.762713	0.489132	1.55932	SPAC1296.01c	SPAC1296.01c
+	I:711412-711767	598.001	862.001	715.001	0.836364	0.693736	1.20559	cox4	SPAC1296.02
+	I:712916-712975	2.0007	0.0007	0.0007	2858.14	2858.14	1	NA	NA
-	I:712920-712979	0.0007	9.0007	4.0007	0.000174969	7.77717e-05	2.24978	sxa2	SPAC1296.03c
+	I:715535-715582	11.0007	50.0007	16.0007	0.687514	0.220011	3.12491	mug65	SPAC1296.04
+	I:715721-715993	20.0007	23.0007	25.0007	0.800006	0.869569	0.920002	mug65	SPAC1296.04
+	I:716146-716222	169.001	276.001	298.001	0.567115	0.61232	0.926175	mug65	SPAC1296.04
-	I:717585-717673	115.001	156.001	147.001	0.782314	0.737181	1.06122	lcp1	SPAC1296.05c
+	I:719581-719662	133.001	98.0007	47.0007	2.82976	1.35714	2.08509	tah18	SPAC1296.06
+	I:719740-719790	123.001	75.0007	60.0007	2.04999	1.63999	1.25	tah18	SPAC1296.06
+	I:719772-719809	0.0007	2.0007	0.0007	1	0.000349878	2858.14	tah18	SPAC1296.06
+	I:719888-719925	34.0007	86.0007	85.0007	0.400005	0.395354	1.01176	tah18	SPAC1296.06
+	I:720024-720065	112.001	183.001	106.001	1.0566	0.612023	1.72641	tah18	SPAC1296.06
-	I:722243-722287	161.001	253.001	190.001	0.847369	0.636365	1.33158	vps17	SPAPJ696.01c
-	I:722493-722541	78.0007	141.001	95.0007	0.821054	0.553194	1.48421	vps17	SPAPJ696.01c
-	I:722995-723062	405.001	533.001	290.001	1.39655	0.75985	1.83793	vps17	SPAPJ696.01c
+	I:724325-724377	299.001	420.001	304.001	0.983553	0.711905	1.38158	SPAPJ696.02	SPAPJ696.02
+	I:724418-724505	429.001	561.001	434.001	0.988479	0.764706	1.29263	SPAPJ696.02	SPAPJ696.02
-	I:727731-727845	74.0007	298.001	252.001	0.293653	0.248324	1.18254	SPAC22G7.01c	SPAC22G7.01c
-	I:727901-727986	239.001	581.001	409.001	0.584353	0.41136	1.42054	SPAC22G7.01c	SPAC22G7.01c
+	I:728452-728493	58.0007	61.0007	44.0007	1.31818	0.95082	1.38636	kap111	SPAC22G7.02
+	I:728619-728663	91.0007	102.001	105.001	0.866668	0.892158	0.971429	kap111	SPAC22G7.02
+	I:730685-730725	155.001	191.001	147.001	1.05442	0.811519	1.29932	kap111	SPAC22G7.02
+	I:730963-731003	760.001	995.001	670.001	1.13433	0.763819	1.48507	kap111	SPAC22G7.02
+	I:731188-731226	263.001	305.001	178.001	1.47753	0.862295	1.71348	kap111	SPAC22G7.02
+	I:731322-731368	234.001	287.001	235.001	0.995745	0.815331	1.22128	kap111	SPAC22G7.02
+	I:731550-731615	222.001	325.001	298.001	0.744967	0.683078	1.0906	kap111	SPAC22G7.02
+	I:732897-732941	207.001	231.001	293.001	0.706485	0.896104	0.788396	ubp13	SPAC22G7.04
+	I:733040-733084	227.001	236.001	285.001	0.796492	0.961865	0.828071	ubp13	SPAC22G7.04
+	I:733251-733368	800.001	840.001	861.001	0.929152	0.952381	0.97561	ubp13	SPAC22G7.04
+	I:733495-733535	231.001	306.001	285.001	0.810527	0.754903	1.07368	ubp13	SPAC22G7.04
+	I:734113-734150	475.001	668.001	623.001	0.76244	0.711078	1.07223	ubp13	SPAC22G7.04
+	I:735457-735494	221.001	224.001	183.001	1.20765	0.986607	1.22404	ubp13	SPAC22G7.04
+	I:737037-737164	3235	3416	2953	1.0955	0.947014	1.15679	SPAC22G7.05	SPAC22G7.05
+	I:749995-750112	1240	826.001	425.001	2.91764	1.50121	1.94353	ppk8	SPAC22G7.08
+	I:749995-750121	0.0007	23.0007	0.0007	1	3.04339e-05	32858.1	ppk8	SPAC22G7.08
-	I:751800-751839	732.001	957.001	763.001	0.959371	0.76489	1.25426	nup45	SPAC22G7.09c
-	I:752131-752187	445.001	570.001	549.001	0.810565	0.780702	1.03825	nup45	SPAC22G7.09c
-	I:752296-752342	276.001	304.001	277.001	0.99639	0.907895	1.09747	nup45	SPAC22G7.09c
-	I:752429-752472	643.001	728.001	572.001	1.12413	0.883242	1.27273	nup45	SPAC22G7.09c
-	I:753079-753155	2649	3258	2555	1.03679	0.813076	1.27515	nup45	SPAC22G7.09c
+	I:753841-753886	507.001	595.001	479.001	1.05846	0.852101	1.24217	SPAC22G7.10	SPAC22G7.10
+	I:753939-753986	1822	2030	1687	1.08002	0.897537	1.20332	SPAC22G7.10	SPAC22G7.10
-	I:756610-756778	362.001	492.001	536.001	0.675374	0.735773	0.917911	sss1	SPAC4G8.02c
-	I:756881-756988	487.001	637.001	517.001	0.941973	0.764521	1.23211	sss1	SPAC4G8.02c
+	I:759977-760037	0.0007	0.0007	0.0007	1	1	1	NA	NA
+	I:769748-769811	26.0007	16.0007	13.0007	1.99995	1.62497	1.23076	SPAC4G8.04	SPAC4G8.04
-	I:774023-774154	135.001	76.0007	61.0007	2.2131	1.77631	1.2459	SPAC4G8.07c	SPAC4G8.07c
-	I:774403-774452	330.001	307.001	247.001	1.33603	1.07492	1.24291	SPAC4G8.07c	SPAC4G8.07c
-	I:775290-775413	315.001	300.001	287.001	1.09756	1.05	1.0453	SPAC4G8.07c	SPAC4G8.07c
-	I:775513-775640	240.001	205.001	159.001	1.50943	1.17073	1.28931	SPAC4G8.07c	SPAC4G8.07c
+	I:776539-776588	0.0007	4.0007	0.0007	1	0.000174969	5715.29	SPNCRNA.681	SPNCRNA.681
+	I:776758-776828	3.0007	97.0007	98.0007	0.0306192	0.0309348	0.989796	SPNCRNA.681	SPNCRNA.681
+	I:777287-777337	192.001	136.001	139.001	1.38129	1.41176	0.978417	SPAC4G8.08	SPAC4G8.08
+	I:777731-777795	0.0007	0.0007	0.0007	1	1	1	SPAC4G8.08	SPAC4G8.08
+	I:777731-777890	54.0007	55.0007	32.0007	1.68748	0.981818	1.71873	SPAC4G8.08	SPAC4G8.08
-	I:782336-782437	5.0007	18.0007	4.0007	1.24996	0.277806	4.49939	atp10	SPAC4G8.11c
-	I:782704-782802	50.0007	28.0007	25.0007	1.99997	1.78569	1.12	atp10	SPAC4G8.11c
-	I:785632-785697	61.0007	84.0007	40.0007	1.52499	0.726193	2.09998	SPAC4G8.12c	SPAC4G8.12c
+	I:785838-785898	0.0007	2.0007	0.0007	1	0.000349878	2858.14	NA	NA
-	I:785855-785895	163.001	265.001	203.001	0.802956	0.615095	1.30542	SPAC4G8.12c	SPAC4G8.12c
-	I:786062-786160	43.0007	88.0007	76.0007	0.565793	0.48864	1.15789	SPAC4G8.12c	SPAC4G8.12c
-	I:786229-786273	27.0007	65.0007	41.0007	0.658542	0.415391	1.58536	SPAC4G8.12c	SPAC4G8.12c
-	I:786399-786439	5.0007	16.0007	17.0007	0.294147	0.31253	0.941179	SPAC4G8.12c	SPAC4G8.12c
-	I:789968-790145	136.001	72.0007	0.0007	194287	1.88888	102858	prz1	SPAC4G8.13c
-	I:791851-792013	73.0007	88.0007	47.0007	1.55318	0.829547	1.87233	SPAC16C9.01c	SPAC16C9.01c
+	I:792087-792465	0.0007	2.0007	0.0007	1	0.000349878	2858.14	NA	NA
-	I:792091-792128	527.001	472.001	381.001	1.3832	1.11653	1.23884	SPAC16C9.01c	SPAC16C9.01c
-	I:792949-793048	1412	2094	2409	0.586135	0.674308	0.86924	SPAC16C9.02c	SPAC16C9.02c
+	I:792964-793044	2.0007	0.0007	0.0007	2858.14	2858.14	1	SPNCRNA.686	SPNCRNA.686
-	I:793609-793658	3038	5119	5327	0.570302	0.593475	0.960954	SPAC16C9.02c	SPAC16C9.02c
-	I:794595-794675	0.0007	1.0007	0.0007	1	0.00069951	1429.57	NA	NA
-	I:798229-798317	671.001	867.001	725.001	0.925517	0.773933	1.19586	mot2	SPAC16C9.04c
-	I:798497-798547	530.001	789.001	554.001	0.956679	0.671737	1.42419	mot2	SPAC16C9.04c
+	I:808197-808255	682.001	1359	1193	0.571668	0.50184	1.13914	urb2	SPAC2G11.02
-	I:812139-812191	100.001	157.001	115.001	0.869566	0.636944	1.36522	vps45	SPAC2G11.03c
-	I:813472-813558	1199	1737	1175	1.02043	0.690271	1.4783	vps45	SPAC2G11.03c
-	I:813766-813815	111.001	224.001	143.001	0.776225	0.495537	1.56643	vps45	SPAC2G11.03c
+	I:818140-818206	721.001	977.001	777.001	0.927928	0.737974	1.2574	vps4	SPAC2G11.06
+	I:818318-818428	99.0007	159.001	117.001	0.846155	0.622643	1.35897	vps4	SPAC2G11.06
+	I:818915-818974	69.0007	111.001	106.001	0.650946	0.621624	1.04717	vps4	SPAC2G11.06
-	I:821005-821044	2748	3395	2332	1.17839	0.809426	1.45583	ptc3	SPAC2G11.07c
-	I:821118-821376	4455	5767	4299	1.03629	0.772499	1.34147	ptc3	SPAC2G11.07c
-	I:822429-822488	119.001	131.001	87.0007	1.36781	0.908397	1.50574	smn1	SPAC2G11.08c
+	I:823784-823893	279.001	238.001	177.001	1.57627	1.17227	1.34463	SPAC2G11.09	SPAC2G11.09
-	I:827420-827464	121.001	116.001	102.001	1.18627	1.0431	1.13725	SPAC2G11.10c	SPAC2G11.10c
-	I:827678-827902	40.0007	89.0007	103.001	0.388354	0.449443	0.864079	SPAC2G11.10c	SPAC2G11.10c
+	I:829308-829503	1.0007	17.0007	4.0007	0.250131	0.0588623	4.24943	SPNCRNA.690	SPNCRNA.690
-	I:829312-829355	1313	1874	1305	1.00613	0.70064	1.43602	prh1	SPAC2G11.11c
-	I:829424-829507	505.001	695.001	569.001	0.887522	0.726619	1.22144	prh1	SPAC2G11.11c
+	I:838382-838424	242.001	224.001	145.001	1.66896	1.08036	1.54482	taf111	SPAC2G11.14
+	I:838995-839043	60.0007	81.0007	50.0007	1.2	0.740743	1.61999	taf111	SPAC2G11.14
+	I:839192-839230	196.001	311.001	199.001	0.984925	0.630226	1.56281	taf111	SPAC2G11.14
-	I:841859-841907	31.0007	105.001	132.001	0.234853	0.295243	0.795456	tgs1	SPAC2G11.15c
-	I:842053-842125	57.0007	115.001	138.001	0.413046	0.495655	0.833334	tgs1	SPAC2G11.15c
-	I:842241-842320	44.0007	65.0007	79.0007	0.556966	0.676927	0.822786	tgs1	SPAC2G11.15c
+	I:850691-850729	153.001	182.001	135.001	1.13333	0.84066	1.34815	rpb2	SPAC23G3.01
-	I:862924-863154	0.0007	0.0007	4.0007	0.000174969	1	0.000174969	sib1	SPAC23G3.02c
+	I:870117-870176	0.0007	1.0007	0.0007	1	0.00069951	1429.57	NA	NA
+	I:870880-870952	102.001	145.001	71.0007	1.43662	0.70345	2.04224	sib2	SPAC23G3.03
+	I:876962-877003	549.001	893.001	658.001	0.834347	0.614782	1.35714	SPAC23G3.06	SPAC23G3.06
+	I:877106-877174	513.001	665.001	638.001	0.804075	0.771429	1.04232	SPAC23G3.06	SPAC23G3.06
-	I:879835-879986	277.001	401.001	376.001	0.736703	0.690774	1.06649	snf30	SPAC23G3.07c
+	I:887836-887898	984.001	1255	857.001	1.14819	0.784064	1.46441	rpn6	SPAC23G3.11
+	I:887981-888026	1250	1683	1182	1.05753	0.742721	1.42386	rpn6	SPAC23G3.11
+	I:895407-895596	373.001	502.001	332.001	1.12349	0.743028	1.51205	tfg3	SPAC22H12.02
+	I:895765-895822	1773	2636	2241	0.791165	0.67261	1.17626	tfg3	SPAC22H12.02
+	I:895974-896038	314.001	464.001	300.001	1.04667	0.676725	1.54667	tfg3	SPAC22H12.02
+	I:897163-897241	285.001	293.001	351.001	0.811966	0.972696	0.834758	SPAC22H12.03	SPAC22H12.03
+	I:903172-903245	1225	1637	1500	0.816667	0.74832	1.09133	rpc19	SPAC1687.01
+	I:903343-903391	1041	1753	1437	0.724426	0.593839	1.2199	rpc19	SPAC1687.01
+	I:903468-903545	358.001	414.001	459.001	0.779957	0.864735	0.901961	rpc19	SPAC1687.01
+	I:904628-904679	51.0007	56.0007	31.0007	1.64515	0.910715	1.80643	SPAC1687.02	SPAC1687.02
-	I:905977-906032	702.001	955.001	772.001	0.909327	0.735079	1.23705	rfc4	SPAC1687.03c
-	I:906144-906287	264.001	468.001	333.001	0.792793	0.564103	1.4054	rfc4	SPAC1687.03c
+	I:907045-907089	100.001	148.001	114.001	0.877194	0.675677	1.29824	mcb1	SPAC1687.04
+	I:908871-908923	155.001	197.001	157.001	0.987261	0.786803	1.25478	pli1	SPAC1687.05
+	I:920716-920768	16.0007	33.0007	24.0007	0.666676	0.484859	1.37499	mcp1	SPAC1687.10
+	I:922383-922424	94.0007	131.001	93.0007	1.01075	0.717559	1.4086	spb1	SPAC1687.11
+	I:922518-922570	378.001	414.001	331.001	1.14199	0.913044	1.25075	spb1	SPAC1687.11
+	I:922747-922892	673.001	826.001	511.001	1.31703	0.81477	1.61644	spb1	SPAC1687.11
-	I:925446-925502	31.0007	111.001	94.0007	0.329792	0.279284	1.18085	coq4	SPAC1687.12c
+	I:925852-925961	0.0007	0.0007	18.0007	3.88874e-05	1	3.88874e-05	NA	NA
-	I:925857-925961	19.0007	14.0007	8.0007	2.37488	1.35713	1.74993	coq4	SPAC1687.12c
-	I:926066-926121	169.001	288.001	254.001	0.665355	0.586807	1.13386	coq4	SPAC1687.12c
-	I:926671-926735	215.001	179.001	162.001	1.32716	1.20112	1.10494	csn5	SPAC1687.13c
-	I:927381-927488	77.0007	104.001	91.0007	0.846155	0.740386	1.14286	csn5	SPAC1687.13c
+	I:929957-930005	500.001	577.001	408.001	1.22549	0.866551	1.41421	gsk3	SPAC1687.15
+	I:930196-930677	350.001	343.001	265.001	1.32075	1.02041	1.29434	gsk3	SPAC1687.15
-	I:935668-935746	300.001	344.001	311.001	0.96463	0.872093	1.10611	SPAC1687.17c	SPAC1687.17c
-	I:935812-935859	624.001	683.001	644.001	0.968944	0.913616	1.06056	SPAC1687.17c	SPAC1687.17c
-	I:935899-935942	432.001	464.001	417.001	1.03597	0.931035	1.11271	SPAC1687.17c	SPAC1687.17c
-	I:936371-936452	63.0007	140.001	156.001	0.403849	0.450003	0.897436	ssl3	SPAC1687.18c
-	I:937719-937759	197.001	460.001	398.001	0.494976	0.428262	1.15578	ssl3	SPAC1687.18c
-	I:937891-937927	125.001	210.001	213.001	0.586856	0.595239	0.985916	ssl3	SPAC1687.18c
-	I:938958-939001	55.0007	117.001	81.0007	0.679015	0.470089	1.44444	SPAC1687.19c	SPAC1687.19c
-	I:939575-939629	194.001	311.001	322.001	0.602485	0.623795	0.965839	SPAC1687.19c	SPAC1687.19c
+	I:941989-942214	535.001	986.001	1006	0.531809	0.542597	0.980119	SPAC1687.21	SPAC1687.21
+	I:942296-942450	2287	4285	4401	0.519655	0.533722	0.973642	SPAC1687.21	SPAC1687.21
+	I:942573-942614	722.001	1095	1113	0.648697	0.659361	0.983828	SPAC1687.21	SPAC1687.21
+	I:942680-942726	301.001	398.001	378.001	0.796297	0.756282	1.05291	SPAC1687.21	SPAC1687.21
+	I:942748-942804	236.001	330.001	271.001	0.870849	0.715152	1.21771	SPAC1687.21	SPAC1687.21
-	I:943692-943740	91.0007	134.001	51.0007	1.7843	0.679106	2.62743	puf3	SPAC1687.22c
-	I:943904-943960	122.001	151.001	64.0007	1.90624	0.807948	2.35936	puf3	SPAC1687.22c
-	I:948132-948480	828.001	1024	778.001	1.06427	0.808594	1.3162	tim10	SPAC222.03c
+	I:949680-949728	80.0007	83.0007	66.0007	1.21212	0.963856	1.25757	tam1	SPAC222.19
-	I:952394-952453	92.0007	84.0007	67.0007	1.37313	1.09524	1.25373	mss1	SPAC222.05c
+	I:953174-953227	2776	3497	2837	0.978498	0.793823	1.23264	mak16	SPAC222.06
-	I:955585-955649	49.0007	135.001	112.001	0.437504	0.362966	1.20536	hri2	SPAC222.07c
-	I:956184-956233	126.001	188.001	98.0007	1.28571	0.670214	1.91836	hri2	SPAC222.07c
-	I:956272-956359	254.001	380.001	203.001	1.25123	0.668422	1.87192	hri2	SPAC222.07c
+	I:960417-960607	76.0007	146.001	106.001	0.716983	0.52055	1.37736	seb1	SPAC222.09
-	I:967958-968029	316.001	605.001	645.001	0.489923	0.522315	0.937985	SPAC222.17	SPAC222.17
-	I:971404-971446	71.0007	80.0007	34.0007	2.08821	0.887501	2.35291	SPAC222.13c	SPAC222.13c
-	I:972268-972319	312.001	391.001	246.001	1.26829	0.797954	1.58943	SPAC222.13c	SPAC222.13c
-	I:972644-972756	140.001	208.001	113.001	1.23894	0.673078	1.8407	SPAC222.13c	SPAC222.13c
-	I:976137-976244	96.0007	137.001	105.001	0.914286	0.700731	1.30476	SPAC222.14c	SPAC222.14c
-	I:976330-976388	716.001	1123	830.001	0.862651	0.637578	1.35301	SPAC222.14c	SPAC222.14c
-	I:976463-976576	231.001	374.001	316.001	0.731013	0.617648	1.18354	SPAC222.14c	SPAC222.14c
+	I:977757-977803	10.0007	4.0007	9.0007	1.1111	2.49974	0.444488	meu13	SPAC222.15
+	I:977857-977904	4.0007	4.0007	2.0007	1.99965	1	1.99965	meu13	SPAC222.15
+	I:978006-978048	2.0007	5.0007	4.0007	0.500087	0.400084	1.24996	meu13	SPAC222.15
+	I:978189-978332	41.0007	14.0007	0.0007	58572.4	2.92848	20001	meu13	SPAC222.15
+	I:979021-979119	49.0007	107.001	123.001	0.398377	0.457947	0.869919	SPAC222.18	SPAC222.18
+	I:979176-979214	190.001	326.001	220.001	0.863637	0.582823	1.48182	SPAC222.18	SPAC222.18
-	I:980026-980092	119.001	155.001	99.0007	1.20202	0.767743	1.56565	csn3	SPAC222.16c
-	I:980239-980288	101.001	75.0007	88.0007	1.14773	1.34666	0.852274	csn3	SPAC222.16c
-	I:980378-980433	81.0007	133.001	117.001	0.69231	0.609025	1.13675	csn3	SPAC222.16c
-	I:980532-980627	66.0007	71.0007	88.0007	0.750002	0.929578	0.80682	csn3	SPAC222.16c
-	I:980774-980845	75.0007	132.001	57.0007	1.31579	0.568184	2.31577	csn3	SPAC222.16c
+	I:980894-980948	0.0007	0.0007	0.0007	1	1	1	NA	NA
-	I:980898-980943	88.0007	132.001	79.0007	1.11392	0.666668	1.67088	csn3	SPAC222.16c
+	I:988422-988461	579.001	968.001	781.001	0.741357	0.598141	1.23944	SPAC821.05	SPAC821.05
+	I:988568-988747	412.001	586.001	467.001	0.882227	0.703072	1.25482	SPAC821.05	SPAC821.05
+	I:990289-990338	113.001	117.001	73.0007	1.54794	0.965812	1.60273	spn2	SPAC821.06
+	I:990413-990471	160.001	189.001	138.001	1.15942	0.846561	1.36956	spn2	SPAC821.06
+	I:990600-990711	1126	1257	900.001	1.25111	0.895784	1.39667	spn2	SPAC821.06
+	I:990793-990855	1436	1544	1084	1.32472	0.930052	1.42435	spn2	SPAC821.06
-	I:1001761-1001785	0.0007	0.0007	0.0007	1	1	1	NA	NA
+	I:1008581-1008848	429.001	591.001	355.001	1.20845	0.725889	1.66479	orb6	SPAC821.12
+	I:1009023-1009068	145.001	268.001	184.001	0.788044	0.541046	1.45652	orb6	SPAC821.12
+	I:1011417-1011485	0.0007	0.0007	3.0007	0.000233279	1	0.000233279	NA	NA
-	I:1016669-1016729	95.0007	75.0007	89.0007	1.06742	1.26666	0.842698	SPAC139.01c	SPAC139.01c
-	I:1018827-1018868	166.001	307.001	198.001	0.838384	0.540718	1.5505	SPAC139.01c	SPAC139.01c
+	I:1019268-1019334	3.0007	2.0007	4.0007	0.750044	1.49983	0.500087	SPNCRNA.704	SPNCRNA.704
+	I:1020771-1020819	0.0007	0.0007	11.0007	6.36323e-05	1	6.36323e-05	SPNCRNA.704	SPNCRNA.704
+	I:1022807-1022846	89.0007	93.0007	52.0007	1.71153	0.95699	1.78845	SPAC139.03	SPAC139.03
+	I:1023794-1023835	337.001	389.001	265.001	1.2717	0.866324	1.46792	SPAC139.03	SPAC139.03
+	I:1030287-1030337	98.0007	192.001	143.001	0.685316	0.510418	1.34266	hat1	SPAC139.06
+	I:1030441-1030502	594.001	632.001	539.001	1.10204	0.939873	1.17254	hat1	SPAC139.06
-	I:1030721-1030800	0.0007	0.0007	0.0007	1	1	1	NA	NA
+	I:1030721-1030810	3205	3603	3686	0.869506	0.889537	0.977482	hat1	SPAC139.06
+	I:1030926-1030997	477.001	658.001	512.001	0.931641	0.724924	1.28516	hat1	SPAC139.06
+	I:1031361-1031417	166.001	154.001	160.001	1.0375	1.07792	0.9625	hat1	SPAC139.06
+	I:1032215-1032257	719.001	1180	1142	0.629597	0.609322	1.03327	crn1	SPAC23C4.02
+	I:1032310-1032358	838.001	1167	993.001	0.843907	0.718081	1.17523	crn1	SPAC23C4.02
+	I:1032586-1032627	334.001	539.001	407.001	0.820639	0.619667	1.32432	crn1	SPAC23C4.02
+	I:1032716-1032765	240.001	370.001	350.001	0.685715	0.648649	1.05714	crn1	SPAC23C4.02
+	I:1036219-1036308	0.0007	0.0007	273.001	2.5641e-06	1	2.5641e-06	SPAC23C4.04c	SPAC23C4.04c
+	I:1036343-1036396	107.001	237.001	469.001	0.228146	0.451478	0.505331	SPAC23C4.04c	SPAC23C4.04c
-	I:1038061-1038115	1695	1590	1247	1.35926	1.06604	1.27506	SPAC23C4.05c	SPAC23C4.05c
+	I:1041598-1041672	861.001	870.001	580.001	1.48448	0.989655	1.5	rho3	SPAC23C4.08
+	I:1041745-1042069	157.001	202.001	111.001	1.41441	0.777228	1.81981	rho3	SPAC23C4.08
-	I:1043264-1043381	413.001	471.001	505.001	0.817822	0.876858	0.932673	SPAC23C4.09c	SPAC23C4.09c
-	I:1043512-1043595	442.001	585.001	488.001	0.905738	0.755556	1.19877	SPAC23C4.09c	SPAC23C4.09c
-	I:1043671-1043719	304.001	403.001	370.001	0.821622	0.754343	1.08919	SPAC23C4.09c	SPAC23C4.09c
-	I:1043789-1044000	1198	1443	1495	0.801338	0.830215	0.965217	SPAC23C4.09c	SPAC23C4.09c
+	I:1043823-1044000	0.0007	0.0007	3.0007	0.000233279	1	0.000233279	NA	NA
+	I:1047385-1047434	84.0007	167.001	168.001	0.500002	0.502996	0.994048	atp18	SPAC23C4.11
+	I:1047485-1047529	75.0007	123.001	126.001	0.59524	0.609758	0.976191	atp18	SPAC23C4.11
+	I:1049198-1049364	81.0007	225.001	129.001	0.627909	0.360002	1.74418	hhp2	SPAC23C4.12
+	I:1050088-1050174	66.0007	70.0007	64.0007	1.03125	0.942858	1.09375	hhp2	SPAC23C4.12
+	I:1051739-1051782	78.0007	98.0007	96.0007	0.812501	0.79592	1.02083	bet1	SPAC23C4.13
+	I:1051921-1051970	558.001	663.001	444.001	1.25676	0.841629	1.49324	bet1	SPAC23C4.13
+	I:1053167-1053243	441.001	503.001	514.001	0.857977	0.87674	0.978599	alg1	SPAC23C4.14
+	I:1053676-1053719	1039	1319	1258	0.825914	0.787718	1.04849	alg1	SPAC23C4.14
+	I:1054254-1054345	92.0007	95.0007	61.0007	1.50819	0.968421	1.55737	alg1	SPAC23C4.14
+	I:1054809-1054873	506.001	616.001	576.001	0.878472	0.821429	1.06944	rpb5	SPAC23C4.15
+	I:1054956-1055167	1809	3035	2662	0.679564	0.596046	1.14012	rpb5	SPAC23C4.15
+	I:1058415-1058464	138.001	107.001	89.0007	1.55056	1.28972	1.20225	trm402	SPAC23C4.17
+	I:1058514-1058622	194.001	181.001	170.001	1.14118	1.07182	1.06471	trm402	SPAC23C4.17
+	I:1059777-1059837	807.001	904.001	975.001	0.827692	0.892699	0.92718	trm402	SPAC23C4.17
-	I:1060097-1060136	0.0007	0.0007	2.0007	0.000349878	1	0.000349878	rad4	SPAC23C4.18c
+	I:1060104-1060142	419.001	461.001	397.001	1.05542	0.908894	1.16121	trm402	SPAC23C4.17
+	I:1060670-1060708	922.001	1028	789.001	1.16857	0.896887	1.30291	trm402	SPAC23C4.17
-	I:1062564-1062630	325.001	441.001	256.001	1.26953	0.736962	1.72265	rad4	SPAC23C4.18c
-	I:1062738-1062795	163.001	272.001	173.001	0.942197	0.599266	1.57225	rad4	SPAC23C4.18c
-	I:1067718-1067772	33.0007	37.0007	20.0007	1.64998	0.891894	1.84997	SPAC1A6.01c	SPAC1A6.01c
+	I:1069856-1070038	0.0007	0.0007	0.0007	1	1	1	SPAC1A6.02	SPAC1A6.02
-	I:1070138-1070204	2017	1511	568.001	3.55105	1.33488	2.66021	SPAC1A6.03c	SPAC1A6.03c
-	I:1072537-1072897	0.0007	13.0007	0.0007	1	5.38433e-05	18572.4	NA	NA
-	I:1072537-1072907	0.0007	506.001	91.0007	7.69225e-06	1.3834e-06	5.5604	NA	NA
+	I:1076806-1076848	0.0007	2.0007	0.0007	1	0.000349878	2858.14	NA	NA
-	I:1080606-1080658	118.001	131.001	169.001	0.698226	0.900764	0.775149	SPAC1A6.05c	SPAC1A6.05c
-	I:1081433-1081470	1249	1428	1062	1.17608	0.87465	1.34463	SPAC1A6.05c	SPAC1A6.05c
-	I:1083142-1083193	0.0007	5.0007	0.0007	1	0.00013998	7143.86	meu31	SPAC1A6.06c
-	I:1089044-1089306	1003	1629	1292	0.776316	0.615715	1.26084	lag1	SPAC1A6.09c
-	I:1094560-1094615	110.001	119.001	139.001	0.791368	0.92437	0.856116	hus5	SPAC30D11.13
-	I:1094695-1094744	126.001	111.001	124.001	1.01613	1.13513	0.895162	hus5	SPAC30D11.13
-	I:1094854-1094896	527.001	430.001	485.001	1.0866	1.22558	0.886598	hus5	SPAC30D11.13
-	I:1094920-1095141	514.001	451.001	458.001	1.12227	1.13969	0.984716	hus5	SPAC30D11.13
-	I:1095274-1095327	256.001	253.001	245.001	1.0449	1.01186	1.03265	hus5	SPAC30D11.13
-	I:1096924-1097011	4914	5966	6584	0.746355	0.823667	0.906136	rpl3802	SPAC30D11.12
-	I:1097198-1097247	1241	1428	1497	0.828991	0.869048	0.953908	rpl3802	SPAC30D11.12
-	I:1101979-1102022	123.001	208.001	116.001	1.06034	0.591348	1.7931	cwf19	SPAC30D11.09
-	I:1102290-1102334	297.001	360.001	219.001	1.35616	0.825	1.64383	cwf19	SPAC30D11.09
+	I:1106203-1106252	498.001	648.001	412.001	1.20874	0.768519	1.57281	phf2	SPAC30D11.08c
-	I:1107351-1107409	0.0007	1.0007	0.0007	1	0.00069951	1429.57	nth1	SPAC30D11.07
+	I:1108703-1108758	87.0007	119.001	65.0007	1.33846	0.731094	1.83076	hfl1	SPAC30D11.06c
+	I:1108846-1109054	329.001	449.001	237.001	1.38818	0.73274	1.89451	hfl1	SPAC30D11.06c
-	I:1110293-1110755	103.001	165.001	108.001	0.953704	0.624244	1.52777	aps3	SPAC30D11.05
-	I:1110809-1110851	140.001	151.001	78.0007	1.79486	0.927153	1.93589	aps3	SPAC30D11.05
+	I:1112464-1112507	553.001	767.001	498.001	1.11044	0.720991	1.54016	nup124	SPAC30D11.04c
-	I:1116202-1116246	1110	1404	1180	0.940678	0.790598	1.18983	ddx27	SPAC30D11.03
-	I:1116367-1116414	394.001	518.001	422.001	0.933649	0.760618	1.22749	ddx27	SPAC30D11.03
-	I:1135061-1135194	1180	1741	1832	0.644105	0.677772	0.950328	mug64	SPAC56F8.05c
-	I:1135402-1135516	1158	1611	1656	0.699275	0.718808	0.972826	mug64	SPAC56F8.05c
-	I:1135684-1135728	357.001	591.001	643.001	0.55521	0.604061	0.919129	mug64	SPAC56F8.05c
-	I:1135776-1135931	834.001	1048	1116	0.747312	0.795802	0.939068	mug64	SPAC56F8.05c
-	I:1136754-1136796	349.001	265.001	232.001	1.50431	1.31698	1.14224	alg10	SPAC56F8.06c
+	I:1139333-1139447	134.001	208.001	168.001	0.79762	0.644232	1.23809	mud1	SPAC56F8.08
+	I:1145696-1145887	83.0007	213.001	143.001	0.580422	0.389673	1.48951	spc3	SPAC56F8.11
+	I:1146041-1146109	297.001	453.001	297.001	1	0.65563	1.52525	spc3	SPAC56F8.11
+	I:1156911-1156995	0.0007	0.0007	0.0007	1	1	1	NA	NA
-	I:1170029-1170168	0.0007	220.001	0.0007	1	3.18181e-06	314287	NA	NA
-	I:1170260-1170306	0.0007	0.0007	0.0007	1	1	1	SPAC22A12.08c	SPAC22A12.08c
-	I:1170461-1170503	440.001	488.001	460.001	0.956522	0.901639	1.06087	SPAC22A12.08c	SPAC22A12.08c
-	I:1170461-1170522	0.0007	0.0007	0.0007	1	1	1	SPAC22A12.08c	SPAC22A12.08c
-	I:1171270-1171361	308.001	535.001	470.001	0.65532	0.575701	1.1383	SPAC22A12.08c	SPAC22A12.08c
-	I:1171856-1171899	44.0007	56.0007	44.0007	1	0.785717	1.27272	SPAC22A12.08c	SPAC22A12.08c
-	I:1171953-1171998	196.001	167.001	248.001	0.790323	1.17365	0.673388	SPAC22A12.08c	SPAC22A12.08c
-	I:1171956-1171998	24.0007	29.0007	0.0007	34286.7	0.82759	41429.6	SPAC22A12.08c	SPAC22A12.08c
-	I:1172789-1172832	99.0007	162.001	166.001	0.596387	0.611113	0.975904	sap114	SPAC22A12.09c
-	I:1173207-1173292	187.001	255.001	155.001	1.20645	0.733334	1.64516	sap114	SPAC22A12.09c
+	I:1173239-1173292	0.0007	0.0007	0.0007	1	1	1	SPAC22A12.10	SPAC22A12.10
-	I:1173609-1173672	52.0007	58.0007	35.0007	1.4857	0.896553	1.65713	sap114	SPAC22A12.09c
-	I:1173979-1174028	924.001	1049	909.001	1.0165	0.880839	1.15402	sap114	SPAC22A12.09c
+	I:1174707-1174757	1072	1761	1623	0.660505	0.608745	1.08503	SPAC22A12.10	SPAC22A12.10
+	I:1176527-1176578	0.0007	0.0007	0.0007	1	1	1	SPAC22A12.10	SPAC22A12.10
-	I:1182122-1182166	234.001	247.001	283.001	0.826856	0.947369	0.872792	SPAC22A12.14c	SPAC22A12.14c
-	I:1182217-1182272	189.001	211.001	231.001	0.818182	0.895735	0.91342	SPAC22A12.14c	SPAC22A12.14c
-	I:1182776-1182824	0.0007	1.0007	0.0007	1	0.00069951	1429.57	bip1	SPAC22A12.15c
+	I:1186337-1186396	2539	3410	3647	0.696189	0.744575	0.935015	SPAC22A12.16	SPAC22A12.16
+	I:1192592-1192661	30.0007	98.0007	128.001	0.234379	0.306127	0.765626	SPAC4C5.01	SPAC4C5.01
+	I:1192704-1192778	52.0007	163.001	193.001	0.269433	0.319021	0.84456	SPAC4C5.01	SPAC4C5.01
+	I:1192841-1192915	95.0007	472.001	515.001	0.184467	0.201272	0.916505	SPAC4C5.01	SPAC4C5.01
+	I:1193010-1193061	282.001	1235	1435	0.196516	0.228341	0.860627	SPAC4C5.01	SPAC4C5.01
+	I:1193145-1193196	125.001	544.001	670.001	0.186568	0.22978	0.81194	SPAC4C5.01	SPAC4C5.01
-	I:1194407-1194519	3898	3668	2737	1.42419	1.0627	1.34015	ryh1	SPAC4C5.02c
-	I:1194631-1194710	1329	1505	911.001	1.45884	0.883057	1.65203	ryh1	SPAC4C5.02c
-	I:1194870-1194913	185.001	193.001	98.0007	1.88775	0.958549	1.96938	ryh1	SPAC4C5.02c
+	I:1198541-1198591	77.0007	82.0007	69.0007	1.11594	0.939025	1.1884	rad31	SPAC4C5.04
+	I:1199020-1199073	81.0007	108.001	138.001	0.586959	0.750002	0.78261	rad31	SPAC4C5.04
+	I:1199219-1199297	40.0007	53.0007	28.0007	1.42856	0.75472	1.89283	rad31	SPAC4C5.04
+	I:1199397-1199453	89.0007	153.001	158.001	0.563293	0.581701	0.968355	rad31	SPAC4C5.04
-	I:1199732-1199814	0.0007	84.0007	0.0007	1	8.33326e-06	120001	SPNCRNA.722	SPNCRNA.722
+	I:1200118-1200311	0.0007	0.0007	54.0007	1.29628e-05	1	1.29628e-05	SPNCRNA.723	SPNCRNA.723
+	I:1200362-1200570	0.0007	0.0007	0.0007	1	1	1	SPNCRNA.723	SPNCRNA.723
-	I:1210358-1210411	102.001	156.001	79.0007	1.29114	0.653848	1.97467	prp22	SPAC10F6.02c
-	I:1211984-1212204	2108	2670	2552	0.826019	0.789513	1.04624	cts1	SPAC10F6.03c
+	I:1213504-1213548	6.0007	6.0007	2.0007	2.9993	1	2.9993	SPAC10F6.04	SPAC10F6.04
+	I:1214870-1214948	0.0007	336.001	84.0007	8.33326e-06	2.08333e-06	3.99998	SPAC10F6.04	SPAC10F6.04
-	I:1215638-1215722	632.001	658.001	435.001	1.45287	0.960486	1.51264	ubc6	SPAC10F6.05c
-	I:1215861-1215901	548.001	637.001	439.001	1.24829	0.860283	1.45102	ubc6	SPAC10F6.05c
-	I:1220440-1220494	117.001	139.001	134.001	0.873135	0.841727	1.03731	SPAC10F6.08c	SPAC10F6.08c
-	I:1220703-1220754	88.0007	64.0007	70.0007	1.25714	1.375	0.914287	SPAC10F6.08c	SPAC10F6.08c
-	I:1224778-1224821	55.0007	96.0007	47.0007	1.17021	0.57292	2.04254	psm3	SPAC10F6.09c
+	I:1225725-1225810	118.001	238.001	186.001	0.63441	0.4958	1.27957	SPAC10F6.10	SPAC10F6.10
+	I:1225936-1226038	316.001	521.001	516.001	0.612404	0.606526	1.00969	SPAC10F6.10	SPAC10F6.10
-	I:1230057-1230180	0.0007	3.0007	0.0007	1	0.000233279	4286.71	mam4	SPAC10F6.12c
-	I:1230093-1230180	6.0007	2.0007	2.0007	2.9993	2.9993	1	mam4	SPAC10F6.12c
+	I:1236384-1236425	0.0007	0.0007	0.0007	1	1	1	SPAC10F6.15	SPAC10F6.15
+	I:1238979-1239024	378.001	445.001	393.001	0.961832	0.849438	1.13232	mug134	SPAC10F6.16
+	I:1239108-1239172	469.001	722.001	625.001	0.7504	0.649585	1.1552	mug134	SPAC10F6.16
-	I:1242967-1243019	0.0007	0.0007	0.0007	1	1	1	alg13	SPAC56E4.02c
-	I:1252807-1253429	738.001	1122	778.001	0.948586	0.657754	1.44216	cut6	SPAC56E4.04c
+	I:1255953-1256011	1788	1802	1562	1.14469	0.992231	1.15365	mug69	SPAC56E4.05
-	I:1262609-1262654	66.0007	135.001	91.0007	0.725277	0.488892	1.48351	SPAC1420.01c	SPAC1420.01c
+	I:1266352-1266399	1080	1186	1005	1.07463	0.910624	1.1801	rpn501	SPAC1420.03
+	I:1270916-1271021	339.001	368.001	263.001	1.28897	0.921196	1.39924	yip12	SPAPB17E12.02
+	I:1271370-1271444	179.001	219.001	153.001	1.16993	0.817352	1.43137	yip12	SPAPB17E12.02
+	I:1271801-1271838	19.0007	57.0007	11.0007	1.72723	0.333342	5.18155	SPAPB17E12.03	SPAPB17E12.03
+	I:1271972-1272014	773.001	1030	772.001	1.0013	0.750486	1.3342	SPAPB17E12.03	SPAPB17E12.03
-	I:1274077-1274130	94.0007	17.0007	9.0007	10.4437	5.52923	1.88882	csn2	SPAPB17E12.04c
-	I:1274191-1274230	375.001	168.001	102.001	3.67645	2.23214	1.64705	csn2	SPAPB17E12.04c
-	I:1274312-1274352	81.0007	128.001	73.0007	1.10959	0.632815	1.75342	csn2	SPAPB17E12.04c
-	I:1274447-1274489	110.001	48.0007	33.0007	3.33328	2.29165	1.45454	csn2	SPAPB17E12.04c
+	I:1275769-1275836	12526	15162	16164	0.774932	0.826144	0.93801	rpl3703	SPAPB17E12.05
+	I:1276846-1276936	71.0007	174.001	146.001	0.486304	0.408048	1.19178	sos7	SPAPB17E12.06
+	I:1276986-1277040	40.0007	124.001	83.0007	0.481932	0.322584	1.49397	sos7	SPAPB17E12.06
+	I:1277108-1277168	25.0007	30.0007	27.0007	0.925928	0.833337	1.11111	sos7	SPAPB17E12.06
+	I:1277270-1277312	11.0007	17.0007	15.0007	0.733346	0.647073	1.13333	sos7	SPAPB17E12.06
+	I:1277419-1277457	35.0007	67.0007	23.0007	1.52172	0.522393	2.91299	sos7	SPAPB17E12.06
-	I:1278092-1278139	44.0007	87.0007	66.0007	0.66667	0.505751	1.31818	sen2	SPAPB17E12.07c
+	I:1279779-1279819	70.0007	102.001	67.0007	1.04478	0.686277	1.52238	SPAPB17E12.08	SPAPB17E12.08
+	I:1279869-1279952	88.0007	168.001	93.0007	0.946237	0.523812	1.80645	SPAPB17E12.08	SPAPB17E12.08
+	I:1281060-1281106	0.0007	12.0007	9.0007	7.77717e-05	5.83299e-05	1.33331	SPAPB17E12.09	SPAPB17E12.09
-	I:1282073-1282116	14.0007	21.0007	8.0007	1.74993	0.666678	2.62486	SPAPB17E12.10c	SPAPB17E12.10c
-	I:1282167-1282340	15.0007	19.0007	19.0007	0.789481	0.789481	1	SPAPB17E12.10c	SPAPB17E12.10c
+	I:1283335-1283386	423.001	635.001	431.001	0.981439	0.666142	1.47332	SPAPB17E12.11	SPAPB17E12.11
+	I:1283504-1283562	455.001	520.001	417.001	1.09113	0.875	1.247	SPAPB17E12.11	SPAPB17E12.11
+	I:1283642-1283758	750.001	692.001	612.001	1.22549	1.08381	1.13072	SPAPB17E12.11	SPAPB17E12.11
+	I:1284105-1284151	264.001	387.001	290.001	0.910345	0.682171	1.33448	SPAPB17E12.11	SPAPB17E12.11
-	I:1284301-1284565	0.0007	1.0007	0.0007	1	0.00069951	1429.57	NA	NA
-	I:1284484-1284565	0.0007	0.0007	1.0007	0.00069951	1	0.00069951	SPAPB17E12.12c	SPAPB17E12.12c
+	I:1285629-1285700	10819	15984	15266	0.708699	0.676864	1.04703	rpl1802	SPAPB17E12.13
-	I:1293689-1293751	69.0007	47.0007	56.0007	1.23214	1.46808	0.839288	SPAC1565.02c	SPAC1565.02c
-	I:1296255-1296413	317.001	863.001	512.001	0.619141	0.367324	1.68555	ste4	SPAC1565.04c
-	I:1300242-1300281	213.001	183.001	133.001	1.6015	1.16393	1.37594	spg1	SPAC1565.06c
-	I:1300356-1300396	276.001	247.001	193.001	1.43005	1.11741	1.27979	spg1	SPAC1565.06c
-	I:1300480-1300633	365.001	474.001	309.001	1.18123	0.770043	1.53398	spg1	SPAC1565.06c
-	I:1300842-1300888	86.0007	69.0007	72.0007	1.19444	1.24637	0.958334	spg1	SPAC1565.06c
-	I:1305542-1305580	165.001	248.001	165.001	1	0.665324	1.50303	SPAC1565.07c	SPAC1565.07c
+	I:1305719-1305849	0.0007	1.0007	0.0007	1	0.00069951	1429.57	NA	NA
+	I:1306512-1306568	1824	2345	1433	1.27285	0.777825	1.63643	cdc48	SPAC1565.08
-	I:1319325-1319401	0.0007	0.0007	1.0007	0.00069951	1	0.00069951	tnr3	SPAC6F12.05c
+	I:1321483-1321781	637.001	1144	897.001	0.710145	0.556818	1.27536	tom20	SPAC6F12.07
+	I:1321841-1321902	1118	1746	1441	0.77585	0.640321	1.21166	tom20	SPAC6F12.07
+	I:1322088-1322137	5560	8896	7663	0.725564	0.625	1.1609	tom20	SPAC6F12.07
-	I:1323955-1323998	282.001	407.001	340.001	0.829412	0.692875	1.19706	SPAC6F12.08c	SPAC6F12.08c
-	I:1324140-1324194	68.0007	126.001	107.001	0.635516	0.539685	1.17757	SPAC6F12.08c	SPAC6F12.08c
-	I:1324252-1324298	72.0007	120.001	80.0007	0.900001	0.600002	1.5	SPAC6F12.08c	SPAC6F12.08c
-	I:1324377-1324430	16.0007	44.0007	20.0007	0.800007	0.363646	2.19996	SPAC6F12.08c	SPAC6F12.08c
+	I:1325005-1325085	17.0007	22.0007	28.0007	0.607153	0.772735	0.78572	rdp1	SPAC6F12.09
-	I:1334921-1335029	153.001	208.001	80.0007	1.91249	0.735578	2.59999	sfc1	SPAC6F12.11c
+	I:1336320-1336388	1156	1444	907.001	1.27453	0.800554	1.59206	par2	SPAC6F12.12
+	I:1336326-1336374	0.0007	0.0007	0.0007	1	1	1	par2	SPAC6F12.12
+	I:1336632-1336704	37.0007	46.0007	22.0007	1.6818	0.804351	2.09087	par2	SPAC6F12.12
+	I:1336901-1336951	59.0007	121.001	44.0007	1.3409	0.487606	2.74997	par2	SPAC6F12.12
+	I:1337346-1337401	92.0007	148.001	76.0007	1.21052	0.621623	1.94736	par2	SPAC6F12.12
-	I:1339375-1339580	635.001	1118	962.001	0.660083	0.567979	1.16216	fps1	SPAC6F12.13c
-	I:1339700-1339868	143.001	299.001	188.001	0.760639	0.478262	1.59042	fps1	SPAC6F12.13c
+	I:1340533-1340825	102.001	157.001	103.001	0.990291	0.649683	1.52427	cut23	SPAC6F12.14
+	I:1341544-1341582	78.0007	92.0007	42.0007	1.85713	0.847827	2.19046	cut23	SPAC6F12.14
-	I:1342922-1342978	160.001	170.001	172.001	0.930233	0.941177	0.988372	cut9	SPAC6F12.15c
-	I:1343114-1343167	39.0007	43.0007	41.0007	0.95122	0.906978	1.04878	cut9	SPAC6F12.15c
-	I:1348506-1348569	0.0007	10.0007	5.0007	0.00013998	6.99951e-05	1.99986	mtr4	SPAC6F12.16c
+	I:1350871-1350914	671.001	768.001	446.001	1.50448	0.873698	1.72197	rna14	SPAC6F12.17
-	I:1353236-1353423	306.001	540.001	385.001	0.794806	0.566667	1.4026	nup40	SPAC19E9.01c
+	I:1354419-1354687	218.001	165.001	231.001	0.943723	1.32121	0.714287	fin1	SPAC19E9.02
+	I:1354711-1354757	186.001	135.001	214.001	0.869159	1.37778	0.630842	fin1	SPAC19E9.02
+	I:1368240-1368280	249.001	262.001	274.001	0.908759	0.950382	0.956204	cyp1	SPAC57A10.03
+	I:1368322-1368387	669.001	742.001	855.001	0.782456	0.901617	0.867836	cyp1	SPAC57A10.03
+	I:1368441-1368645	920.001	877.001	1072	0.858209	1.04903	0.818097	cyp1	SPAC57A10.03
+	I:1368725-1368807	175.001	224.001	232.001	0.754311	0.781251	0.965517	cyp1	SPAC57A10.03
+	I:1368904-1368944	242.001	423.001	442.001	0.547512	0.572105	0.957014	cyp1	SPAC57A10.03
+	I:1370394-1370457	33.0007	53.0007	53.0007	0.622646	0.622646	1	mug10	SPAC57A10.04
+	I:1371612-1371669	6.0007	0.0007	16.0007	0.375027	8572.43	4.37481e-05	NA	NA
-	I:1371620-1371673	61.0007	137.001	140.001	0.435717	0.445258	0.978572	sgf11	SPAC57A10.14
-	I:1372044-1372280	795.001	1223	1271	0.625492	0.650041	0.962234	sgf11	SPAC57A10.14
+	I:1376947-1377031	5.0007	7.0007	8.0007	0.625033	0.714314	0.875011	mug15	SPAC57A10.06
-	I:1378620-1378662	38.0007	24.0007	26.0007	1.46153	1.58332	0.923079	SPAC57A10.08c	SPAC57A10.08c
-	I:1378773-1378822	122.001	148.001	84.0007	1.45238	0.824325	1.7619	SPAC57A10.08c	SPAC57A10.08c
-	I:1380050-1380100	0.0007	0.0007	0.0007	1	1	1	NA	NA
-	I:1380975-1381267	2057	1889	1283	1.60327	1.08894	1.47233	nhp6	SPAC57A10.09c
-	I:1381326-1381406	1493	1241	813.001	1.83641	1.20306	1.52644	nhp6	SPAC57A10.09c
+	I:1381371-1381406	2.0007	0.0007	0.0007	2858.14	2858.14	1	NA	NA
+	I:1381617-1381680	0.0007	0.0007	0.0007	1	1	1	NA	NA
-	I:1383224-1383299	2394	2538	2021	1.18456	0.943262	1.25581	sla1	SPAC57A10.10c
-	I:1384723-1384791	902.001	1310	1064	0.847744	0.68855	1.2312	tim40	SPAC57A10.11c
+	I:1388026-1388066	83.0007	175.001	83.0007	1	0.474288	2.10842	cdc17	SPAC20G8.01
+	I:1388574-1388636	302.001	536.001	296.001	1.02027	0.563433	1.81081	cdc17	SPAC20G8.01
-	I:1399970-1400026	148.001	214.001	140.001	1.05714	0.69159	1.52857	cdc15	SPAC20G8.05c
-	I:1402464-1402655	149.001	175.001	212.001	0.702831	0.851429	0.825472	cdc15	SPAC20G8.05c
-	I:1402747-1402805	241.001	320.001	322.001	0.748448	0.753126	0.993789	cdc15	SPAC20G8.05c
+	I:1411957-1412017	0.0007	1.0007	0.0007	1	0.00069951	1429.57	NA	NA
-	I:1412214-1412261	382.001	404.001	306.001	1.24837	0.945545	1.32026	fft1	SPAC20G8.08c
-	I:1412792-1412835	80.0007	149.001	89.0007	0.898877	0.536915	1.67415	fft1	SPAC20G8.08c
-	I:1413237-1413275	152.001	240.001	227.001	0.669605	0.633334	1.05727	fft1	SPAC20G8.08c
-	I:1413410-1413448	1025	1357	1082	0.94732	0.755343	1.25416	fft1	SPAC20G8.08c
-	I:1418440-1418508	643.001	830.001	594.001	1.08249	0.774699	1.39731	SPAC20G8.09c	SPAC20G8.09c
-	I:1418654-1418693	430.001	774.001	547.001	0.786106	0.555556	1.41499	SPAC20G8.09c	SPAC20G8.09c
+	I:1422071-1422179	79.0007	113.001	79.0007	1	0.699117	1.43038	SPAC3A12.02	SPAC3A12.02
+	I:1422552-1422610	36.0007	62.0007	49.0007	0.734698	0.58065	1.2653	SPAC3A12.02	SPAC3A12.02
-	I:1425161-1425230	186.001	267.001	260.001	0.715385	0.69663	1.02692	SPAC3A12.04c	SPAC3A12.04c
+	I:1425323-1425371	0.0007	0.0007	0.0007	1	1	1	NA	NA
-	I:1425329-1425371	158.001	267.001	215.001	0.734885	0.591761	1.24186	SPAC3A12.04c	SPAC3A12.04c
-	I:1425430-1425477	159.001	279.001	229.001	0.694324	0.569894	1.21834	SPAC3A12.04c	SPAC3A12.04c
-	I:1427148-1427188	87.0007	109.001	86.0007	1.01163	0.798166	1.26744	taf2	SPAC3A12.05c
-	I:1429617-1429708	276.001	303.001	186.001	1.48387	0.910891	1.62903	taf2	SPAC3A12.05c
-	I:1429833-1429872	0.0007	339.001	0.0007	1	2.06489e-06	484287	taf2	SPAC3A12.05c
-	I:1433153-1433198	173.001	188.001	65.0007	2.66152	0.920213	2.89229	SPAC3A12.19	SPAC3A12.19
+	I:1434002-1434047	191.001	295.001	297.001	0.643098	0.647458	0.993266	rpb11	SPAC3A12.07
+	I:1434137-1434183	342.001	481.001	470.001	0.72766	0.711019	1.0234	rpb11	SPAC3A12.07
-	I:1440057-1440111	310.001	310.001	253.001	1.2253	1	1.2253	cwf2	SPAC3A12.11c
-	I:1440276-1440325	522.001	733.001	534.001	0.977528	0.712142	1.37266	cwf2	SPAC3A12.11c
-	I:1443072-1443115	47.0007	100.001	89.0007	0.528094	0.470004	1.12359	SPAC3A12.13c	SPAC3A12.13c
+	I:1444932-1445058	1083	1134	672.001	1.61161	0.955026	1.6875	cam1	SPAC3A12.14
-	I:1451004-1451078	315.001	581.001	409.001	0.770172	0.542169	1.42054	tim17	SPAC3A12.16c
+	I:1454927-1455043	1175	1795	1092	1.07601	0.654596	1.64377	zwf1	SPAC3A12.18
-	I:1457541-1457638	1017	971.001	841.001	1.20927	1.04737	1.15458	SPAC9.02c	SPAC9.02c
+	I:1459677-1459696	0.0007	6.0007	0.0007	1	0.000116653	8572.43	NA	NA
+	I:1472508-1472553	132.001	96.0007	83.0007	1.59036	1.375	1.15663	fml1	SPAC9.05
+	I:1473383-1473439	628.001	539.001	303.001	2.0726	1.16512	1.77888	fml1	SPAC9.05
+	I:1473871-1473924	12.0007	0.0007	0.0007	17143.9	17143.9	1	fml1	SPAC9.05
-	I:1473885-1473938	84.0007	163.001	210.001	0.400002	0.51534	0.776191	SPAC9.06c	SPAC9.06c
-	I:1474105-1474152	37.0007	84.0007	53.0007	0.698117	0.440481	1.5849	SPAC9.06c	SPAC9.06c
-	I:1474212-1474263	94.0007	164.001	195.001	0.482053	0.573173	0.841026	SPAC9.06c	SPAC9.06c
-	I:1474341-1474380	78.0007	135.001	159.001	0.490568	0.57778	0.849057	SPAC9.06c	SPAC9.06c
-	I:1474404-1474459	72.0007	131.001	145.001	0.496554	0.549621	0.903449	SPAC9.06c	SPAC9.06c
-	I:1475049-1475099	115.001	153.001	154.001	0.746754	0.751635	0.993507	SPAC9.07c	SPAC9.07c
-	I:1475899-1475947	559.001	727.001	673.001	0.830609	0.768914	1.08024	SPAC9.07c	SPAC9.07c
+	I:1485887-1485945	41.0007	129.001	73.0007	0.561648	0.317833	1.76712	SPAC9.11	SPAC9.11
-	I:1487237-1487286	276.001	456.001	326.001	0.846626	0.605264	1.39877	atp12	SPAC9.12c
+	I:1499358-1499433	140.001	165.001	124.001	1.12903	0.848485	1.33064	mes1	SPAC5D6.08c
+	I:1502673-1502799	0.0007	14.0007	0.0007	1	4.99975e-05	20001	alg14	SPAC5D6.06c
+	I:1502849-1502916	0.0007	1.0007	2.0007	0.000349878	0.00069951	0.500175	alg14	SPAC5D6.06c
+	I:1503373-1503419	37.0007	87.0007	90.0007	0.411116	0.425292	0.966667	alg14	SPAC5D6.06c
-	I:1504174-1504227	222.001	184.001	234.001	0.948718	1.20652	0.786325	2013-09-11	SPAC5D6.05
-	I:1504350-1504403	167.001	235.001	221.001	0.755657	0.710639	1.06335	2013-09-11	SPAC5D6.05
-	I:1504509-1504611	288.001	271.001	296.001	0.972973	1.06273	0.915541	2013-09-11	SPAC5D6.05
-	I:1506583-1506640	306.001	267.001	164.001	1.86585	1.14607	1.62805	SPAC5D6.04	SPAC5D6.04
-	I:1506731-1506767	1454	1216	690.001	2.10725	1.19572	1.76232	SPAC5D6.04	SPAC5D6.04
-	I:1506898-1507027	471.001	395.001	160.001	2.94374	1.1924	2.46874	SPAC5D6.04	SPAC5D6.04
-	I:1512198-1512345	751.001	1451	1977	0.379869	0.517574	0.73394	rps2202	SPAC5D6.01
-	I:1513366-1513408	45.0007	51.0007	32.0007	1.40624	0.882355	1.59374	SPAC57A7.13	SPAC57A7.13
-	I:1514014-1514085	12.0007	32.0007	29.0007	0.413807	0.375014	1.10345	SPAC57A7.13	SPAC57A7.13
-	I:1514029-1514078	0.0007	1.0007	0.0007	1	0.00069951	1429.57	SPAC57A7.13	SPAC57A7.13
-	I:1514316-1514370	36.0007	52.0007	89.0007	0.404499	0.692312	0.584273	SPAC57A7.13	SPAC57A7.13
-	I:1516663-1516788	1237	1979	1713	0.722125	0.625063	1.15528	SPAC57A7.12	SPAC57A7.12
+	I:1521742-1521786	2019	3459	2483	0.813129	0.583695	1.39307	sec21	SPAC57A7.10c
+	I:1523837-1523896	952.001	1271	893.001	1.06607	0.749017	1.42329	sec21	SPAC57A7.10c
-	I:1524585-1524637	0.0007	0.0007	2.0007	0.000349878	1	0.000349878	NA	NA
-	I:1533838-1533884	531.001	659.001	560.001	0.948214	0.805767	1.17679	SPAC57A7.06	SPAC57A7.06
-	I:1545608-1545660	110.001	130.001	76.0007	1.44736	0.846155	1.71052	SPAC57A7.15c	SPAC57A7.15c
+	I:1549487-1549545	168.001	257.001	85.0007	1.97646	0.653697	3.02351	SPAC167.07c	SPAC167.07c
+	I:1549602-1549646	67.0007	98.0007	37.0007	1.8108	0.683676	2.64862	SPAC167.07c	SPAC167.07c
-	I:1554072-1554134	4774	6633	5470	0.872761	0.719735	1.21261	pam17	SPAC167.04
-	I:1554166-1554213	5124	7298	6049	0.847082	0.70211	1.20648	pam17	SPAC167.04
+	I:1554209-1554376	0.0007	2.0007	0.0007	1	0.000349878	2858.14	NA	NA
-	I:1554292-1554380	901.001	1379	1093	0.824337	0.653372	1.26166	pam17	SPAC167.04
-	I:1557410-1557455	166.001	85.0007	100.001	1.66	1.95293	0.850001	ptb1	SPAC167.02
-	I:1557589-1557627	86.0007	84.0007	68.0007	1.2647	1.02381	1.23529	ptb1	SPAC167.02
-	I:1557843-1557897	1382	819.001	795.001	1.73836	1.68742	1.03019	ptb1	SPAC167.02
-	I:1558014-1558069	473.001	273.001	287.001	1.64808	1.7326	0.95122	ptb1	SPAC167.02
-	I:1558220-1558267	278.001	234.001	156.001	1.78205	1.18803	1.5	ptb1	SPAC167.02
+	I:1558957-1559006	99.0007	233.001	206.001	0.480584	0.424894	1.13107	SPAC167.09	SPAC167.09
+	I:1559127-1559173	23.0007	41.0007	30.0007	0.766672	0.560983	1.36666	SPAC167.09	SPAC167.09
-	I:1559639-1559689	58.0007	98.0007	85.0007	0.682356	0.59184	1.15294	ire1	SPAC167.01
+	I:1568869-1569063	2232	2866	2536	0.880126	0.778786	1.13013	SPAC1705.02	SPAC1705.02
+	I:1569160-1569215	1150	1325	1032	1.11434	0.867925	1.28391	SPAC1705.02	SPAC1705.02
+	I:1575484-1575672	639.001	592.001	414.001	1.54348	1.07939	1.42995	rbx1	SPAC23H4.18c
+	I:1575822-1575885	346.001	208.001	231.001	1.49783	1.66346	0.900433	rbx1	SPAC23H4.18c
+	I:1575976-1576020	688.001	793.001	678.001	1.01475	0.867592	1.16962	rbx1	SPAC23H4.18c
+	I:1577836-1577901	162.001	199.001	171.001	0.947369	0.814071	1.16374	srb10	SPAC23H4.17c
+	I:1578445-1578491	159.001	137.001	95.0007	1.67368	1.16058	1.4421	SPAC23H4.16c	SPAC23H4.16c
+	I:1578656-1578792	50.0007	54.0007	38.0007	1.31578	0.925927	1.42104	SPAC23H4.16c	SPAC23H4.16c
+	I:1578984-1579042	180.001	217.001	185.001	0.972973	0.829494	1.17297	SPAC23H4.16c	SPAC23H4.16c
-	I:1582597-1582656	113.001	123.001	126.001	0.896826	0.9187	0.976191	vam6	SPAC23H4.14
-	I:1585045-1585091	38.0007	80.0007	25.0007	1.51999	0.475005	3.19994	vam6	SPAC23H4.14
-	I:1585196-1585247	28.0007	54.0007	32.0007	0.875003	0.518525	1.68748	vam6	SPAC23H4.14
-	I:1585325-1585370	93.0007	113.001	73.0007	1.27397	0.82301	1.54794	vam6	SPAC23H4.14
-	I:1586096-1586188	10.0007	37.0007	18.0007	0.555573	0.270284	2.05551	SPAC23H4.21	SPAC23H4.21
+	I:1586863-1586943	480.001	581.001	469.001	1.02345	0.826162	1.23881	SPAC23H4.13c	SPAC23H4.13c
-	I:1587573-1587622	3715	4633	3663	1.0142	0.801856	1.26481	alp13	SPAC23H4.12
+	I:1589391-1589462	125.001	172.001	179.001	0.698325	0.726745	0.960894	cnl2	SPAC23H4.11c
-	I:1593780-1593869	126.001	167.001	143.001	0.881119	0.754492	1.16783	iwr1	SPAC23H4.08
-	I:1594182-1594271	180.001	281.001	180.001	1	0.64057	1.56111	iwr1	SPAC23H4.08
-	I:1594340-1594393	1051	1507	1248	0.842148	0.697412	1.20753	iwr1	SPAC23H4.08
+	I:1595362-1595410	342.001	435.001	366.001	0.934426	0.786207	1.18852	srp102	SPAC23H4.07c
+	I:1597417-1597508	1.0007	0.0007	3.0007	0.333489	1429.57	0.000233279	NA	NA
-	I:1602593-1602680	26.0007	40.0007	25.0007	1.04	0.650006	1.59998	SPAC23H4.04	SPAC23H4.04
-	I:1602742-1602786	62.0007	156.001	115.001	0.539133	0.397439	1.35652	SPAC23H4.04	SPAC23H4.04
+	I:1604396-1604529	480.001	611.001	420.001	1.14286	0.785598	1.45476	erv25	SPAC23H4.03c
-	I:1606803-1606974	170.001	232.001	189.001	0.899471	0.732759	1.22751	ppk9	SPAC23H4.02
+	I:1613854-1613922	50.0007	80.0007	46.0007	1.08696	0.625003	1.73912	SPAP27G11.03	SPAP27G11.03
-	I:1615336-1615379	102.001	96.0007	71.0007	1.43662	1.0625	1.35211	tad3	SPAP27G11.04c
-	I:1616168-1616213	56.0007	69.0007	44.0007	1.27272	0.811596	1.56817	vps41	SPAP27G11.05c
-	I:1618127-1618190	162.001	197.001	189.001	0.857143	0.822336	1.04233	vps41	SPAP27G11.05c
-	I:1618349-1618390	339.001	362.001	218.001	1.55504	0.936464	1.66055	vps41	SPAP27G11.05c
-	I:1618532-1618582	23.0007	22.0007	21.0007	1.09523	1.04545	1.04762	vps41	SPAP27G11.05c
-	I:1619727-1619784	244.001	235.001	291.001	0.838488	1.0383	0.807561	vas2	SPAP27G11.06c
-	I:1619915-1619968	411.001	695.001	458.001	0.89738	0.591367	1.51747	vas2	SPAP27G11.06c
-	I:1620608-1620656	312.001	237.001	346.001	0.901734	1.31645	0.684972	SPAP27G11.07c	SPAP27G11.07c
-	I:1622195-1622245	4.0007	11.0007	6.0007	0.666706	0.363677	1.83324	meu32	SPAP27G11.08c
-	I:1629753-1629824	73.0007	100.001	60.0007	1.21666	0.730002	1.66666	nup184	SPAP27G11.10c
+	I:1632087-1632166	345.001	283.001	248.001	1.39113	1.21908	1.14113	SPAP27G11.12	SPAP27G11.12
+	I:1632209-1632361	845.001	666.001	480.001	1.76042	1.26877	1.3875	SPAP27G11.12	SPAP27G11.12
+	I:1632394-1632444	1270	1142	829.001	1.53197	1.11208	1.37756	SPAP27G11.12	SPAP27G11.12
-	I:1635274-1635326	1731	2657	2659	0.650997	0.651487	0.999248	nop10	SPAP27G11.13c
+	I:1638741-1638782	124.001	298.001	301.001	0.411962	0.416109	0.990033	slx1	SPAP27G11.15
-	I:1640779-1640877	0.0007	0.0007	4.0007	0.000174969	1	0.000174969	erg8	SPAC343.01c
+	I:1640781-1640879	0.0007	1.0007	0.0007	1	0.00069951	1429.57	slx1	SPAP27G11.15
-	I:1640811-1640877	158.001	239.001	300.001	0.526668	0.661089	0.796667	erg8	SPAC343.01c
+	I:1643126-1643169	20.0007	16.0007	42.0007	0.476199	1.24999	0.380963	apc11	SPAC343.03
+	I:1643292-1643509	7.0007	11.0007	4.0007	1.74987	0.636387	2.74969	apc11	SPAC343.03
-	I:1645231-1645355	329.001	429.001	241.001	1.36514	0.7669	1.78008	SPAC343.04c	SPAC343.04c
-	I:1645506-1645560	1772	1961	967.001	1.83247	0.903621	2.02792	SPAC343.04c	SPAC343.04c
+	I:1647261-1647316	156.001	245.001	221.001	0.705883	0.636736	1.1086	vma1	SPAC343.05
+	I:1647416-1647458	200.001	277.001	242.001	0.826447	0.722022	1.14463	vma1	SPAC343.05
+	I:1651141-1651184	10.0007	20.0007	9.0007	1.1111	0.500017	2.22213	mug28	SPAC343.07
+	I:1651341-1651388	5.0007	17.0007	3.0007	1.66651	0.294147	5.66558	mug28	SPAC343.07
+	I:1652076-1652126	10.0007	4.0007	4.0007	2.49974	2.49974	1	mug28	SPAC343.07
-	I:1653306-1653355	422.001	434.001	286.001	1.47552	0.97235	1.51748	mrp17	SPAC343.08c
-	I:1653606-1653723	123.001	121.001	99.0007	1.24242	1.01653	1.22222	mrp17	SPAC343.08c
-	I:1653606-1653781	0.0007	0.0007	18.0007	3.88874e-05	1	3.88874e-05	mrp17	SPAC343.08c
-	I:1668822-1668930	0.0007	846.001	0.0007	1	8.27422e-07	1.20857e+06	SPAC343.20	SPAC343.20
+	I:1668827-1668930	8.0007	0.0007	0.0007	11429.6	11429.6	1	rds1	SPAC343.12
+	I:1670510-1670576	34.0007	43.0007	59.0007	0.576276	0.790701	0.728817	SPAC343.13	SPAC343.13
+	I:1670813-1670883	34.0007	41.0007	40.0007	0.850003	0.829271	1.025	SPAC343.13	SPAC343.13
-	I:1672952-1672998	118.001	215.001	253.001	0.466405	0.548839	0.849803	SPAC343.14c	SPAC343.14c
-	I:1673389-1673441	260.001	434.001	376.001	0.69149	0.599079	1.15426	SPAC343.14c	SPAC343.14c
-	I:1679642-1679698	69.0007	97.0007	113.001	0.610622	0.711342	0.858408	SPAC343.17c	SPAC343.17c
+	I:1680435-1680488	201.001	209.001	136.001	1.47794	0.961723	1.53676	rfp2	SPAC343.18
+	I:1692037-1692077	42.0007	97.0007	67.0007	0.62687	0.432994	1.44776	vps16	SPAC824.05
+	I:1692112-1692160	45.0007	94.0007	50.0007	0.900001	0.478727	1.87999	vps16	SPAC824.05
+	I:1692242-1692296	62.0007	120.001	54.0007	1.14815	0.516669	2.22221	vps16	SPAC824.05
+	I:1692406-1692471	79.0007	112.001	84.0007	0.940477	0.705359	1.33333	vps16	SPAC824.05
+	I:1695104-1695151	253.001	488.001	297.001	0.851852	0.518443	1.6431	tim14	SPAC824.06
+	I:1695199-1695252	254.001	474.001	286.001	0.888112	0.535866	1.65734	tim14	SPAC824.06
-	I:1696689-1696818	0.0007	4.0007	0.0007	1	0.000174969	5715.29	NA	NA
+	I:1696689-1696831	146.001	249.001	160.001	0.9125	0.586347	1.55625	SPAC824.07	SPAC824.07
+	I:1696782-1696831	0.0007	54.0007	0.0007	1	1.29628e-05	77143.9	SPAC824.07	SPAC824.07
-	I:1700959-1701097	256.001	288.001	238.001	1.07563	0.888889	1.21008	SPAC824.09c	SPAC824.09c
-	I:1701142-1701213	283.001	292.001	254.001	1.11417	0.969178	1.14961	SPAC824.09c	SPAC824.09c
-	I:1701292-1701361	599.001	876.001	591.001	1.01354	0.68379	1.48223	SPAC824.09c	SPAC824.09c
-	I:1701405-1701449	296.001	432.001	294.001	1.0068	0.685186	1.46939	SPAC824.09c	SPAC824.09c
-	I:1706291-1706358	444.001	628.001	458.001	0.969432	0.707007	1.37118	arp8	SPAC664.02c
-	I:1706568-1706690	94.0007	76.0007	100.001	0.94	1.23684	0.760002	arp8	SPAC664.02c
+	I:1706624-1706690	3.0007	0.0007	0.0007	4286.71	4286.71	1	NA	NA
-	I:1706879-1706927	187.001	286.001	271.001	0.690038	0.653847	1.05535	arp8	SPAC664.02c
-	I:1707105-1707149	172.001	266.001	233.001	0.738198	0.646617	1.14163	arp8	SPAC664.02c
+	I:1708824-1708861	27.0007	22.0007	15.0007	1.79996	1.22727	1.46664	SPAC664.03	SPAC664.03
-	I:1710549-1710692	2319	3362	3839	0.604064	0.689768	0.875749	rps1602	SPAC664.04c
+	I:1711094-1711193	0.0007	1.0007	0.0007	1	0.00069951	1429.57	NA	NA
+	I:1712939-1713156	8011	12697	9137	0.876765	0.630936	1.38962	rlp7	SPAC664.06
-	I:1714317-1714373	59.0007	43.0007	29.0007	2.03446	1.37209	1.48275	rad9	SPAC664.07c
-	I:1714987-1715044	83.0007	89.0007	123.001	0.674799	0.932585	0.723579	rad9	SPAC664.07c
+	I:1715370-1715427	0.0007	1.0007	0.0007	1	0.00069951	1429.57	NA	NA
-	I:1715378-1715431	43.0007	43.0007	38.0007	1.13158	1	1.13158	rad9	SPAC664.07c
-	I:1717413-1717474	968.001	1313	1038	0.932563	0.737243	1.26493	SPAC664.08c	SPAC664.08c
+	I:1717422-1717474	5.0007	0.0007	0.0007	7143.86	7143.86	1	NA	NA
-	I:1717574-1717620	389.001	479.001	337.001	1.1543	0.812109	1.42136	SPAC664.08c	SPAC664.08c
-	I:1717574-1717710	11.0007	0.0007	0.0007	15715.3	15715.3	1	SPAC664.08c	SPAC664.08c
-	I:1717668-1717710	177.001	238.001	157.001	1.12739	0.743698	1.51592	SPAC664.08c	SPAC664.08c
+	I:1722024-1722069	115.001	174.001	148.001	0.777028	0.660921	1.17567	klp2	SPAC664.10
-	I:1728439-1728487	0.0007	147.001	0.0007	1	4.76188e-06	210001	SPAC664.12c	SPAC664.12c
+	I:1728581-1728812	0.0007	47.0007	0.0007	1	1.48934e-05	67143.9	NA	NA
-	I:1728730-1728816	34.0007	31.0007	21.0007	1.61903	1.09677	1.47617	SPAC664.12c	SPAC664.12c
-	I:1738198-1738260	227.001	155.001	47.0007	4.82973	1.46451	3.29784	cmk1	SPACUNK12.02c
-	I:1738591-1738663	306.001	333.001	129.001	2.37209	0.918919	2.58139	cmk1	SPACUNK12.02c
-	I:1738754-1738821	155.001	137.001	54.0007	2.87035	1.13139	2.53702	cmk1	SPACUNK12.02c
-	I:1738876-1738923	181.001	119.001	74.0007	2.44593	1.52101	1.6081	cmk1	SPACUNK12.02c
-	I:1743124-1743298	7.0007	38.0007	12.0007	0.583358	0.184226	3.16654	kha1	SPAC105.01c
-	I:1743378-1743420	151.001	147.001	177.001	0.853108	1.02721	0.830509	kha1	SPAC105.01c
+	I:1743499-1743568	26.0007	55.0007	0.0007	37143.9	0.472734	78572.4	NA	NA
-	I:1743503-1743572	0.0007	0.0007	166.001	4.21685e-06	1	4.21685e-06	kha1	SPAC105.01c
-	I:1744950-1745234	1081	1462	936.001	1.15491	0.739398	1.56197	SPAC105.02c	SPAC105.02c
-	I:1745519-1745572	1772	2517	1740	1.01839	0.704013	1.44655	SPAC105.02c	SPAC105.02c
+	I:1751448-1751502	103.001	137.001	101.001	1.0198	0.751826	1.35643	pex6	SPAC17A5.01
-	I:1754145-1754185	77.0007	70.0007	85.0007	0.905883	1.1	0.823531	dbr1	SPAC17A5.02c
-	I:1754310-1754349	511.001	842.001	765.001	0.667974	0.606889	1.10065	dbr1	SPAC17A5.02c
-	I:1755118-1755163	1110	1761	1969	0.563738	0.630324	0.894363	dbr1	SPAC17A5.02c
-	I:1755285-1755330	172.001	222.001	274.001	0.627738	0.774775	0.810219	dbr1	SPAC17A5.02c
-	I:1758185-1758256	348.001	511.001	374.001	0.930481	0.681018	1.36631	mde10	SPAC17A5.04c
-	I:1759382-1759446	0.0007	0.0007	0.0007	1	1	1	NA	NA
-	I:1760752-1760807	0.0007	0.0007	2.0007	0.000349878	1	0.000349878	NA	NA
+	I:1761231-1761275	237.001	239.001	173.001	1.36994	0.991632	1.3815	SPAC17A5.19	SPAC17A5.19
-	I:1764792-1764876	262.001	293.001	179.001	1.46369	0.894198	1.63687	ulp2	SPAC17A5.07c
-	I:1765113-1765167	59.0007	71.0007	50.0007	1.18	0.830988	1.41999	ulp2	SPAC17A5.07c
-	I:1765272-1765341	96.0007	144.001	80.0007	1.2	0.666668	1.79999	ulp2	SPAC17A5.07c
-	I:1766188-1766336	62.0007	92.0007	77.0007	0.805197	0.673916	1.1948	ulp2	SPAC17A5.07c
-	I:1766530-1766588	384.001	592.001	417.001	0.920863	0.648649	1.41966	ulp2	SPAC17A5.07c
-	I:1766644-1766690	159.001	293.001	198.001	0.803031	0.542663	1.4798	ulp2	SPAC17A5.07c
+	I:1767710-1767783	202.001	284.001	227.001	0.889868	0.711268	1.2511	erp2	SPAC17A5.08
-	I:1772781-1773267	0.0007	0.0007	0.0007	1	1	1	SPNCRNA.760	SPNCRNA.760
+	I:1773205-1773263	9.0007	29.0007	11.0007	0.818193	0.310361	2.63626	rec12	SPAC17A5.11
+	I:1773372-1773422	21.0007	46.0007	43.0007	0.48838	0.45653	1.06977	rec12	SPAC17A5.11
+	I:1773500-1773564	27.0007	22.0007	30.0007	0.900002	1.22727	0.73334	rec12	SPAC17A5.11
+	I:1773693-1773762	30.0007	56.0007	67.0007	0.447767	0.53572	0.835823	rec12	SPAC17A5.11
+	I:1776608-1776661	299.001	400.001	367.001	0.814714	0.7475	1.08992	SPAC17A5.13	SPAC17A5.13
+	I:1776612-1776661	0.0007	0.0007	1.0007	0.00069951	1	0.00069951	SPAC17A5.13	SPAC17A5.13
+	I:1776957-1777068	395.001	341.001	415.001	0.951807	1.15836	0.821687	SPAC17A5.13	SPAC17A5.13
+	I:1778563-1778601	58.0007	125.001	129.001	0.449615	0.464003	0.968992	exo2	SPAC17A5.14
+	I:1778669-1778719	267.001	663.001	509.001	0.524559	0.402716	1.30255	exo2	SPAC17A5.14
-	I:1785178-1785358	0.0007	14.0007	0.0007	1	4.99975e-05	20001	NA	NA
+	I:1786457-1786499	79.0007	109.001	64.0007	1.23437	0.724772	1.70312	ftp105	SPAC17A5.16
+	I:1786542-1786604	124.001	159.001	81.0007	1.53086	0.779875	1.96295	ftp105	SPAC17A5.16
-	I:1786637-1786696	0.0007	0.0007	0.0007	1	1	1	NA	NA
+	I:1786637-1786705	117.001	161.001	93.0007	1.25806	0.726709	1.73118	ftp105	SPAC17A5.16
+	I:1787352-1787450	82.0007	144.001	64.0007	1.28125	0.569447	2.24999	ftp105	SPAC17A5.16
+	I:1787658-1787714	563.001	587.001	360.001	1.56389	0.959114	1.63055	ftp105	SPAC17A5.16
+	I:1788092-1788191	95.0007	156.001	84.0007	1.13095	0.608976	1.85714	ftp105	SPAC17A5.16
+	I:1788446-1788498	58.0007	123.001	59.0007	0.983051	0.471548	2.08473	ftp105	SPAC17A5.16
-	I:1793951-1794022	4.0007	3.0007	0.0007	5715.29	1.33326	4286.71	crp79	SPAC1610.03c
-	I:1794497-1794588	10.0007	9.0007	3.0007	3.33279	1.1111	2.99953	crp79	SPAC1610.03c
-	I:1794766-1794851	0.0007	0.0007	4.0007	0.000174969	1	0.000174969	crp79	SPAC1610.03c
-	I:1807642-1807717	10.0007	9.0007	0.0007	14286.7	1.1111	12858.1	bqt2	SPAC1002.06c
-	I:1808376-1808427	851.001	2047	2109	0.403509	0.415731	0.970602	ats1	SPAC1002.07c
-	I:1808538-1808629	306.001	780.001	692.001	0.442197	0.392308	1.12717	ats1	SPAC1002.07c
-	I:1808660-1808706	419.001	1529	1219	0.343725	0.274036	1.25431	ats1	SPAC1002.07c
-	I:1808660-1808799	0.0007	0.0007	9.0007	7.77717e-05	1	7.77717e-05	ats1	SPAC1002.07c
-	I:1808741-1808799	708.001	2359	1924	0.367984	0.300127	1.22609	ats1	SPAC1002.07c
-	I:1808918-1809165	123.001	535.001	484.001	0.254133	0.229908	1.10537	ats1	SPAC1002.07c
-	I:1826423-1826464	148.001	194.001	135.001	1.0963	0.762887	1.43703	pmc5	SPAC1002.15c
-	I:1826547-1826602	128.001	185.001	183.001	0.699455	0.691893	1.01093	pmc5	SPAC1002.15c
-	I:1826809-1826964	38.0007	110.001	133.001	0.285718	0.345459	0.827069	pmc5	SPAC1002.15c
+	I:1838852-1838969	245.001	344.001	335.001	0.731344	0.71221	1.02687	SPAC1399.05c	SPAC1399.05c
-	I:1844311-1844352	18.0007	16.0007	41.0007	0.439034	1.12499	0.390254	NA	NA
+	I:1856450-1856559	0.0007	0.0007	3.0007	0.000233279	1	0.000233279	SPAP11E10.01	SPAP11E10.01
+	I:1863381-1863433	92.0007	112.001	80.0007	1.15	0.82143	1.4	nxt1	SPAPB1A10.03
+	I:1864360-1864414	320.001	323.001	302.001	1.0596	0.990712	1.06954	SPAPB1A10.16	SPAPB1A10.16
-	I:1864880-1864931	94.0007	96.0007	91.0007	1.03297	0.979167	1.05494	cwp1	SPAPB1A10.04c
-	I:1865871-1865926	0.0007	0.0007	0.0007	1	1	1	SPNCRNA.765	SPNCRNA.765
-	I:1871515-1871562	248.001	471.001	343.001	0.723033	0.52654	1.37318	SPAPB1A10.06c	SPAPB1A10.06c
-	I:1872472-1872521	30.0007	37.0007	40.0007	0.750004	0.810814	0.925001	SPAPB1A10.07c	SPAPB1A10.07c
+	I:1876886-1876958	161.001	152.001	98.0007	1.64285	1.05921	1.55102	SPAPB1A10.08	SPAPB1A10.08
+	I:1878785-1878832	67.0007	81.0007	59.0007	1.13559	0.827162	1.37288	ase1	SPAPB1A10.09
-	I:1881325-1881379	2786	3301	2713	1.02691	0.843987	1.21673	ypt71	SPAPB1A10.10c
-	I:1881478-1881829	605.001	616.001	493.001	1.22718	0.982143	1.24949	ypt71	SPAPB1A10.10c
-	I:1885876-1886077	83.0007	348.001	228.001	0.364037	0.238507	1.52631	alo1	SPAPB1A10.12c
+	I:1886673-1886715	0.0007	0.0007	3.0007	0.000233279	1	0.000233279	NA	NA
+	I:1892640-1892925	55.0007	58.0007	54.0007	1.01852	0.948276	1.07407	arv1	SPAPB1A10.15
+	I:1893060-1893115	339.001	435.001	449.001	0.755012	0.779311	0.96882	arv1	SPAPB1A10.15
+	I:1899649-1899749	0.0007	1.0007	2.0007	0.000349878	0.00069951	0.500175	NA	NA
-	I:1899936-1899978	0.0007	10.0007	0.0007	1	6.99951e-05	14286.7	SPNCRNA.771	SPNCRNA.771
+	I:1900165-1900206	213.001	247.001	296.001	0.719595	0.862349	0.83446	arb1	SPAC140.03
+	I:1900289-1900328	395.001	413.001	417.001	0.947242	0.956417	0.990408	arb1	SPAC140.03
+	I:1900289-1900385	0.0007	0.0007	56.0007	1.24998e-05	1	1.24998e-05	arb1	SPAC140.03
+	I:1900346-1900385	480.001	585.001	575.001	0.834783	0.820513	1.01739	arb1	SPAC140.03
+	I:1900637-1900698	197.001	197.001	197.001	1	1	1	arb1	SPAC140.03
+	I:1902982-1903074	0.0007	0.0007	0.0007	1	1	1	SPAC140.04	SPAC140.04
-	I:1904455-1904498	7.0007	0.0007	0.0007	10001	10001	1	SPAC110.05	SPAC110.05
+	I:1906730-1906771	0.0007	4.0007	0.0007	1	0.000174969	5715.29	ppk1	SPAC110.01
+	I:1916155-1916318	589.001	764.001	678.001	0.868732	0.770943	1.12684	cdc42	SPAC110.03
+	I:1916387-1916817	353.001	681.001	436.001	0.809633	0.518356	1.56193	cdc42	SPAC110.03
+	I:1920193-1920606	0.0007	0.0007	4.0007	0.000174969	1	0.000174969	NA	NA
-	I:1920201-1920606	2560	4109	2741	0.933966	0.623023	1.49909	pss1	SPAC110.04c
-	I:1923085-1923182	0.0007	4.0007	0.0007	1	0.000174969	5715.29	NA	NA
+	I:1923085-1923192	642.001	1754	1379	0.465555	0.366021	1.27194	SPAP14E8.02	SPAP14E8.02
+	I:1925125-1925176	219.001	238.001	161.001	1.36025	0.920168	1.47826	bos1	SPAP14E8.03
+	I:1925273-1925345	92.0007	130.001	75.0007	1.22666	0.707694	1.73333	bos1	SPAP14E8.03
+	I:1925568-1925717	0.0007	0.0007	0.0007	1	1	1	bos1	SPAP14E8.03
-	I:1931084-1931128	439.001	403.001	367.001	1.19618	1.08933	1.09809	orc3	SPAC3H1.01c
-	I:1936234-1936335	78.0007	106.001	90.0007	0.866668	0.735851	1.17778	mdm31	SPAC3H1.04c
+	I:1939004-1939074	190.001	406.001	217.001	0.875576	0.467981	1.87096	SPAC3H1.05	SPAC3H1.05
+	I:1941146-1941196	0.0007	0.0007	0.0007	1	1	1	NA	NA
-	I:1941673-1941713	0.0007	0.0007	0.0007	1	1	1	SPAC3H1.06c	SPAC3H1.06c
-	I:1945852-1945892	210.001	251.001	165.001	1.27273	0.836654	1.52121	SPAC3H1.08c	SPAC3H1.08c
-	I:1947011-1947059	112.001	172.001	115.001	0.973913	0.651164	1.49565	avt3	SPAC3H1.09c
-	I:1947754-1947794	146.001	355.001	191.001	0.764399	0.411269	1.85864	avt3	SPAC3H1.09c
-	I:1947981-1948045	281.001	335.001	281.001	1	0.838806	1.19217	avt3	SPAC3H1.09c
+	I:1954652-1954843	0.0007	1.0007	0.0007	1	0.00069951	1429.57	NA	NA
+	I:1965294-1965333	197.001	460.001	259.001	0.760618	0.428262	1.77606	ppk13	SPAC3H1.13
+	I:1965803-1965844	322.001	664.001	517.001	0.622824	0.48494	1.28433	ppk13	SPAC3H1.13
+	I:1966050-1966101	78.0007	145.001	111.001	0.702705	0.537933	1.3063	ppk13	SPAC3H1.13
-	I:1973756-1973815	5396	6376	6573	0.820934	0.846299	0.970029	rpl3001	SPAC9G1.03c
+	I:1975313-1975378	971.001	1586	1302	0.745776	0.612232	1.21813	oxa101	SPAC9G1.04
+	I:1976129-1976205	202.001	277.001	250.001	0.808001	0.729243	1.108	oxa101	SPAC9G1.04
+	I:1977006-1977067	131.001	275.001	220.001	0.595456	0.476365	1.25	SPAC9G1.05	SPAC9G1.05
+	I:1977191-1977261	1178	1691	1524	0.772966	0.696629	1.10958	SPAC9G1.05	SPAC9G1.05
+	I:1977363-1977403	1398	1998	1703	0.820904	0.6997	1.17322	SPAC9G1.05	SPAC9G1.05
+	I:1977449-1977555	161.001	180.001	163.001	0.98773	0.894445	1.10429	SPAC9G1.05	SPAC9G1.05
+	I:1977601-1977650	84.0007	123.001	110.001	0.763638	0.682929	1.11818	SPAC9G1.05	SPAC9G1.05
+	I:1978592-1978638	630.001	770.001	736.001	0.855978	0.818182	1.0462	SPAC9G1.05	SPAC9G1.05
-	I:1981957-1982040	86.0007	199.001	109.001	0.788992	0.432163	1.82568	cyk3	SPAC9G1.06c
+	I:1985873-1985929	61.0007	69.0007	54.0007	1.12963	0.884059	1.27777	sid1	SPAC9G1.09
-	I:1987471-1987508	284.001	309.001	219.001	1.2968	0.919094	1.41096	SPAC9G1.10c	SPAC9G1.10c
-	I:1996148-1996190	317.001	511.001	375.001	0.845334	0.620353	1.36267	swc4	SPAC9G1.13c
-	I:1996268-1996324	1580	2108	1445	1.09343	0.749526	1.45882	swc4	SPAC9G1.13c
-	I:1996413-1996477	537.001	729.001	529.001	1.01512	0.736626	1.37807	swc4	SPAC9G1.13c
-	I:1999198-1999249	1290	2137	1394	0.925395	0.60365	1.533	vps1	SPAC767.01c
-	I:2014286-2014326	108.001	71.0007	64.0007	1.68749	1.52112	1.10937	SPAC17H9.06c	SPAC17H9.06c
-	I:2014551-2014598	101.001	77.0007	74.0007	1.36486	1.31169	1.04054	SPAC17H9.06c	SPAC17H9.06c
-	I:2015095-2015135	19.0007	44.0007	9.0007	2.11102	0.431827	4.88859	SPAC17H9.06c	SPAC17H9.06c
+	I:2016456-2016508	731.001	779.001	620.001	1.17903	0.938383	1.25645	SPAC17H9.07	SPAC17H9.07
+	I:2016698-2016840	207.001	285.001	184.001	1.125	0.726316	1.54891	SPAC17H9.07	SPAC17H9.07
-	I:2016789-2016831	2.0007	0.0007	0.0007	2858.14	2858.14	1	SPAC17H9.06c	SPAC17H9.06c
+	I:2017259-2017319	12.0007	170.001	80.0007	0.150007	0.0705921	2.12499	SPAC17H9.07	SPAC17H9.07
-	I:2018236-2018289	0.0007	0.0007	5.0007	0.00013998	1	0.00013998	NA	NA
-	I:2020411-2020482	108.001	168.001	123.001	0.878049	0.642859	1.36585	ras1	SPAC17H9.09c
+	I:2021447-2021492	0.0007	0.0007	4.0007	0.000174969	1	0.000174969	NA	NA
-	I:2028198-2028274	360.001	530.001	518.001	0.694981	0.679246	1.02317	SPAC17H9.13c	SPAC17H9.13c
-	I:2028573-2028697	229.001	360.001	412.001	0.555826	0.636112	0.873787	SPAC17H9.13c	SPAC17H9.13c
+	I:2030361-2030493	0.0007	8.0007	0.0007	1	8.74923e-05	11429.6	NA	NA
+	I:2031605-2031666	585.001	995.001	1066	0.548781	0.58794	0.933396	tom22	SPAC17H9.16
-	I:2032629-2032687	63.0007	115.001	92.0007	0.684785	0.547829	1.25	mdm10	SPAC17H9.17c
-	I:2033082-2033131	9.0007	35.0007	13.0007	0.692324	0.257158	2.69222	mdm10	SPAC17H9.17c
+	I:2036667-2036712	54.0007	180.001	197.001	0.274114	0.300003	0.913706	psc3	SPAC17H9.20
+	I:2036825-2036863	47.0007	76.0007	50.0007	0.940001	0.618425	1.51999	psc3	SPAC17H9.20
+	I:2036959-2037007	135.001	278.001	209.001	0.645934	0.485613	1.33014	psc3	SPAC17H9.20
+	I:2037417-2037467	86.0007	152.001	123.001	0.699189	0.565791	1.23577	psc3	SPAC17H9.20
+	I:2039067-2039115	287.001	379.001	340.001	0.844118	0.757256	1.11471	psc3	SPAC17H9.20
-	I:2039885-2039931	127.001	170.001	151.001	0.84106	0.74706	1.12583	SPAC607.02c	SPAC607.02c
-	I:2040300-2040348	277.001	284.001	234.001	1.18376	0.975352	1.21367	SPAC607.02c	SPAC607.02c
-	I:2041295-2041445	3765	4837	4247	0.886508	0.778375	1.13892	snu13	SPAC607.03c
-	I:2041295-2041461	0.0007	0.0007	11.0007	6.36323e-05	1	6.36323e-05	snu13	SPAC607.03c
+	I:2043954-2044008	1679	2156	2015	0.833251	0.778757	1.06998	rpn9	SPAC607.05
-	I:2045245-2045283	306.001	477.001	386.001	0.792746	0.64151	1.23575	SPAC607.06c	SPAC607.06c
-	I:2047035-2047093	73.0007	407.001	302.001	0.241724	0.179363	1.34768	SPAC607.06c	SPAC607.06c
-	I:2047049-2047093	0.0007	0.0007	0.0007	1	1	1	SPAC607.06c	SPAC607.06c
+	I:2057624-2057663	138.001	150.001	187.001	0.737969	0.92	0.80214	vma11	SPAC732.01
+	I:2057695-2057727	157.001	223.001	230.001	0.68261	0.704037	0.969565	vma11	SPAC732.01
+	I:2057837-2057892	365.001	406.001	438.001	0.833334	0.899015	0.926941	vma11	SPAC732.01
+	I:2057928-2057973	337.001	399.001	355.001	0.949296	0.844612	1.12394	vma11	SPAC732.01
+	I:2058044-2058336	414.001	549.001	492.001	0.841464	0.754099	1.11585	vma11	SPAC732.01
-	I:2066075-2066136	0.0007	0.0007	0.0007	1	1	1	NA	NA
-	I:2067704-2067748	8.0007	31.0007	21.0007	0.380973	0.258081	1.47617	rad55	SPAC3C7.03c
-	I:2077384-2077423	26.0007	74.0007	61.0007	0.426236	0.351357	1.21311	SPAC3C7.07c	SPAC3C7.07c
-	I:2077684-2077725	89.0007	264.001	221.001	0.402717	0.337123	1.19457	SPAC3C7.07c	SPAC3C7.07c
-	I:2077796-2077842	39.0007	67.0007	82.0007	0.475614	0.582094	0.817075	SPAC3C7.07c	SPAC3C7.07c
-	I:2078366-2078420	30.0007	119.001	117.001	0.256415	0.252105	1.01709	SPAC3C7.07c	SPAC3C7.07c
-	I:2078486-2078527	32.0007	148.001	168.001	0.19048	0.21622	0.880953	SPAC3C7.07c	SPAC3C7.07c
-	I:2078559-2078613	90.0007	240.001	223.001	0.403589	0.375002	1.07623	SPAC3C7.07c	SPAC3C7.07c
-	I:2088473-2088526	0.0007	0.0007	3.0007	0.000233279	1	0.000233279	cnx1	SPAC3C7.11c
-	I:2095430-2095523	0.0007	0.0007	60.0007	1.16665e-05	1	1.16665e-05	SPNCRNA.794	SPNCRNA.794
-	I:2104600-2104649	775.001	1088	915.001	0.846995	0.712316	1.18907	acp2	SPAC631.01c
-	I:2105046-2105243	1621	1530	1244	1.30305	1.05948	1.2299	acp2	SPAC631.01c
+	I:2105985-2106052	0.0007	0.0007	1.0007	0.00069951	1	0.00069951	nrc1	SPAC631.02
+	I:2107367-2107859	0.0007	0.0007	0.0007	1	1	1	nrc1	SPAC631.02
+	I:2107367-2107881	2238	3981	1837	1.21829	0.56217	2.16712	nrc1	SPAC631.02
-	I:2115200-2115249	140.001	166.001	188.001	0.744682	0.843374	0.882979	tfs1	SPAC20H4.03c
-	I:2115274-2115337	209.001	290.001	304.001	0.687501	0.72069	0.953947	tfs1	SPAC20H4.03c
-	I:2116017-2116192	141.001	267.001	220.001	0.64091	0.528091	1.21364	tfs1	SPAC20H4.03c
-	I:2116255-2116312	381.001	611.001	566.001	0.673145	0.623568	1.07951	tfs1	SPAC20H4.03c
-	I:2116259-2116312	0.0007	14.0007	0.0007	1	4.99975e-05	20001	tfs1	SPAC20H4.03c
-	I:2119278-2119324	2.0007	23.0007	4.0007	0.500087	0.0869843	5.74917	SPAC20H4.05c	SPAC20H4.05c
-	I:2119570-2119613	141.001	138.001	171.001	0.824562	1.02174	0.807018	SPAC20H4.05c	SPAC20H4.05c
-	I:2119789-2119837	330.001	411.001	348.001	0.948276	0.80292	1.18103	SPAC20H4.05c	SPAC20H4.05c
-	I:2119915-2119974	177.001	211.001	195.001	0.907693	0.838863	1.08205	SPAC20H4.05c	SPAC20H4.05c
-	I:2120052-2120095	26.0007	57.0007	49.0007	0.530619	0.456147	1.16326	SPAC20H4.05c	SPAC20H4.05c
+	I:2120107-2120155	0.0007	22.0007	12.0007	5.83299e-05	3.18172e-05	1.83328	fml2	SPAC20H4.04
-	I:2120119-2120162	79.0007	131.001	118.001	0.669493	0.603056	1.11017	SPAC20H4.05c	SPAC20H4.05c
+	I:2123356-2123451	201.001	278.001	159.001	1.26415	0.723022	1.74842	rad57	SPAC20H4.07
+	I:2126157-2126200	165.001	183.001	129.001	1.27907	0.90164	1.4186	SPAC20H4.09	SPAC20H4.09
+	I:2126278-2126326	127.001	116.001	67.0007	1.89551	1.09483	1.73134	SPAC20H4.09	SPAC20H4.09
+	I:2126391-2126439	67.0007	71.0007	49.0007	1.36734	0.943663	1.44897	SPAC20H4.09	SPAC20H4.09
+	I:2126696-2126732	34.0007	81.0007	96.0007	0.354171	0.419758	0.843751	SPAC20H4.09	SPAC20H4.09
+	I:2127504-2127550	122.001	138.001	99.0007	1.23232	0.884059	1.39394	SPAC20H4.09	SPAC20H4.09
+	I:2127652-2127700	252.001	395.001	204.001	1.23529	0.637975	1.93627	SPAC20H4.09	SPAC20H4.09
+	I:2127869-2127911	133.001	105.001	88.0007	1.51136	1.26666	1.19318	SPAC20H4.09	SPAC20H4.09
+	I:2128232-2128270	143.001	179.001	189.001	0.756615	0.798883	0.94709	SPAC20H4.09	SPAC20H4.09
+	I:2128480-2128522	272.001	389.001	246.001	1.10569	0.699229	1.5813	ufd2	SPAC20H4.10
+	I:2129266-2129312	280.001	399.001	223.001	1.2556	0.701755	1.78924	ufd2	SPAC20H4.10
+	I:2131509-2131549	172.001	289.001	200.001	0.86	0.595157	1.445	ufd2	SPAC20H4.10
-	I:2132426-2132544	124.001	91.0007	80.0007	1.55	1.36263	1.1375	rho5	SPAC20H4.11c
+	I:2133702-2133781	84.0007	45.0007	43.0007	1.95347	1.86665	1.04651	SPAC23C11.01	SPAC23C11.01
+	I:2134096-2134149	89.0007	67.0007	26.0007	3.42301	1.32835	2.57688	SPAC23C11.01	SPAC23C11.01
+	I:2134335-2134375	96.0007	115.001	61.0007	1.57376	0.834784	1.88524	SPAC23C11.01	SPAC23C11.01
+	I:2134488-2134573	170.001	228.001	167.001	1.01796	0.745615	1.36527	SPAC23C11.01	SPAC23C11.01
+	I:2138016-2138073	0.0007	1.0007	0.0007	1	0.00069951	1429.57	NA	NA
-	I:2138210-2138266	61.0007	73.0007	44.0007	1.38636	0.835618	1.65908	pnk1	SPAC23C11.04c
-	I:2138409-2138448	110.001	141.001	86.0007	1.27907	0.780143	1.63953	pnk1	SPAC23C11.04c
-	I:2138844-2138897	136.001	175.001	142.001	0.957747	0.777144	1.23239	pnk1	SPAC23C11.04c
-	I:2139464-2139530	0.0007	0.0007	0.0007	1	1	1	NA	NA
+	I:2142382-2142436	0.0007	0.0007	2.0007	0.000349878	1	0.000349878	SPNCRNA.798	SPNCRNA.798
+	I:2145779-2145926	78.0007	139.001	112.001	0.69643	0.561153	1.24107	php3	SPAC23C11.08
+	I:2145987-2146042	123.001	191.001	120.001	1.025	0.64398	1.59166	php3	SPAC23C11.08
+	I:2146170-2146325	473.001	555.001	328.001	1.44207	0.852252	1.69207	php3	SPAC23C11.08
+	I:2150744-2150783	44.0007	226.001	53.0007	0.830191	0.194693	4.26411	mpn1	SPAC23C11.10
+	I:2150882-2150929	17.0007	69.0007	40.0007	0.42501	0.246384	1.72499	mpn1	SPAC23C11.10
+	I:2151128-2151179	12.0007	43.0007	23.0007	0.521754	0.279082	1.86954	mpn1	SPAC23C11.10
+	I:2151342-2151385	56.0007	143.001	72.0007	0.77778	0.391611	1.9861	mpn1	SPAC23C11.10
+	I:2152199-2152259	2440	3331	2477	0.985063	0.732513	1.34477	cka1	SPAC23C11.11
+	I:2152540-2152698	464.001	639.001	423.001	1.09693	0.726135	1.51064	cka1	SPAC23C11.11
+	I:2153011-2153072	5013	6691	4975	1.00764	0.749215	1.34492	cka1	SPAC23C11.11
+	I:2153374-2153467	6657	8751	6189	1.07562	0.760713	1.41396	cka1	SPAC23C11.11
-	I:2154223-2154295	0.0007	0.0007	44.0007	1.59088e-05	1	1.59088e-05	SPNCRNA.800	SPNCRNA.800
+	I:2154225-2154297	45.0007	17.0007	0.0007	64286.7	2.64699	24286.7	NA	NA
-	I:2155101-2155287	0.0007	5.0007	0.0007	1	0.00013998	7143.86	NA	NA
-	I:2156048-2156322	257.001	357.001	288.001	0.892361	0.719889	1.23958	hpt1	SPAC23C11.13c
+	I:2160602-2160648	1146	1509	1072	1.06903	0.759443	1.40765	pst2	SPAC23C11.15
+	I:2160829-2160907	1239	1728	1270	0.975591	0.717014	1.36063	pst2	SPAC23C11.15
+	I:2167245-2167301	414.001	447.001	281.001	1.47331	0.926175	1.59075	mdm28	SPAC23C11.17
+	I:2167663-2167722	1.0007	0.0007	0.0007	1429.57	1429.57	1	mdm28	SPAC23C11.17
-	I:2169267-2169307	30.0007	23.0007	33.0007	0.909093	1.30434	0.696976	msh1	SPAC13F5.01c
-	I:2169392-2169437	1398	2245	1982	0.705348	0.622717	1.13269	msh1	SPAC13F5.01c
-	I:2173383-2173424	90.0007	147.001	90.0007	1	0.612247	1.63333	ptr6	SPAC13F5.02c
-	I:2178355-2178692	14.0007	21.0007	11.0007	1.27271	0.666678	1.90903	SPAC13F5.04c	SPAC13F5.04c
-	I:2178887-2179019	17.0007	20.0007	8.0007	2.1249	0.850005	2.49987	SPAC13F5.04c	SPAC13F5.04c
-	I:2179117-2179379	5.0007	19.0007	8.0007	0.625033	0.263185	2.37488	SPAC13F5.04c	SPAC13F5.04c
-	I:2181723-2181766	123.001	168.001	102.001	1.20588	0.732144	1.64705	sec10	SPAC13F5.06c
-	I:2181868-2181924	31.0007	70.0007	26.0007	1.1923	0.442863	2.69226	sec10	SPAC13F5.06c
-	I:2183959-2184188	70.0007	158.001	117.001	0.598293	0.44304	1.35043	sec10	SPAC13F5.06c
-	I:2184267-2184313	86.0007	129.001	98.0007	0.877552	0.666668	1.31632	sec10	SPAC13F5.06c
-	I:2185282-2185471	20.0007	50.0007	16.0007	1.24999	0.400008	3.12491	SPAC13F5.07c	SPAC13F5.07c
-	I:2189845-2189906	56.0007	60.0007	47.0007	1.19149	0.933334	1.27659	vps66	SPAC1783.02c
-	I:2190180-2190244	139.001	131.001	131.001	1.06107	1.06107	1	vps66	SPAC1783.02c
-	I:2190509-2190696	85.0007	144.001	101.001	0.841585	0.59028	1.42574	vps66	SPAC1783.02c
-	I:2190639-2190696	0.0007	0.0007	0.0007	1	1	1	vps66	SPAC1783.02c
-	I:2193163-2193288	137.001	177.001	140.001	0.978572	0.774012	1.26428	hst4	SPAC1783.04c
+	I:2198430-2198508	0.0007	2.0007	0.0007	1	0.000349878	2858.14	hrp1	SPAC1783.05
-	I:2199570-2199624	29.0007	17.0007	34.0007	0.852944	1.70585	0.50001	atg12	SPAC1783.06c
-	I:2199761-2199825	25.0007	11.0007	19.0007	1.31578	2.27265	0.578963	atg12	SPAC1783.06c
-	I:2215735-2215768	0.0007	4.0007	0.0007	1	0.000174969	5715.29	SPNCRNA.805	SPNCRNA.805
+	I:2215735-2215791	769.001	1003	864.001	0.890046	0.7667	1.16088	ypt3	SPAC18G6.03
-	I:2216238-2216486	5.0007	0.0007	0.0007	7143.86	7143.86	1	NA	NA
+	I:2216241-2216485	3679	4537	3569	1.03082	0.810888	1.27122	ypt3	SPAC18G6.03
+	I:2216566-2216620	15505	19504	14868	1.04284	0.794965	1.31181	ypt3	SPAC18G6.03
-	I:2218569-2218715	455.001	992.001	1037	0.438766	0.45867	0.956606	shm2	SPAC18G6.04c
-	I:2227119-2227192	145.001	312.001	214.001	0.677571	0.464745	1.45794	SPAC18G6.05c	SPAC18G6.05c
-	I:2238904-2239047	192.001	310.001	258.001	0.744187	0.619356	1.20155	rrn3	SPAC18G6.11c
+	I:2243677-2243737	225.001	230.001	198.001	1.13636	0.978261	1.16162	mal3	SPAC18G6.15
-	I:2246279-2246332	0.0007	0.0007	2.0007	0.000349878	1	0.000349878	SPNCRNA.807	SPNCRNA.807
-	I:2250977-2251026	77.0007	162.001	162.001	0.475311	0.475311	1	trm9	SPAC13D6.03c
-	I:2252770-2252820	145.001	171.001	85.0007	1.70588	0.847954	2.01176	btb3	SPAC13D6.04c
-	I:2252912-2252980	160.001	219.001	158.001	1.01266	0.730594	1.38607	btb3	SPAC13D6.04c
-	I:2258623-2258671	1075	1234	859.001	1.25145	0.871151	1.43655	pcf11	SPAC4G9.04c
+	I:2259572-2259621	2.0007	0.0007	1.0007	1.9993	2858.14	0.00069951	mpf1	SPAC4G9.05
+	I:2260707-2260778	75.0007	30.0007	25.0007	2.99994	2.49997	1.19999	mpf1	SPAC4G9.05
+	I:2261312-2261354	12.0007	22.0007	9.0007	1.33331	0.545469	2.44433	mpf1	SPAC4G9.05
-	I:2262129-2262194	983.001	1062	890.001	1.10449	0.925612	1.19326	chz1	SPAC4G9.06c
-	I:2262340-2262386	137.001	126.001	130.001	1.05385	1.0873	0.969231	chz1	SPAC4G9.06c
+	I:2276974-2277025	271.001	403.001	258.001	1.05039	0.672457	1.56201	SPAC4G9.12	SPAC4G9.12
-	I:2278994-2279090	105.001	156.001	99.0007	1.06061	0.673078	1.57575	vps26	SPAC4G9.13c
+	I:2280442-2280491	39.0007	43.0007	59.0007	0.661021	0.906978	0.728817	SPAC4G9.14	SPAC4G9.14
+	I:2280766-2280859	92.0007	82.0007	60.0007	1.53333	1.12195	1.36666	SPAC4G9.14	SPAC4G9.14
+	I:2280882-2280991	82.0007	78.0007	39.0007	2.10254	1.05128	1.99998	SPAC4G9.14	SPAC4G9.14
+	I:2281120-2281167	112.001	205.001	140.001	0.800001	0.546343	1.46428	SPAC4G9.14	SPAC4G9.14
+	I:2281239-2281307	87.0007	128.001	86.0007	1.01163	0.679689	1.48837	SPAC4G9.14	SPAC4G9.14
+	I:2282242-2282302	198.001	345.001	308.001	0.642858	0.573914	1.12013	SPAC4G9.15	SPAC4G9.15
+	I:2282433-2282482	441.001	635.001	512.001	0.861328	0.694489	1.24023	SPAC4G9.15	SPAC4G9.15
-	I:2284717-2284844	258.001	415.001	350.001	0.737143	0.621687	1.18571	mrps5	SPAC4G9.17c
+	I:2284928-2284987	0.0007	59.0007	0.0007	1	1.18643e-05	84286.7	NA	NA
-	I:2289546-2289947	63.0007	99.0007	82.0007	0.768295	0.636366	1.20732	SPAC4G9.20c	SPAC4G9.20c
-	I:2293088-2293136	323.001	253.001	240.001	1.34583	1.27668	1.05417	erg7	SPAC13G7.01c
-	I:2293754-2293810	1656	1701	1534	1.07953	0.973545	1.10887	erg7	SPAC13G7.01c
-	I:2294893-2294939	242.001	240.001	212.001	1.14151	1.00833	1.13208	erg7	SPAC13G7.01c
+	I:2299133-2299192	210.001	383.001	374.001	0.561498	0.548304	1.02406	upf3	SPAC13G7.03
+	I:2299299-2299349	44.0007	98.0007	68.0007	0.647062	0.448984	1.44117	upf3	SPAC13G7.03
+	I:2309212-2309258	30.0007	31.0007	41.0007	0.731712	0.967743	0.756102	arb2	SPAC13G7.07
+	I:2309569-2309609	25.0007	64.0007	41.0007	0.609763	0.390632	1.56097	arb2	SPAC13G7.07
+	I:2309667-2309713	52.0007	53.0007	56.0007	0.928572	0.981132	0.946429	arb2	SPAC13G7.07
+	I:2309946-2309997	24.0007	63.0007	90.0007	0.266672	0.380959	0.700002	arb2	SPAC13G7.07
+	I:2310088-2310129	17.0007	31.0007	49.0007	0.346948	0.548397	0.632658	arb2	SPAC13G7.07
-	I:2310517-2310560	627.001	810.001	718.001	0.873259	0.774074	1.12813	crb3	SPAC13G7.08c
+	I:2311566-2311693	0.0007	0.0007	3.0007	0.000233279	1	0.000233279	NA	NA
-	I:2311571-2311693	378.001	533.001	435.001	0.868966	0.709194	1.22529	crb3	SPAC13G7.08c
+	I:2313961-2314048	180.001	246.001	176.001	1.02273	0.731708	1.39773	mug152	SPAC13G7.10
+	I:2314131-2314189	136.001	215.001	144.001	0.944445	0.632559	1.49305	mug152	SPAC13G7.10
+	I:2315349-2315385	54.0007	141.001	127.001	0.4252	0.382982	1.11024	SPAC13G7.11	SPAC13G7.11
+	I:2315599-2315700	261.001	372.001	300.001	0.87	0.701613	1.24	SPAC13G7.11	SPAC13G7.11
+	I:2324222-2324325	0.0007	0.0007	51.0007	1.37253e-05	1	1.37253e-05	SPNCRNA.812	SPNCRNA.812
+	I:2324222-2324349	0.0007	0.0007	0.0007	1	1	1	SPNCRNA.812	SPNCRNA.812
-	I:2327498-2327549	18.0007	16.0007	15.0007	1.19999	1.12499	1.06666	SPAC6C3.03c	SPAC6C3.03c
+	I:2327862-2328646	758.001	1177	1117	0.678604	0.64401	1.05372	cit1	SPAC6C3.04
-	I:2332256-2332305	48.0007	157.001	127.001	0.377956	0.305736	1.23622	SPAC6C3.06c	SPAC6C3.06c
-	I:2332385-2332436	481.001	715.001	695.001	0.692087	0.672728	1.02878	SPAC6C3.06c	SPAC6C3.06c
-	I:2332563-2332604	97.0007	139.001	99.0007	0.979798	0.697843	1.40404	SPAC6C3.06c	SPAC6C3.06c
+	I:2338279-2338417	1306	1568	973.001	1.34224	0.832908	1.61151	SPAC6C3.08	SPAC6C3.08
+	I:2339976-2340020	285.001	360.001	204.001	1.39706	0.791667	1.7647	SPAC6C3.09	SPAC6C3.09
+	I:2339976-2340024	0.0007	156.001	0.0007	1	4.48716e-06	222858	SPAC6C3.09	SPAC6C3.09
+	I:2340168-2340218	132.001	154.001	70.0007	1.88571	0.857144	2.19999	SPAC6C3.09	SPAC6C3.09
+	I:2340275-2340391	177.001	214.001	135.001	1.31111	0.827103	1.58518	SPAC6C3.09	SPAC6C3.09
+	I:2340950-2340990	57.0007	82.0007	61.0007	0.934427	0.695125	1.34426	SPAC6C3.09	SPAC6C3.09
+	I:2348088-2348208	29.0007	32.0007	28.0007	1.03571	0.906252	1.14285	new1	SPAC17G8.15
+	I:2348088-2348424	0.0007	2.0007	0.0007	1	0.000349878	2858.14	new1	SPAC17G8.15
-	I:2348128-2348212	0.0007	0.0007	0.0007	1	1	1	NA	NA
+	I:2348322-2348424	347.001	266.001	169.001	2.05325	1.30451	1.57396	new1	SPAC17G8.15
+	I:2348346-2348413	0.0007	2.0007	0.0007	1	0.000349878	2858.14	new1	SPAC17G8.15
-	I:2348614-2348704	611.001	594.001	364.001	1.67857	1.02862	1.63187	arc5	SPAC17G8.04c
-	I:2348881-2349007	1089	1186	838.001	1.29952	0.918213	1.41527	arc5	SPAC17G8.04c
-	I:2349080-2349124	480.001	496.001	339.001	1.41593	0.967742	1.46313	arc5	SPAC17G8.04c
+	I:2350340-2350382	52.0007	66.0007	83.0007	0.626509	0.787881	0.795182	med20	SPAC17G8.05
+	I:2350471-2350540	87.0007	85.0007	58.0007	1.49999	1.02353	1.46551	med20	SPAC17G8.05
-	I:2356154-2356425	687.001	1012	1056	0.650568	0.678854	0.958333	SPAC17G8.08c	SPAC17G8.08c
+	I:2357468-2357575	118.001	188.001	155.001	0.761291	0.627661	1.2129	shg1	SPAC17G8.09
+	I:2357697-2357762	83.0007	106.001	70.0007	1.18571	0.78302	1.51428	shg1	SPAC17G8.09
-	I:2361931-2361980	178.001	170.001	155.001	1.14839	1.04706	1.09677	imt3	SPAC17G8.11c
-	I:2364207-2364250	72.0007	53.0007	42.0007	1.71427	1.35849	1.2619	mst2	SPAC17G8.13c
-	I:2364621-2364776	0.0007	0.0007	1.0007	0.00069951	1	0.00069951	mst2	SPAC17G8.13c
-	I:2366127-2366174	145.001	116.001	68.0007	2.13234	1.25	1.70588	mst2	SPAC17G8.13c
+	I:2366262-2366319	12.0007	0.0007	0.0007	17143.9	17143.9	1	sec3	SPAC17G8.12
-	I:2366264-2366364	37.0007	0.0007	0.0007	52858.1	52858.1	1	mst2	SPAC17G8.13c
-	I:2366264-2366380	536.001	267.001	272.001	1.97059	2.00749	0.981618	mst2	SPAC17G8.13c
-	I:2367496-2367541	393.001	548.001	260.001	1.51154	0.717154	2.10769	pck1	SPAC17G8.14c
-	I:2367725-2367766	385.001	666.001	294.001	1.30952	0.578079	2.2653	pck1	SPAC17G8.14c
-	I:2367955-2367999	337.001	406.001	177.001	1.90395	0.83005	2.29378	pck1	SPAC17G8.14c
-	I:2368201-2368256	138.001	213.001	96.0007	1.4375	0.647888	2.21874	pck1	SPAC17G8.14c
+	I:2371809-2371876	441.001	548.001	349.001	1.26361	0.804745	1.5702	SPAC22H10.02	SPAC22H10.02
+	I:2371965-2372065	0.0007	0.0007	0.0007	1	1	1	SPAC22H10.02	SPAC22H10.02
+	I:2371965-2372102	3696	4767	3358	1.10066	0.77533	1.41959	SPAC22H10.02	SPAC22H10.02
-	I:2373263-2373302	311.001	488.001	243.001	1.27983	0.637296	2.00823	kap114	SPAC22H10.03c
-	I:2373376-2373412	55.0007	134.001	53.0007	1.03774	0.410451	2.52828	kap114	SPAC22H10.03c
-	I:2373583-2373625	192.001	338.001	166.001	1.15663	0.568048	2.03614	kap114	SPAC22H10.03c
-	I:2373744-2373791	446.001	577.001	339.001	1.31563	0.772964	1.70206	kap114	SPAC22H10.03c
-	I:2373961-2374001	183.001	438.001	206.001	0.88835	0.417809	2.12621	kap114	SPAC22H10.03c
-	I:2376223-2376279	338.001	502.001	307.001	1.10098	0.673307	1.63518	kap114	SPAC22H10.03c
+	I:2376964-2377104	0.0007	0.0007	0.0007	1	1	1	ppa3	SPAC22H10.04
+	I:2377515-2377581	312.001	525.001	497.001	0.627767	0.594286	1.05634	ppa3	SPAC22H10.04
+	I:2377652-2377764	103.001	150.001	127.001	0.811025	0.686668	1.1811	ppa3	SPAC22H10.04
-	I:2380026-2380171	1456	2007	1680	0.866667	0.725461	1.19464	SPAC22H10.05c	SPAC22H10.05c
+	I:2383180-2383233	809.001	942.001	540.001	1.49815	0.858811	1.74444	scd2	SPAC22H10.07
+	I:2387265-2387321	178.001	174.001	125.001	1.424	1.02299	1.392	SPAC22H10.08	SPAC22H10.08
+	I:2390240-2390278	36.0007	72.0007	75.0007	0.480005	0.500005	0.96	alp21	SPAC22H10.10
+	I:2390547-2390589	26.0007	36.0007	54.0007	0.481488	0.722228	0.666671	alp21	SPAC22H10.10
+	I:2390689-2390735	11.0007	13.0007	9.0007	1.2222	0.846162	1.44441	alp21	SPAC22H10.10
+	I:2391011-2391054	140.001	182.001	179.001	0.782124	0.769232	1.01676	alp21	SPAC22H10.10
-	I:2396615-2396700	194.001	283.001	197.001	0.984772	0.685513	1.43655	gdi1	SPAC22H10.12c
-	I:2397823-2397878	27.0007	60.0007	5.0007	5.39938	0.450006	11.9985	SPAC15F9.01c	SPAC15F9.01c
+	I:2399487-2399528	602.001	764.001	630.001	0.955556	0.787958	1.2127	seh1	SPAC15F9.02
+	I:2400462-2400516	735.001	966.001	825.001	0.890909	0.76087	1.17091	seh1	SPAC15F9.02
-	I:2401067-2401145	841.001	1080	983.001	0.855544	0.778704	1.09868	nxt2	SPAC15F9.03c
-	I:2401247-2401299	3329	5003	4363	0.763007	0.665401	1.14669	nxt2	SPAC15F9.03c
-	I:2401371-2401440	4729	7336	6267	0.754588	0.644629	1.17058	nxt2	SPAC15F9.03c
-	I:2401523-2401565	232.001	331.001	263.001	0.88213	0.700907	1.25855	nxt2	SPAC15F9.03c
-	I:2402493-2402543	793.001	953.001	623.001	1.27287	0.832109	1.52969	sck1	SPAC1B9.02c
-	I:2403510-2403559	206.001	218.001	168.001	1.22619	0.944954	1.29762	sck1	SPAC1B9.02c
-	I:2404250-2404366	234.001	383.001	177.001	1.32203	0.610967	2.16384	sck1	SPAC1B9.02c
+	I:2406687-2406745	295.001	360.001	332.001	0.888554	0.819445	1.08434	SPAC1B9.03c	SPAC1B9.03c
+	I:2406805-2406865	1426	1804	1633	0.873239	0.790466	1.10472	SPAC1B9.03c	SPAC1B9.03c
-	I:2420210-2420446	1.0007	0.0007	0.0007	1429.57	1429.57	1	rrg9	SPAC6B12.06c
-	I:2420391-2420446	1.0007	0.0007	0.0007	1429.57	1429.57	1	rrg9	SPAC6B12.06c
+	I:2426279-2426413	270.001	198.001	144.001	1.875	1.36364	1.375	mug185	SPAC6B12.08
-	I:2430459-2430543	44.0007	112.001	102.001	0.431376	0.392861	1.09804	spp1	SPAC6B12.10c
+	I:2431127-2431183	1117	1245	996.001	1.12149	0.897189	1.25	drc1	SPAC6B12.11
+	I:2431816-2431856	315.001	375.001	301.001	1.04651	0.84	1.24585	drc1	SPAC6B12.11
+	I:2436241-2436466	159.001	160.001	161.001	0.987578	0.99375	0.993789	SPAC6B12.13	SPAC6B12.13
+	I:2438671-2438786	0.0007	0.0007	0.0007	1	1	1	NA	NA
+	I:2439657-2439854	6317	9232	9683	0.65238	0.68425	0.953424	cpc2	SPAC6B12.15
-	I:2440253-2440489	4.0007	10.0007	0.0007	5715.29	0.400042	14286.7	NA	NA
+	I:2440253-2440506	9550	13710	13919	0.686113	0.696572	0.984985	cpc2	SPAC6B12.15
+	I:2443634-2443740	6.0007	0.0007	0.0007	8572.43	8572.43	1	meu26	SPAC6B12.16
-	I:2444921-2445001	698.001	928.001	906.001	0.77042	0.752155	1.02428	tif212	SPAC32A11.04c
+	I:2445412-2445472	38.0007	66.0007	53.0007	0.716985	0.575762	1.24528	mug8	SPAC32A11.01
+	I:2445968-2446051	25.0007	50.0007	22.0007	1.13636	0.500007	2.27269	mug8	SPAC32A11.01
+	I:2465405-2465445	97.0007	87.0007	63.0007	1.53968	1.11494	1.38095	SPAC19A8.11c	SPAC19A8.11c
+	I:2465835-2465877	180.001	354.001	238.001	0.756303	0.508476	1.48739	SPAC19A8.11c	SPAC19A8.11c
+	I:2466069-2466112	211.001	353.001	327.001	0.645261	0.597735	1.07951	SPAC19A8.11c	SPAC19A8.11c
-	I:2468000-2468042	42.0007	58.0007	37.0007	1.13513	0.724141	1.56756	SPAC19A8.09	SPAC19A8.09
-	I:2468144-2468194	125.001	146.001	91.0007	1.37362	0.856165	1.60439	SPAC19A8.09	SPAC19A8.09
-	I:2468254-2468291	155.001	187.001	147.001	1.05442	0.828878	1.27211	SPAC19A8.09	SPAC19A8.09
+	I:2472717-2472862	2.0007	0.0007	0.0007	2858.14	2858.14	1	NA	NA
-	I:2472749-2472860	305.001	292.001	28.0007	10.8926	1.04452	10.4283	prl65	SPAC19A8.16
-	I:2481645-2481977	3424	7664	5705	0.600175	0.446764	1.34338	erg5	SPAC19A8.04
-	I:2484045-2484090	1176	1454	1261	0.932593	0.808803	1.15305	ymr1	SPAC19A8.03
-	I:2484666-2484722	201.001	266.001	247.001	0.813766	0.75564	1.07692	ymr1	SPAC19A8.03
-	I:2485537-2485635	207.001	221.001	86.0007	2.40697	0.936652	2.56975	SPAC19A8.02	SPAC19A8.02
-	I:2494856-2494895	126.001	180.001	88.0007	1.43181	0.700001	2.04545	ini1	SPAC23H3.02c
-	I:2495142-2495213	486.001	345.001	238.001	2.04201	1.40869	1.44958	ini1	SPAC23H3.02c
-	I:2495267-2495308	98.0007	106.001	78.0007	1.25641	0.924529	1.35897	ini1	SPAC23H3.02c
-	I:2496697-2496738	53.0007	88.0007	44.0007	1.20454	0.602276	1.99998	npr2	SPAC23H3.03c
-	I:2496875-2496918	196.001	257.001	191.001	1.02618	0.762647	1.34555	npr2	SPAC23H3.03c
+	I:2499159-2499160	9.0007	8.0007	11.0007	0.818193	1.12499	0.72729	SPAC23H3.04	SPAC23H3.04
+	I:2499353-2499442	34.0007	21.0007	13.0007	2.6153	1.61903	1.61535	SPAC23H3.04	SPAC23H3.04
+	I:2499824-2499874	55.0007	54.0007	49.0007	1.12245	1.01852	1.10204	SPAC23H3.04	SPAC23H3.04
+	I:2503957-2504007	318.001	492.001	307.001	1.03583	0.646342	1.6026	apl6	SPAC23H3.06
-	I:2505452-2505493	132.001	211.001	172.001	0.767443	0.625594	1.22674	mrp2	SPAC23H3.07c
-	I:2505540-2505589	388.001	475.001	364.001	1.06593	0.816842	1.30494	mrp2	SPAC23H3.07c
-	I:2506939-2506984	53.0007	53.0007	63.0007	0.841272	1	0.841272	bub3	SPAC23H3.08c
-	I:2517789-2518194	19.0007	85.0007	62.0007	0.306459	0.223536	1.37096	gpa2	SPAC23H3.13c
-	I:2520675-2520721	0.0007	1.0007	0.0007	1	0.00069951	1429.57	NA	NA
+	I:2521750-2521808	78.0007	105.001	91.0007	0.857144	0.742859	1.15384	SPAC23H3.14	SPAC23H3.14
+	I:2521917-2522033	142.001	205.001	222.001	0.639641	0.692684	0.923424	SPAC23H3.14	SPAC23H3.14
+	I:2528101-2528153	58.0007	30.0007	28.0007	2.0714	1.93331	1.07143	mug66	SPAC25H1.03
-	I:2532928-2532990	1723	2107	1694	1.01712	0.81775	1.2438	atp19	SPAC25H1.10c
-	I:2533127-2533169	599.001	1089	688.001	0.87064	0.550046	1.58285	atp19	SPAC25H1.10c
-	I:2540642-2540692	82.0007	112.001	68.0007	1.20588	0.732145	1.64705	SPAC4A8.02c	SPAC4A8.02c
-	I:2557848-2557937	257.001	915.001	682.001	0.376833	0.280875	1.34164	SPAC4A8.07c	SPAC4A8.07c
-	I:2558123-2558182	131.001	181.001	117.001	1.11966	0.723758	1.54701	SPAC4A8.07c	SPAC4A8.07c
-	I:2558893-2558941	118.001	256.001	234.001	0.504275	0.460939	1.09402	vrs2	SPAC4A8.08c
-	I:2559214-2559253	58.0007	137.001	92.0007	0.630438	0.423361	1.48913	vrs2	SPAC4A8.08c
-	I:2561080-2561120	118.001	270.001	306.001	0.385622	0.437038	0.882353	vrs2	SPAC4A8.08c
-	I:2561210-2561254	62.0007	73.0007	88.0007	0.704548	0.849317	0.829547	vrs2	SPAC4A8.08c
-	I:2561371-2561409	191.001	368.001	312.001	0.61218	0.519023	1.17949	vrs2	SPAC4A8.08c
-	I:2561562-2561615	162.001	398.001	281.001	0.576514	0.407036	1.41637	vrs2	SPAC4A8.08c
-	I:2562323-2562373	115.001	90.0007	80.0007	1.4375	1.27778	1.125	snu6	SPSNRNA.06
-	I:2563889-2563960	144.001	190.001	155.001	0.929033	0.757896	1.22581	cwf21	SPAC4A8.09c
+	I:2564086-2564156	76.0007	75.0007	67.0007	1.13433	1.01333	1.1194	SPAC4A8.10	SPAC4A8.10
+	I:2564306-2564470	318.001	554.001	332.001	0.957831	0.574008	1.66867	SPAC4A8.10	SPAC4A8.10
-	I:2574295-2574350	50.0007	101.001	68.0007	0.735297	0.495053	1.48529	sds22	SPAC4A8.12c
+	I:2577577-2577619	799.001	956.001	660.001	1.21061	0.835774	1.44848	SPAC4A8.14	SPAC4A8.14
-	I:2579027-2579083	1876	3161	2834	0.661962	0.593483	1.11538	cdc3	SPAC4A8.15c
-	I:2579416-2579465	586.001	1096	818.001	0.716382	0.534672	1.33985	cdc3	SPAC4A8.15c
-	I:2580586-2580651	0.0007	0.0007	0.0007	1	1	1	tif33	SPAC4A8.16c
+	I:2580713-2580819	0.0007	2.0007	0.0007	1	0.000349878	2858.14	NA	NA
+	I:2583902-2583940	788.001	864.001	748.001	1.05348	0.912037	1.15508	SPAC823.02	SPAC823.02
+	I:2585943-2585990	186.001	222.001	77.0007	2.41557	0.837838	2.8831	ppk15	SPAC823.03
+	I:2587897-2587951	638.001	970.001	906.001	0.704194	0.657732	1.07064	SPAC823.04	SPAC823.04
+	I:2588143-2588181	61.0007	70.0007	80.0007	0.762502	0.87143	0.875001	SPAC823.04	SPAC823.04
-	I:2589275-2589327	160.001	215.001	189.001	0.846561	0.744187	1.13757	tlg2	SPAC823.05c
-	I:2594734-2594791	67.0007	209.001	74.0007	0.905406	0.320576	2.82431	SPAC823.09c	SPAC823.09c
-	I:2594913-2594965	30.0007	80.0007	47.0007	0.638303	0.375005	1.70212	SPAC823.09c	SPAC823.09c
-	I:2595693-2595733	34.0007	39.0007	32.0007	1.0625	0.871797	1.21875	SPAC823.09c	SPAC823.09c
-	I:2596736-2596804	166.001	266.001	205.001	0.809757	0.624061	1.29756	SPAC823.10c	SPAC823.10c
+	I:2598495-2598551	206.001	279.001	231.001	0.891775	0.738352	1.20779	sgp1	SPAC823.11
+	I:2599299-2599351	522.001	809.001	594.001	0.878788	0.645241	1.36195	sgp1	SPAC823.11
+	I:2606227-2606278	192.001	287.001	293.001	0.655291	0.66899	0.979522	ptf1	SPAC823.14
+	I:2606317-2606540	130.001	211.001	238.001	0.54622	0.616115	0.886555	ptf1	SPAC823.14
+	I:2606613-2606654	65.0007	113.001	117.001	0.555558	0.575224	0.965812	ptf1	SPAC823.14
+	I:2607958-2608088	67.0007	169.001	79.0007	0.848103	0.396452	2.13923	ppa1	SPAC823.15
-	I:2609481-2609521	31.0007	27.0007	10.0007	3.09985	1.14814	2.69988	mug179	SPAC823.16c
-	I:2610291-2610347	155.001	105.001	77.0007	2.01298	1.47619	1.36363	mug179	SPAC823.16c
-	I:2610454-2610528	29.0007	27.0007	24.0007	1.20833	1.07407	1.125	mug179	SPAC823.16c
-	I:2610602-2610660	37.0007	78.0007	28.0007	1.32142	0.474364	2.78567	mug179	SPAC823.16c
+	I:2613310-2613382	193.001	305.001	172.001	1.12209	0.632788	1.77325	SPAC7D4.13c	SPAC7D4.13c
-	I:2613319-2613387	0.0007	1.0007	4.0007	0.000174969	0.00069951	0.250131	NA	NA
-	I:2620520-2620574	605.001	0.0007	0.0007	864287	864287	1	vma13	SPAC7D4.10
-	I:2621519-2621661	495.001	581.001	406.001	1.21921	0.85198	1.43103	vma13	SPAC7D4.10
-	I:2621725-2621775	192.001	196.001	152.001	1.26316	0.979592	1.28947	vma13	SPAC7D4.10
-	I:2621878-2621931	1742	1989	1583	1.10044	0.875817	1.25647	vma13	SPAC7D4.10
-	I:2622120-2622168	4440	5594	4581	0.969221	0.793708	1.22113	vma13	SPAC7D4.10
+	I:2622420-2622471	0.0007	8.0007	9.0007	7.77717e-05	8.74923e-05	0.888898	SPAC7D4.09c	SPAC7D4.09c
-	I:2629819-2629908	368.001	460.001	536.001	0.686568	0.8	0.858209	SPAC7D4.05	SPAC7D4.05
-	I:2629985-2630020	78.0007	103.001	93.0007	0.838711	0.757283	1.10753	SPAC7D4.05	SPAC7D4.05
+	I:2637808-2637978	62.0007	69.0007	50.0007	1.24	0.898552	1.37999	sfp47	SPAC7D4.02c
+	I:2638210-2638303	95.0007	160.001	110.001	0.863637	0.593752	1.45454	sfp47	SPAC7D4.02c
+	I:2639057-2639120	128.001	175.001	159.001	0.805032	0.73143	1.10063	sfp47	SPAC7D4.02c
+	I:2643572-2643611	6197	11426	10500	0.590191	0.54236	1.08819	hcs1	SPAC4F8.14c
+	I:2643683-2643859	6783	9929	9088	0.746369	0.68315	1.09254	hcs1	SPAC4F8.14c
+	I:2672340-2672352	0.0007	0.0007	2.0007	0.000349878	1	0.000349878	NA	NA
-	I:2672783-2672977	214.001	274.001	287.001	0.745645	0.781022	0.954704	sdo1	SPAC4F8.03
-	I:2675398-2675555	1354	1224	964.001	1.40456	1.10621	1.26971	did4	SPAC4F8.01
-	I:2675606-2675688	1204	1162	896.001	1.34375	1.03614	1.29687	did4	SPAC4F8.01
-	I:2676790-2676829	0.0007	4.0007	0.0007	1	0.000174969	5715.29	NA	NA
+	I:2677373-2677427	417.001	427.001	532.001	0.783835	0.976581	0.802632	pct1	SPAC644.04
+	I:2683578-2683628	3.0007	0.0007	0.0007	4286.71	4286.71	1	SPNCRNA.844	SPNCRNA.844
+	I:2688263-2688316	97.0007	142.001	99.0007	0.979798	0.6831	1.43434	SPAC644.08	SPAC644.08
+	I:2689771-2690152	153.001	345.001	284.001	0.538734	0.443479	1.21479	SPAC644.09	SPAC644.09
+	I:2690272-2690407	163.001	370.001	309.001	0.527509	0.440542	1.19741	SPAC644.09	SPAC644.09
+	I:2690743-2690803	98.0007	158.001	117.001	0.837608	0.620255	1.35043	SPAC644.09	SPAC644.09
-	I:2692174-2692233	139.001	123.001	115.001	1.20869	1.13008	1.06956	pkp1	SPAC644.11c
-	I:2693106-2693185	443.001	706.001	644.001	0.687889	0.627479	1.09627	pkp1	SPAC644.11c
-	I:2693352-2693435	66.0007	74.0007	104.001	0.634618	0.891893	0.71154	pkp1	SPAC644.11c
+	I:2694776-2694816	447.001	542.001	575.001	0.777392	0.824723	0.942609	cdc5	SPAC644.12
+	I:2694836-2694902	422.001	530.001	538.001	0.784387	0.796227	0.98513	cdc5	SPAC644.12
+	I:2694917-2694981	542.001	682.001	584.001	0.928082	0.794722	1.16781	cdc5	SPAC644.12
+	I:2695101-2695170	810.001	1112	688.001	1.17733	0.728417	1.61628	cdc5	SPAC644.12
+	I:2695123-2695209	0.0007	2.0007	0.0007	1	0.000349878	2858.14	cdc5	SPAC644.12
+	I:2695619-2695683	105.001	110.001	70.0007	1.5	0.954546	1.57142	cdc5	SPAC644.12
+	I:2700507-2700657	0.0007	0.0007	4.0007	0.000174969	1	0.000174969	rpp101	SPAC644.15
+	I:2700521-2700657	7575	10514	11527	0.657153	0.720468	0.912119	rpp101	SPAC644.15
+	I:2701653-2701693	51.0007	47.0007	47.0007	1.08511	1.08511	1	SPAC644.16	SPAC644.16
-	I:2705024-2705075	42.0007	96.0007	98.0007	0.428576	0.437504	0.979592	bet3	SPAC644.18c
-	I:2705361-2705408	220.001	328.001	300.001	0.733334	0.670732	1.09333	bet3	SPAC644.18c
-	I:2705503-2705552	783.001	955.001	691.001	1.13314	0.819895	1.38205	bet3	SPAC644.18c
-	I:2706552-2706603	214.001	221.001	143.001	1.4965	0.968326	1.54545	gpi12	SPAPB2B4.01c
-	I:2706671-2706727	201.001	240.001	174.001	1.15517	0.8375	1.37931	gpi12	SPAPB2B4.01c
-	I:2706918-2706982	26.0007	34.0007	21.0007	1.23809	0.764711	1.61903	gpi12	SPAPB2B4.01c
+	I:2708446-2708778	374.001	347.001	409.001	0.914426	1.07781	0.848411	grx5	SPAPB2B4.02
+	I:2721100-2721201	49.0007	62.0007	73.0007	0.671236	0.790325	0.849317	vma5	SPAPB2B4.05
+	I:2721355-2721404	140.001	181.001	139.001	1.00719	0.773482	1.30216	vma5	SPAPB2B4.05
+	I:2721499-2721551	400.001	532.001	427.001	0.936768	0.75188	1.2459	vma5	SPAPB2B4.05
+	I:2721643-2721747	817.001	1088	787.001	1.03812	0.750919	1.38246	vma5	SPAPB2B4.05
+	I:2722008-2722059	224.001	323.001	212.001	1.0566	0.693499	1.52358	vma5	SPAPB2B4.05
+	I:2722291-2722374	222.001	254.001	196.001	1.13265	0.874016	1.29592	vma5	SPAPB2B4.05
+	I:2723210-2723272	98.0007	155.001	149.001	0.65772	0.63226	1.04027	SPAPB2B4.06	SPAPB2B4.06
+	I:2723300-2723348	267.001	339.001	264.001	1.01136	0.787611	1.28409	SPAPB2B4.06	SPAPB2B4.06
+	I:2723559-2723607	75.0007	56.0007	55.0007	1.36363	1.33928	1.01818	SPAPB2B4.06	SPAPB2B4.06
+	I:2731645-2731732	2.0007	0.0007	0.0007	2858.14	2858.14	1	cch1	SPAC6F6.01
+	I:2731647-2731732	0.0007	2.0007	0.0007	1	0.000349878	2858.14	cch1	SPAC6F6.01
-	I:2734927-2735331	637.001	1172	800.001	0.79625	0.543516	1.465	SPAC6F6.03c	SPAC6F6.03c
-	I:2740566-2740607	0.0007	0.0007	50.0007	1.39998e-05	1	1.39998e-05	NA	NA
+	I:2740840-2740893	1319	1428	962.001	1.3711	0.92367	1.48441	ost2	SPAC6F6.05
-	I:2746128-2746192	7359	10752	10080	0.73006	0.684431	1.06667	rps13	SPAC6F6.07c
-	I:2746239-2746284	0.0007	0.0007	40.0007	1.74997e-05	1	1.74997e-05	rps13	SPAC6F6.07c
-	I:2746239-2746302	13101	18141	17530	0.747347	0.722176	1.03485	rps13	SPAC6F6.07c
-	I:2746335-2746438	19008	27364	25022	0.759652	0.694635	1.0936	rps13	SPAC6F6.07c
-	I:2746931-2747118	916.001	794.001	547.001	1.67459	1.15365	1.45155	cdc16	SPAC6F6.08c
-	I:2747266-2747340	560.001	596.001	486.001	1.15226	0.939597	1.22634	cdc16	SPAC6F6.08c
-	I:2747431-2747508	283.001	312.001	255.001	1.1098	0.907051	1.22353	cdc16	SPAC6F6.08c
+	I:2749100-2749163	263.001	578.001	495.001	0.531314	0.455018	1.16768	eaf6	SPAC6F6.09
-	I:2750869-2750909	296.001	293.001	283.001	1.04594	1.01024	1.03534	arc2	SPAC6F6.10c
-	I:2752152-2752211	111.001	132.001	174.001	0.637932	0.84091	0.758622	SPAC6F6.11c	SPAC6F6.11c
-	I:2752329-2752386	67.0007	90.0007	86.0007	0.779072	0.744446	1.04651	SPAC6F6.11c	SPAC6F6.11c
-	I:2752575-2752622	270.001	314.001	267.001	1.01124	0.859873	1.17603	SPAC6F6.11c	SPAC6F6.11c
-	I:2752731-2752773	99.0007	139.001	128.001	0.773439	0.712232	1.08594	SPAC6F6.11c	SPAC6F6.11c
+	I:2754899-2754967	355.001	329.001	269.001	1.3197	1.07903	1.22305	SPAC6F6.12	SPAC6F6.12
+	I:2755103-2755191	201.001	181.001	170.001	1.18235	1.1105	1.06471	SPAC6F6.12	SPAC6F6.12
+	I:2759075-2759118	0.0007	10.0007	0.0007	1	6.99951e-05	14286.7	SPNCRNA.851	SPNCRNA.851
-	I:2759292-2759478	710.001	805.001	616.001	1.1526	0.881988	1.30682	SPAC6F6.19	SPAC6F6.19
-	I:2759967-2760117	324.001	248.001	0.0007	462858	1.30645	354287	NA	NA
+	I:2762096-2762184	0.0007	0.0007	0.0007	1	1	1	ypt5	SPAC6F6.15
-	I:2762382-2762443	0.0007	0.0007	3.0007	0.000233279	1	0.000233279	NA	NA
+	I:2762382-2762453	254.001	575.001	240.001	1.05833	0.44174	2.39583	ypt5	SPAC6F6.15
+	I:2762493-2762561	417.001	666.001	328.001	1.27134	0.626127	2.03049	ypt5	SPAC6F6.15
+	I:2762585-2762661	341.001	540.001	291.001	1.17182	0.631482	1.85567	ypt5	SPAC6F6.15
+	I:2762722-2762786	771.001	1163	664.001	1.16114	0.662941	1.75151	ypt5	SPAC6F6.15
+	I:2762833-2762874	1196	2113	1152	1.03819	0.56602	1.8342	ypt5	SPAC6F6.15
+	I:2762921-2763000	1046	1846	1021	1.02449	0.566631	1.80803	ypt5	SPAC6F6.15
-	I:2762962-2763004	0.0007	0.0007	0.0007	1	1	1	tpz1	SPAC6F6.16c
+	I:2763126-2763180	368.001	647.001	379.001	0.970976	0.568779	1.70712	ypt5	SPAC6F6.15
-	I:2764572-2764610	152.001	396.001	381.001	0.398951	0.383839	1.03937	tpz1	SPAC6F6.16c
-	I:2764752-2764790	21.0007	55.0007	49.0007	0.42858	0.381826	1.12245	tpz1	SPAC6F6.16c
-	I:2764825-2764871	29.0007	85.0007	74.0007	0.391898	0.341182	1.14865	tpz1	SPAC6F6.16c
-	I:2765122-2765165	65.0007	242.001	277.001	0.234659	0.268597	0.873647	tpz1	SPAC6F6.16c
-	I:2765263-2765319	34.0007	90.0007	70.0007	0.485719	0.377783	1.28571	tpz1	SPAC6F6.16c
-	I:2765706-2765803	19.0007	13.0007	16.0007	1.18749	1.46151	0.812508	tpz1	SPAC6F6.16c
-	I:2770895-2770935	447.001	505.001	344.001	1.29942	0.885149	1.46802	ppk6	SPAC1805.01c
-	I:2773012-2773107	99.0007	103.001	109.001	0.908257	0.961165	0.944954	ppk6	SPAC1805.01c
-	I:2773156-2773203	112.001	139.001	143.001	0.783218	0.805756	0.972028	ppk6	SPAC1805.01c
-	I:2774745-2774817	202.001	327.001	299.001	0.675586	0.617738	1.09365	SPAC1805.02c	SPAC1805.02c
-	I:2776083-2776134	71.0007	97.0007	82.0007	0.865855	0.731961	1.18293	trm13	SPAC1805.03c
-	I:2776171-2776250	56.0007	50.0007	78.0007	0.717951	1.12	0.641029	trm13	SPAC1805.03c
+	I:2777554-2777618	504.001	686.001	498.001	1.01205	0.734694	1.37751	nup132	SPAC1805.04
+	I:2781550-2781616	714.001	879.001	596.001	1.19799	0.812287	1.47483	cki3	SPAC1805.05
+	I:2781686-2781746	597.001	959.001	657.001	0.908676	0.622524	1.45966	cki3	SPAC1805.05
+	I:2781895-2781968	1130	1721	1249	0.904724	0.656595	1.3779	cki3	SPAC1805.05
-	I:2785684-2786012	74.0007	79.0007	55.0007	1.34545	0.936709	1.43636	dad2	SPAC1805.07c
+	I:2788078-2788127	325.001	305.001	225.001	1.44444	1.06557	1.35555	dlc1	SPAC1805.08
+	I:2788238-2788298	539.001	549.001	370.001	1.45676	0.981785	1.48378	dlc1	SPAC1805.08
-	I:2789203-2789250	0.0007	0.0007	0.0007	1	1	1	NA	NA
-	I:2793252-2793352	10961	13548	13332	0.822157	0.809049	1.0162	rps2602	SPAC1805.11c
+	I:2795045-2795289	7776	9765	9366	0.830237	0.796313	1.0426	rpl14	SPAC1805.13
-	I:2798122-2798163	263.001	388.001	252.001	1.04365	0.677836	1.53968	pub2	SPAC1805.15c
-	I:2799766-2799861	147.001	154.001	80.0007	1.83749	0.954546	1.92499	pub2	SPAC1805.15c
-	I:2799995-2800052	79.0007	106.001	64.0007	1.23437	0.745285	1.65624	pub2	SPAC1805.15c
-	I:2801845-2801982	0.0007	3.0007	0.0007	1	0.000233279	4286.71	SPAC1805.16c	SPAC1805.16c
+	I:2804121-2804387	387.001	776.001	504.001	0.767857	0.498712	1.53968	crm1	SPAC1805.17
-	I:2805998-2806088	0.0007	0.0007	1.0007	0.00069951	1	0.00069951	NA	NA
+	I:2811058-2811097	0.0007	1.0007	0.0007	1	0.00069951	1429.57	NA	NA
-	I:2812368-2812411	516.001	869.001	684.001	0.754386	0.593786	1.27047	SPAC1B2.03c	SPAC1B2.03c
+	I:2814516-2814927	651.001	780.001	662.001	0.983384	0.834616	1.17825	cox6	SPAC1B2.04
+	I:2817623-2817664	462.001	526.001	320.001	1.44375	0.878327	1.64375	mcm5	SPAC1B2.05
+	I:2818037-2818077	2139	2328	1612	1.32692	0.918814	1.44417	mcm5	SPAC1B2.05
+	I:2826872-2826931	7.0007	28.0007	16.0007	0.437525	0.250019	1.74997	gsa1	SPAC3F10.04
-	I:2828349-2828628	128.001	455.001	442.001	0.289594	0.28132	1.02941	SPAC3F10.06c	SPAC3F10.06c
+	I:2830599-2830798	634.001	558.001	413.001	1.53511	1.1362	1.35109	spd2	SPAC3F10.19
+	I:2830806-2830991	658.001	580.001	439.001	1.49886	1.13448	1.32118	spd2	SPAC3F10.19
+	I:2833036-2833098	220.001	325.001	191.001	1.15183	0.676924	1.70157	SPAC3F10.09	SPAC3F10.09
+	I:2833169-2833425	69.0007	120.001	111.001	0.621624	0.575002	1.08108	SPAC3F10.09	SPAC3F10.09
+	I:2833529-2833595	93.0007	98.0007	98.0007	0.94898	0.94898	1	SPAC3F10.09	SPAC3F10.09
-	I:2835883-2835929	0.0007	3.0007	0.0007	1	0.000233279	4286.71	map3	SPAC3F10.10c
-	I:2836067-2836117	0.0007	1.0007	0.0007	1	0.00069951	1429.57	map3	SPAC3F10.10c
-	I:2851557-2851666	248.001	438.001	415.001	0.597591	0.566211	1.05542	SPAC3F10.16c	SPAC3F10.16c
+	I:2852038-2852174	129.001	239.001	143.001	0.902098	0.53975	1.67133	SPAC3F10.17	SPAC3F10.17
-	I:2853796-2853848	10823	12012	10669	1.01443	0.901016	1.12588	rpl4102	SPAC3F10.18c
-	I:2855090-2855168	49.0007	211.001	138.001	0.355076	0.23223	1.52898	dph3	SPAC8F11.02c
-	I:2855456-2855515	648.001	872.001	695.001	0.932374	0.743119	1.25468	dph3	SPAC8F11.02c
-	I:2855577-2855619	290.001	365.001	296.001	0.97973	0.794521	1.23311	dph3	SPAC8F11.02c
+	I:2857427-2857462	67.0007	112.001	89.0007	0.752811	0.598217	1.25842	msh3	SPAC8F11.03
+	I:2859491-2859618	172.001	340.001	291.001	0.591066	0.505883	1.16838	SPAC8F11.04	SPAC8F11.04
+	I:2860878-2860919	91.0007	278.001	154.001	0.590911	0.32734	1.80519	SPAC8F11.04	SPAC8F11.04
-	I:2861354-2861417	0.0007	0.0007	5.0007	0.00013998	1	0.00013998	mug130	SPAC8F11.05c
-	I:2864266-2864307	78.0007	79.0007	98.0007	0.79592	0.987342	0.806124	cdc24	SPAC8F11.07c
-	I:2864442-2864487	44.0007	74.0007	111.001	0.3964	0.594598	0.666669	cdc24	SPAC8F11.07c
-	I:2865151-2865209	73.0007	116.001	115.001	0.634785	0.629313	1.0087	cdc24	SPAC8F11.07c
-	I:2865409-2865473	76.0007	99.0007	107.001	0.710282	0.767678	0.925234	cdc24	SPAC8F11.07c
-	I:2865501-2865555	81.0007	66.0007	56.0007	1.44642	1.22727	1.17857	cdc24	SPAC8F11.07c
-	I:2865640-2865695	69.0007	64.0007	47.0007	1.46808	1.07812	1.3617	cdc24	SPAC8F11.07c
-	I:2866235-2866288	324.001	433.001	370.001	0.875676	0.748268	1.17027	SPAC8F11.08c	SPAC8F11.08c
-	I:2867391-2867762	42.0007	33.0007	30.0007	1.39999	1.27272	1.1	SPAC8F11.08c	SPAC8F11.08c
-	I:2869171-2869264	100.001	518.001	500.001	0.200001	0.193051	1.036	nnt1	SPAC8F11.09c
+	I:2869180-2869264	0.0007	0.0007	1.0007	0.00069951	1	0.00069951	NA	NA
-	I:2871492-2871574	884.001	1040	850.001	1.04	0.85	1.22353	pvg1	SPAC8F11.10c
-	I:2881943-2881992	269.001	224.001	165.001	1.6303	1.20089	1.35757	SPACUNK4.15	SPACUNK4.15
-	I:2881948-2881992	195.001	0.0007	0.0007	278572	278572	1	SPACUNK4.15	SPACUNK4.15
-	I:2883489-2883541	312.001	307.001	222.001	1.4054	1.01629	1.38288	mdb1	SPACUNK4.14
-	I:2884783-2884839	102.001	182.001	157.001	0.649683	0.560441	1.15923	mdb1	SPACUNK4.14
-	I:2884932-2884986	71.0007	111.001	108.001	0.65741	0.639642	1.02778	mdb1	SPACUNK4.14
+	I:2885526-2885591	208.001	383.001	321.001	0.647976	0.543082	1.19315	SPACUNK4.13c	SPACUNK4.13c
+	I:2885632-2885723	156.001	338.001	231.001	0.675326	0.46154	1.4632	SPACUNK4.13c	SPACUNK4.13c
+	I:2890184-2890239	22.0007	33.0007	13.0007	1.69227	0.666674	2.53838	SPACUNK4.11c	SPACUNK4.11c
-	I:2891258-2891309	1109	903.001	766.001	1.44778	1.22813	1.17885	SPACUNK4.10	SPACUNK4.10
-	I:2892175-2892431	912.001	986.001	875.001	1.04229	0.924949	1.12686	SPACUNK4.10	SPACUNK4.10
+	I:2902761-2902828	388.001	447.001	443.001	0.875847	0.868009	1.00903	rpb7	SPACUNK4.06c
-	I:2911679-2911735	0.0007	3.0007	0.0007	1	0.000233279	4286.71	NA	NA
-	I:2913020-2913062	178.001	470.001	302.001	0.589405	0.378724	1.55629	mfm2	SPAC513.03
-	I:2925529-2925571	7.0007	3.0007	2.0007	3.49913	2.33302	1.49983	amt3	SPAC2E1P3.02c
-	I:2944327-2944543	1.0007	0.0007	0.0007	1429.57	1429.57	1	NA	NA
-	I:2944435-2944543	2.0007	0.0007	0.0007	2858.14	2858.14	1	NA	NA
+	I:2957928-2957980	0.0007	0.0007	0.0007	1	1	1	SPNCRNA.865	SPNCRNA.865
+	I:2980532-2980629	0.0007	7.0007	1.0007	0.00069951	9.999e-05	6.9958	SPAPB1A11.02	SPAPB1A11.02
+	I:2989507-2989564	123.001	108.001	87.0007	1.41379	1.13889	1.24138	sap49	SPAC31G5.01
+	I:2991107-2991156	383.001	456.001	353.001	1.08499	0.839913	1.29178	SPAC31G5.02	SPAC31G5.02
+	I:2991271-2991497	561.001	711.001	517.001	1.08511	0.78903	1.37524	SPAC31G5.02	SPAC31G5.02
+	I:2994889-2995379	0.0007	0.0007	1.0007	0.00069951	1	0.00069951	NA	NA
+	I:2994889-2995387	0.0007	4.0007	0.0007	1	0.000174969	5715.29	NA	NA
-	I:2995688-2995733	1653	2111	1876	0.88113	0.783041	1.12527	SPAC31G5.05c	SPAC31G5.05c
+	I:2996403-2996453	29.0007	53.0007	35.0007	0.828575	0.547176	1.51428	rgg8	SPAC31G5.06
+	I:3001804-3002040	0.0007	472.001	0.0007	1	1.48305e-06	674287	NA	NA
+	I:3004948-3005025	45.0007	0.0007	155.001	0.290326	64286.7	4.51611e-06	NA	NA
-	I:3008795-3009159	59.0007	81.0007	50.0007	1.18	0.728397	1.61999	maf1	SPAC31G5.12c
-	I:3009258-3009311	44.0007	53.0007	17.0007	2.58817	0.830191	3.11756	maf1	SPAC31G5.12c
+	I:3014555-3014594	25.0007	13.0007	28.0007	0.89286	1.92303	0.464299	psd3	SPAC31G5.15
+	I:3014663-3014719	110.001	75.0007	36.0007	3.05552	1.46666	2.08331	psd3	SPAC31G5.15
-	I:3014947-3014987	0.0007	8.0007	0.0007	1	8.74923e-05	11429.6	dpm1	SPAC31G5.16c
+	I:3014947-3015006	478.001	432.001	412.001	1.16019	1.10648	1.04854	psd3	SPAC31G5.15
+	I:3015472-3015514	51.0007	112.001	56.0007	0.910715	0.455361	1.99999	psd3	SPAC31G5.15
+	I:3016560-3016600	133.001	208.001	196.001	0.678573	0.639424	1.06122	psd3	SPAC31G5.15
+	I:3016775-3016825	37.0007	44.0007	38.0007	0.973685	0.840912	1.15789	psd3	SPAC31G5.15
+	I:3016967-3017010	236.001	264.001	233.001	1.01288	0.89394	1.13305	psd3	SPAC31G5.15
-	I:3018073-3018198	307.001	382.001	363.001	0.84573	0.803665	1.05234	dpm1	SPAC31G5.16c
-	I:3020010-3020229	2653	4258	4085	0.649449	0.623063	1.04235	rps1001	SPAC31G5.17c
+	I:3023169-3023231	53.0007	166.001	77.0007	0.688315	0.31928	2.15583	abo1	SPAC31G5.19
+	I:3023451-3023506	0.0007	101.001	0.0007	1	6.93065e-06	144287	abo1	SPAC31G5.19
-	I:3028520-3028569	1672	1540	909.001	1.83938	1.08571	1.69417	SPAC1786.01c	SPAC1786.01c
-	I:3029905-3029971	358.001	351.001	289.001	1.23875	1.01994	1.21453	SPAC1786.01c	SPAC1786.01c
-	I:3030188-3030271	910.001	724.001	565.001	1.61062	1.25691	1.28142	SPAC1786.01c	SPAC1786.01c
+	I:3037877-3037919	88.0007	156.001	92.0007	0.956522	0.564105	1.69565	cut11	SPAC1786.03
-	I:3039995-3040087	216.001	302.001	213.001	1.01408	0.715232	1.41784	SPAC24C9.02c	SPAC24C9.02c
+	I:3040460-3040505	0.0007	0.0007	0.0007	1	1	1	NA	NA
+	I:3042746-3042834	0.0007	39.0007	0.0007	1	1.79484e-05	55715.3	mvd1	SPAC24C9.03
-	I:3042817-3042871	197.001	244.001	196.001	1.0051	0.807378	1.2449	cox8	SPAC24C9.16c
-	I:3042909-3043095	134.001	166.001	128.001	1.04687	0.80723	1.29687	cox8	SPAC24C9.16c
-	I:3043157-3043224	83.0007	131.001	74.0007	1.12162	0.63359	1.77026	cox8	SPAC24C9.16c
+	I:3050743-3051365	0.0007	0.0007	0.0007	1	1	1	NA	NA
-	I:3050745-3051374	1982	2830	2197	0.902139	0.700353	1.28812	SPAC24C9.06c	SPAC24C9.06c
+	I:3061315-3061374	188.001	176.001	150.001	1.25333	1.06818	1.17333	SPAC24C9.08	SPAC24C9.08
+	I:3066657-3066706	1310	2135	1376	0.952035	0.613583	1.5516	SPAC24C9.11	SPAC24C9.11
+	I:3066829-3066876	0.0007	0.0007	0.0007	1	1	1	SPAC24C9.11	SPAC24C9.11
+	I:3068370-3068413	62.0007	86.0007	56.0007	1.10714	0.720933	1.53571	SPAC24C9.11	SPAC24C9.11
+	I:3068734-3068781	65.0007	114.001	79.0007	0.822786	0.570178	1.44303	SPAC24C9.11	SPAC24C9.11
-	I:3071750-3071803	107.001	89.0007	157.001	0.68153	1.20225	0.566881	mrp10	SPAC24C9.13c
-	I:3072285-3072365	0.0007	1.0007	9.0007	7.77717e-05	0.00069951	0.11118	NA	NA
-	I:3074719-3074771	419.001	53.0007	41.0007	10.2194	7.90557	1.29268	spn5	SPAC24C9.15c
-	I:3075353-3075428	48.0007	0.0007	8.0007	5.99956	68572.4	8.74923e-05	spn5	SPAC24C9.15c
+	I:3081104-3081154	130.001	159.001	147.001	0.884354	0.817611	1.08163	sub1	SPAC16A10.02
-	I:3083850-3083901	206.001	214.001	121.001	1.70248	0.962617	1.76859	SPAC16A10.03c	SPAC16A10.03c
-	I:3084081-3084124	94.0007	95.0007	76.0007	1.23684	0.989474	1.25	SPAC16A10.03c	SPAC16A10.03c
-	I:3084190-3084229	20.0007	58.0007	53.0007	0.377367	0.344835	1.09434	SPAC16A10.03c	SPAC16A10.03c
+	I:3087071-3087126	321.001	354.001	326.001	0.984663	0.90678	1.08589	rho4	SPAC16A10.04
-	I:3087168-3087216	2.0007	1.0007	0.0007	2858.14	1.9993	1429.57	NA	NA
+	I:3087168-3087229	639.001	660.001	615.001	1.03902	0.968182	1.07317	rho4	SPAC16A10.04
+	I:3087168-3087383	0.0007	13.0007	0.0007	1	5.38433e-05	18572.4	rho4	SPAC16A10.04
+	I:3087276-3087383	537.001	585.001	455.001	1.18022	0.917949	1.28571	rho4	SPAC16A10.04
+	I:3087587-3087703	179.001	206.001	125.001	1.432	0.868932	1.648	rho4	SPAC16A10.04
+	I:3087838-3087894	440.001	521.001	383.001	1.14882	0.84453	1.36031	rho4	SPAC16A10.04
-	I:3090047-3090162	839.001	663.001	574.001	1.46167	1.26546	1.15505	nse2	SPAC16A10.06c
-	I:3090285-3090532	47.0007	51.0007	40.0007	1.175	0.92157	1.275	nse2	SPAC16A10.06c
-	I:3094173-3094228	77.0007	149.001	135.001	0.570373	0.516781	1.1037	mug74	SPAC16A10.08c
-	I:3098828-3098888	0.0007	0.0007	2.0007	0.000349878	1	0.000349878	NA	NA
-	I:3098828-3098894	0.0007	6.0007	0.0007	1	0.000116653	8572.43	NA	NA
-	I:3099419-3099482	20.0007	36.0007	50.0007	0.400008	0.555564	0.720004	SPAC589.03c	SPAC589.03c
+	I:3100667-3100746	134.001	158.001	134.001	1	0.848102	1.1791	SPAC589.04	SPAC589.04
-	I:3102149-3102282	28.0007	55.0007	42.0007	0.666672	0.509097	1.30952	SPAC589.05c	SPAC589.05c
-	I:3102431-3102477	54.0007	172.001	167.001	0.323356	0.313956	1.02994	SPAC589.05c	SPAC589.05c
-	I:3103565-3103707	6635	11196	7199	0.921656	0.592622	1.55522	SPAC589.06c	SPAC589.06c
-	I:3104364-3104432	117.001	111.001	66.0007	1.77272	1.05405	1.68181	atg18	SPAC589.07c
-	I:3105153-3105218	23.0007	2.0007	10.0007	2.29991	11.4963	0.200056	atg18	SPAC589.07c
-	I:3105378-3105440	24.0007	18.0007	11.0007	2.18174	1.33332	1.63632	atg18	SPAC589.07c
-	I:3105547-3105612	193.001	193.001	90.0007	2.14444	1	2.14444	atg18	SPAC589.07c
+	I:3109312-3109605	3.0007	33.0007	18.0007	0.166699	0.0909284	1.8333	mug82	SPAC589.11
+	I:3110323-3110507	143.001	405.001	317.001	0.451105	0.353088	1.2776	SPAC589.12	SPAC589.12
-	I:3113999-3114128	229.001	593.001	614.001	0.372965	0.386173	0.965798	mis14	SPAC688.02c
-	I:3114276-3114362	22.0007	54.0007	72.0007	0.305562	0.407415	0.750002	mis14	SPAC688.02c
-	I:3114973-3115102	55.0007	66.0007	18.0007	3.05548	0.833335	3.66656	SPAC688.03c	SPAC688.03c
-	I:3118862-3118946	28.0007	21.0007	28.0007	1	1.33332	0.750006	slx4	SPAC688.06c
+	I:3125057-3125098	0.0007	4.0007	2.0007	0.000349878	0.000174969	1.99965	srb8	SPAC688.08
+	I:3126310-3126355	82.0007	133.001	70.0007	1.17143	0.616543	1.89999	srb8	SPAC688.08
+	I:3127813-3127861	114.001	155.001	98.0007	1.16326	0.735485	1.58163	SPAC688.09	SPAC688.09
-	I:3129232-3129285	2.0007	0.0007	3.0007	0.666744	2858.14	0.000233279	NA	NA
+	I:3141603-3141651	24.0007	82.0007	56.0007	0.428579	0.292689	1.46428	set13	SPAC688.14
+	I:3142329-3142395	319.001	521.001	401.001	0.795512	0.612285	1.29925	set13	SPAC688.14
+	I:3142667-3142718	80.0007	91.0007	66.0007	1.21212	0.879122	1.37878	set13	SPAC688.14
+	I:3144046-3144124	199.001	373.001	261.001	0.762453	0.533513	1.42912	SPAC688.16	SPAC688.16
+	I:3145250-3145297	206.001	210.001	155.001	1.32903	0.980952	1.35484	bet5	SPAC3G9.16c
+	I:3151625-3151788	28.0007	52.0007	22.0007	1.27272	0.538468	2.36359	msw1	SPAC3G9.13c
+	I:3151869-3151951	103.001	162.001	163.001	0.631903	0.635804	0.993865	msw1	SPAC3G9.13c
+	I:3152079-3152133	21.0007	50.0007	17.0007	1.23528	0.420008	2.9411	msw1	SPAC3G9.13c
+	I:3152255-3152327	83.0007	150.001	112.001	0.741073	0.553335	1.33928	msw1	SPAC3G9.13c
-	I:3157043-3157129	0.0007	2.0007	0.0007	1	0.000349878	2858.14	peg1	SPAC3G9.12
-	I:3157050-3157129	135.001	271.001	150.001	0.9	0.498156	1.80666	peg1	SPAC3G9.12
-	I:3157197-3157239	41.0007	150.001	75.0007	0.546671	0.273337	1.99999	peg1	SPAC3G9.12
+	I:3162202-3162299	0.0007	0.0007	2.0007	0.000349878	1	0.000349878	NA	NA
-	I:3162443-3162522	115.001	188.001	150.001	0.766668	0.611704	1.25333	new8	SPAC3G9.17
-	I:3162611-3162669	81.0007	100.001	114.001	0.710528	0.810001	0.877194	new8	SPAC3G9.17
+	I:3163223-3163271	113.001	137.001	145.001	0.779311	0.824818	0.944828	rrp41	SPAC3G9.10c
+	I:3163311-3163422	142.001	207.001	250.001	0.568001	0.685991	0.828	rrp41	SPAC3G9.10c
+	I:3166525-3166587	1494	2123	1976	0.756073	0.703721	1.07439	tif211	SPAC3G9.09c
+	I:3166758-3166842	0.0007	4.0007	0.0007	1	0.000174969	5715.29	tif211	SPAC3G9.09c
+	I:3166758-3166864	1704	2807	2382	0.715365	0.607054	1.17842	tif211	SPAC3G9.09c
-	I:3172699-3172767	266.001	291.001	316.001	0.841773	0.91409	0.920886	frs2	SPAC3G9.06
-	I:3172857-3173051	1184	1683	1640	0.721951	0.703506	1.02622	frs2	SPAC3G9.06
-	I:3175729-3175777	71.0007	69.0007	82.0007	0.865855	1.02899	0.841465	SPAC3G9.05	SPAC3G9.05
-	I:3175906-3175992	75.0007	102.001	81.0007	0.925927	0.735296	1.25926	SPAC3G9.05	SPAC3G9.05
-	I:3176998-3177047	188.001	299.001	252.001	0.746032	0.628763	1.18651	ssu72	SPAC3G9.04
+	I:3179707-3179820	0.0007	1.0007	0.0007	1	0.00069951	1429.57	NA	NA
-	I:3179709-3179820	2546	3769	3624	0.702539	0.675511	1.04001	rpl2301	SPAC3G9.03
+	I:3185577-3185700	642.001	1149	604.001	1.06291	0.558747	1.90232	SPAC1486.01	SPAC1486.01
-	I:3187722-3187810	164.001	210.001	183.001	0.896175	0.780953	1.14754	dsc2	SPAC1486.02c
-	I:3187941-3188048	43.0007	56.0007	48.0007	0.895835	0.76786	1.16666	dsc2	SPAC1486.02c
+	I:3197443-3197529	64.0007	155.001	102.001	0.627454	0.412906	1.5196	nup189	SPAC1486.05
+	I:3199995-3200060	39.0007	349.001	312.001	0.125002	0.11175	1.11859	nup189	SPAC1486.05
+	I:3202833-3202876	194.001	277.001	186.001	1.04301	0.700362	1.48925	fmc1	SPAC1486.11
+	I:3203923-3204067	625.001	858.001	734.001	0.851499	0.728438	1.16894	SPAC1486.06	SPAC1486.06
+	I:3207750-3207869	1398	1371	965.001	1.4487	1.01969	1.42073	SPAC1486.08	SPAC1486.08
+	I:3210102-3210317	425.001	655.001	572.001	0.743007	0.648855	1.1451	SPAC1486.09	SPAC1486.09
-	I:3221620-3221794	228.001	350.001	243.001	0.938272	0.651429	1.44033	SPAC6G10.04c	SPAC6G10.04c
-	I:3221898-3221948	1883	2533	1770	1.06384	0.743387	1.43107	SPAC6G10.04c	SPAC6G10.04c
-	I:3222079-3222122	440.001	619.001	382.001	1.15183	0.710824	1.62042	SPAC6G10.04c	SPAC6G10.04c
-	I:3222782-3222847	309.001	413.001	276.001	1.11956	0.748184	1.49638	trs120	SPAC6G10.05c
-	I:3226036-3226077	159.001	249.001	196.001	0.811225	0.638555	1.27041	trs120	SPAC6G10.05c
+	I:3226980-3227041	0.0007	0.0007	0.0007	1	1	1	SPAC6G10.06	SPAC6G10.06
+	I:3227383-3227455	10.0007	8.0007	0.0007	14286.7	1.24998	11429.6	SPAC6G10.06	SPAC6G10.06
+	I:3228783-3228832	340.001	423.001	290.001	1.17241	0.803783	1.45862	SPAC6G10.07	SPAC6G10.07
+	I:3233907-3233957	594.001	1389	1416	0.419492	0.427646	0.980932	SPAC6G10.09	SPAC6G10.09
+	I:3234433-3234514	0.0007	4.0007	0.0007	1	0.000174969	5715.29	SPAC6G10.09	SPAC6G10.09
-	I:3241570-3241654	150.001	276.001	193.001	0.777203	0.543479	1.43005	SPAC6G9.01c	SPAC6G9.01c
-	I:3241753-3242151	173.001	182.001	246.001	0.703253	0.95055	0.739838	SPAC6G9.01c	SPAC6G9.01c
-	I:3246912-3246956	390.001	687.001	446.001	0.87444	0.567686	1.54036	mug183	SPAC6G9.03c
-	I:3247580-3247625	233.001	270.001	188.001	1.23936	0.862963	1.43617	mug183	SPAC6G9.03c
+	I:3253391-3253439	31.0007	97.0007	35.0007	0.885717	0.319593	2.77139	pcd1	SPAC6G9.05
-	I:3258748-3258929	653.001	860.001	532.001	1.22744	0.759303	1.61654	arc4	SPAC6G9.07c
-	I:3259053-3259183	374.001	507.001	352.001	1.0625	0.737673	1.44034	arc4	SPAC6G9.07c
-	I:3259386-3259441	483.001	618.001	455.001	1.06154	0.781554	1.35824	arc4	SPAC6G9.07c
+	I:3268512-3268576	697.001	1002	653.001	1.06738	0.695609	1.53446	syb1	SPAC6G9.11
-	I:3272265-3272416	4.0007	3.0007	2.0007	1.99965	1.33326	1.49983	bqt1	SPAC6G9.13c
+	I:3275874-3275924	389.001	526.001	263.001	1.47909	0.739544	2	SPAC6G9.14	SPAC6G9.14
+	I:3279242-3279281	4.0007	3.0007	7.0007	0.571471	1.33326	0.428629	NA	NA
-	I:3279367-3279419	260.001	203.001	135.001	1.92592	1.28079	1.5037	SPAC6G9.16c	SPAC6G9.16c
-	I:3279539-3279682	92.0007	92.0007	51.0007	1.80391	1	1.80391	SPAC6G9.16c	SPAC6G9.16c
-	I:3279819-3279864	93.0007	66.0007	68.0007	1.36764	1.40909	0.970589	SPAC6G9.16c	SPAC6G9.16c
+	I:3281514-3281583	223.001	228.001	189.001	1.17989	0.97807	1.20635	SPAC652.01	SPAC652.01
-	I:3285298-3285356	664.001	926.001	701.001	0.947218	0.717063	1.32097	mcl1	SPAPB1E7.02c
-	I:3285508-3285553	376.001	605.001	485.001	0.775258	0.621488	1.24742	mcl1	SPAPB1E7.02c
+	I:3286667-3286746	307.001	544.001	430.001	0.713954	0.564339	1.26512	rpc82	SPAPB1E7.03
+	I:3293646-3293950	0.0007	0.0007	0.0007	1	1	1	gde1	SPAPB1E7.05
-	I:3299548-3299632	10.0007	18.0007	11.0007	0.909097	0.555573	1.63632	eme1	SPAPB1E7.06c
-	I:3299724-3299780	4.0007	6.0007	10.0007	0.400042	0.666706	0.600028	eme1	SPAPB1E7.06c
-	I:3318790-3318855	16.0007	26.0007	45.0007	0.355566	0.615395	0.577784	SPAPB1E7.11c	SPAPB1E7.11c
+	I:3322018-3322070	54.0007	94.0007	66.0007	0.818184	0.574471	1.42424	iec5	SPAPB1E7.14
+	I:3322331-3322378	89.0007	89.0007	68.0007	1.30882	1	1.30882	iec5	SPAPB1E7.14
+	I:3335587-3335686	35.0007	27.0007	13.0007	2.69222	1.29629	2.07687	myh1	SPAC26A3.02
+	I:3335880-3335923	98.0007	116.001	81.0007	1.20987	0.844829	1.4321	myh1	SPAC26A3.02
+	I:3339177-3339217	564.001	931.001	646.001	0.873065	0.605801	1.44118	chc1	SPAC26A3.05
+	I:3339291-3339347	721.001	1155	917.001	0.78626	0.624243	1.25954	chc1	SPAC26A3.05
+	I:3344819-3344870	60.0007	95.0007	74.0007	0.810813	0.631582	1.28378	SPAC26A3.06	SPAC26A3.06
+	I:3344908-3345030	77.0007	126.001	86.0007	0.89535	0.611113	1.46511	SPAC26A3.06	SPAC26A3.06
+	I:3347055-3347120	360.001	556.001	381.001	0.944882	0.647482	1.45932	smb1	SPAC26A3.08
+	I:3352530-3352568	448.001	780.001	550.001	0.814546	0.574359	1.41818	cnt6	SPAC26A3.10
+	I:3352693-3352984	288.001	520.001	475.001	0.606316	0.553847	1.09474	cnt6	SPAC26A3.10
+	I:3357079-3357128	365.001	461.001	440.001	0.829546	0.791757	1.04773	SPAC26A3.11	SPAC26A3.11
-	I:3366872-3366931	184.001	272.001	193.001	0.953368	0.676471	1.40932	SPAC26A3.14c	SPAC26A3.14c
-	I:3367020-3367053	61.0007	94.0007	77.0007	0.79221	0.648939	1.22078	SPAC26A3.14c	SPAC26A3.14c
-	I:3369449-3369515	76.0007	89.0007	88.0007	0.863637	0.853934	1.01136	nsp1	SPAC26A3.15c
-	I:3375539-3375674	0.0007	0.0007	0.0007	1	1	1	NA	NA
+	I:3377216-3377279	334.001	603.001	442.001	0.755656	0.553898	1.36425	alp31	SPAC8E11.07c
+	I:3377366-3377518	95.0007	144.001	113.001	0.840709	0.659724	1.27433	alp31	SPAC8E11.07c
-	I:3377958-3378003	15.0007	57.0007	24.0007	0.625011	0.263167	2.37496	SPAC8E11.06	SPAC8E11.06
+	I:3380828-3380899	93.0007	193.001	155.001	0.600002	0.481867	1.24516	SPAC8E11.04c	SPAC8E11.04c
+	I:3380984-3381095	299.001	567.001	457.001	0.654267	0.527337	1.2407	SPAC8E11.04c	SPAC8E11.04c
+	I:3381143-3381198	468.001	1046	868.001	0.539171	0.447419	1.20507	SPAC8E11.04c	SPAC8E11.04c
+	I:3381344-3381458	540.001	775.001	777.001	0.694981	0.696774	0.997426	SPAC8E11.04c	SPAC8E11.04c
+	I:3382404-3382478	4.0007	29.0007	0.0007	5715.29	0.137952	41429.6	dmc1	SPAC8E11.03c
+	I:3384337-3384744	4214	5467	4127	1.02108	0.770807	1.32469	rad24	SPAC8E11.02c
+	I:3388273-3388316	305.001	312.001	290.001	1.05172	0.977564	1.07586	sec17	SPAC959.02
+	I:3388434-3388475	360.001	543.001	360.001	1	0.662984	1.50833	sec17	SPAC959.02
+	I:3388779-3388912	267.001	260.001	205.001	1.30244	1.02692	1.26829	sec17	SPAC959.02
-	I:3393028-3393124	74.0007	127.001	173.001	0.427748	0.582679	0.734105	omh6	SPAC959.04c
+	I:3393067-3393124	0.0007	0.0007	1.0007	0.00069951	1	0.00069951	NA	NA
-	I:3393411-3393482	628.001	805.001	735.001	0.854422	0.780124	1.09524	omh6	SPAC959.04c
-	I:3393705-3393765	0.0007	0.0007	0.0007	1	1	1	omh6	SPAC959.04c
-	I:3397327-3397382	17.0007	62.0007	37.0007	0.45947	0.274202	1.67566	SPAC959.05c	SPAC959.05c
-	I:3397786-3397837	0.0007	0.0007	4.0007	0.000174969	1	0.000174969	NA	NA
-	I:3401424-3401470	752.001	930.001	669.001	1.12407	0.808602	1.39013	apc5	SPAC959.09c
-	I:3401771-3401817	10.0007	10.0007	9.0007	1.1111	1	1.1111	apc5	SPAC959.09c
-	I:3401913-3401960	200.001	224.001	165.001	1.21212	0.892857	1.35757	apc5	SPAC959.09c
-	I:3402087-3402137	66.0007	37.0007	45.0007	1.46666	1.78377	0.822225	apc5	SPAC959.09c
-	I:3402905-3402955	21.0007	36.0007	27.0007	0.777784	0.583341	1.33332	apc5	SPAC959.09c
-	I:3403049-3403135	3.0007	12.0007	7.0007	0.428629	0.250044	1.71421	apc5	SPAC959.09c
-	I:3403195-3403239	12.0007	9.0007	9.0007	1.33331	1.33331	1	apc5	SPAC959.09c
-	I:3403576-3403624	363.001	449.001	337.001	1.07715	0.808464	1.33234	apc5	SPAC959.09c
-	I:3403729-3403790	107.001	142.001	65.0007	1.64615	0.753522	2.1846	apc5	SPAC959.09c
-	I:3409267-3409426	214.001	274.001	269.001	0.79554	0.781022	1.01859	SPAP32A8.03c	SPAP32A8.03c
+	I:3412569-3412609	41.0007	95.0007	86.0007	0.476748	0.431583	1.10465	new4	SPAC3H5.13
+	I:3412731-3412777	328.001	807.001	571.001	0.574431	0.406444	1.41331	new4	SPAC3H5.13
-	I:3413295-3413368	248.001	322.001	247.001	1.00405	0.770187	1.30364	SPAC3H5.11	SPAC3H5.11
-	I:3413423-3413478	3.0007	0.0007	0.0007	4286.71	4286.71	1	SPAC3H5.11	SPAC3H5.11
-	I:3413520-3413570	911.001	1015	715.001	1.27413	0.897537	1.41958	SPAC3H5.11	SPAC3H5.11
-	I:3414238-3414291	272.001	351.001	254.001	1.07087	0.774929	1.38189	SPAC3H5.11	SPAC3H5.11
+	I:3426104-3426210	258.001	349.001	254.001	1.01575	0.739256	1.37401	SPAC3H5.08c	SPAC3H5.08c
+	I:3428390-3428427	325.001	309.001	184.001	1.7663	1.05178	1.67935	SPAC3H5.08c	SPAC3H5.08c
+	I:3430341-3430636	7.0007	4.0007	0.0007	10001	1.74987	5715.29	NA	NA
-	I:3430343-3430634	1584	2277	2148	0.73743	0.695652	1.06006	rpl702	SPAC3H5.07
+	I:3431389-3431480	122.001	247.001	163.001	0.748467	0.493929	1.51534	pol1	SPAC3H5.06c
+	I:3438944-3438986	244.001	216.001	181.001	1.34806	1.12963	1.19337	pkl1	SPAC3A11.14c
+	I:3439620-3439673	68.0007	82.0007	87.0007	0.781611	0.82927	0.942529	pkl1	SPAC3A11.14c
+	I:3440716-3440778	1.0007	14.0007	0.0007	1429.57	0.071475	20001	pkl1	SPAC3A11.14c
+	I:3441361-3441486	19.0007	50.0007	42.0007	0.45239	0.380009	1.19047	pkl1	SPAC3A11.14c
-	I:3441795-3441923	552.001	1170	1101	0.501363	0.471795	1.06267	SPAC3A11.13	SPAC3A11.13
-	I:3442048-3442126	734.001	978.001	807.001	0.909542	0.750511	1.2119	SPAC3A11.13	SPAC3A11.13
-	I:3442197-3442247	468.001	600.001	560.001	0.835714	0.78	1.07143	SPAC3A11.13	SPAC3A11.13
+	I:3444096-3444281	205.001	309.001	141.001	1.4539	0.663431	2.19148	rpt5	SPAC3A11.12c
-	I:3452269-3452484	381.001	346.001	328.001	1.16159	1.10116	1.05488	sod22	SPAC3A11.09
-	I:3459436-3459491	72.0007	137.001	36.0007	1.99998	0.52555	3.8055	mvp1	SPAC3A11.06
-	I:3459665-3459704	76.0007	158.001	61.0007	1.2459	0.481015	2.59015	mvp1	SPAC3A11.06
-	I:3459897-3459940	17.0007	49.0007	8.0007	2.1249	0.346948	6.12455	mvp1	SPAC3A11.06
-	I:3460185-3460233	63.0007	102.001	40.0007	1.57499	0.61765	2.54997	mvp1	SPAC3A11.06
-	I:3460364-3460424	0.0007	44.0007	0.0007	1	1.59088e-05	62858.1	mvp1	SPAC3A11.06
-	I:3460442-3460507	163.001	189.001	69.0007	2.36231	0.862434	2.73911	mvp1	SPAC3A11.06
-	I:3460560-3460641	126.001	204.001	73.0007	1.72602	0.617648	2.7945	mvp1	SPAC3A11.06
-	I:3461263-3461322	155.001	302.001	88.0007	1.76136	0.513246	3.4318	mvp1	SPAC3A11.06
-	I:3461583-3461765	11.0007	29.0007	14.0007	0.785725	0.379325	2.07138	mvp1	SPAC3A11.06
+	I:3463127-3463258	151.001	137.001	84.0007	1.79761	1.10219	1.63095	kms1	SPAC3A11.05c
+	I:3463698-3463744	118.001	154.001	104.001	1.13461	0.766235	1.48077	kms1	SPAC3A11.05c
-	I:3464259-3464296	0.0007	10.0007	0.0007	1	6.99951e-05	14286.7	SPAC3A11.04	SPAC3A11.04
-	I:3465444-3465541	96.0007	133.001	76.0007	1.26316	0.721806	1.74999	SPAC3A11.04	SPAC3A11.04
-	I:3466006-3466164	194.001	466.001	213.001	0.910798	0.41631	2.18779	SPAC3A11.04	SPAC3A11.04
+	I:3467475-3467607	31.0007	63.0007	41.0007	0.756102	0.492069	1.53658	SPAC3A11.03	SPAC3A11.03
+	I:3467985-3468031	0.0007	10.0007	7.0007	9.999e-05	6.99951e-05	1.42853	SPAC3A11.03	SPAC3A11.03
-	I:3469845-3469903	149.001	176.001	85.0007	1.75293	0.846592	2.07058	cps3	SPAC3A11.02
-	I:3474631-3474714	53.0007	92.0007	47.0007	1.12766	0.57609	1.95743	SPAC328.01c	SPAC328.01c
+	I:3484698-3484735	28.0007	21.0007	42.0007	0.666672	1.33332	0.500008	SPAC328.05	SPAC328.05
+	I:3485065-3485240	280.001	408.001	239.001	1.17155	0.686275	1.70711	SPAC328.05	SPAC328.05
+	I:3485342-3485381	40.0007	90.0007	29.0007	1.3793	0.444449	3.1034	SPAC328.05	SPAC328.05
+	I:3485483-3485581	239.001	239.001	172.001	1.38953	1	1.38953	SPAC328.05	SPAC328.05
+	I:3485974-3486055	114.001	287.001	205.001	0.556099	0.397214	1.4	SPAC328.05	SPAC328.05
+	I:3490684-3490768	533.001	676.001	405.001	1.31605	0.788462	1.66913	ubp2	SPAC328.06
-	I:3492398-3492466	210.001	241.001	126.001	1.66666	0.87137	1.91269	SPAC328.07c	SPAC328.07c
-	I:3493274-3493505	60.0007	55.0007	49.0007	1.22449	1.09091	1.12245	tbc1	SPAC328.08c
-	I:3494071-3494152	65.0007	49.0007	33.0007	1.96968	1.32653	1.48484	tbc1	SPAC328.08c
+	I:3494775-3495046	137.001	148.001	253.001	0.541503	0.925676	0.584981	SPAC328.09	SPAC328.09
-	I:3496988-3497276	9753	18455	17163	0.568257	0.528475	1.07528	rps502	SPAC328.10c
+	I:3499282-3499428	744.001	1277	748.001	0.994652	0.582616	1.70722	shd1	SPAC16E8.01
+	I:3504269-3504310	414.001	631.001	488.001	0.848361	0.656102	1.29303	SPAC16E8.02	SPAC16E8.02
+	I:3504377-3504421	50.0007	60.0007	24.0007	2.0833	0.833335	2.49996	SPAC16E8.02	SPAC16E8.02
+	I:3505000-3505063	0.0007	293.001	0.0007	1	2.38907e-06	418572	SPAC16E8.02	SPAC16E8.02
+	I:3505209-3505310	181.001	234.001	162.001	1.11728	0.773505	1.44444	SPAC16E8.02	SPAC16E8.02
-	I:3506093-3506152	189.001	237.001	155.001	1.21935	0.797469	1.52903	SPAC16E8.04c	SPAC16E8.04c
-	I:3508050-3508093	0.0007	7.0007	4.0007	0.000174969	9.999e-05	1.74987	mde1	SPAC16E8.05c
-	I:3509854-3509899	1014	1462	1286	0.788492	0.693571	1.13686	nop12	SPAC16E8.06c
-	I:3512794-3512847	530.001	805.001	545.001	0.972477	0.658385	1.47706	vph1	SPAC16E8.07c
-	I:3512948-3513000	188.001	284.001	238.001	0.789917	0.661973	1.19328	vph1	SPAC16E8.07c
+	I:3514130-3514186	54.0007	109.001	35.0007	1.54285	0.495416	3.11424	SPAC16E8.08	SPAC16E8.08
+	I:3515854-3515932	1571	2691	1922	0.817378	0.583798	1.4001	scd1	SPAC16E8.09
-	I:3519139-3519226	149.001	155.001	114.001	1.30702	0.96129	1.35965	SPAC16E8.10c	SPAC16E8.10c
-	I:3520619-3520662	28.0007	37.0007	38.0007	0.736847	0.756761	0.973685	tfb1	SPAC16E8.11c
-	I:3521206-3521263	72.0007	96.0007	87.0007	0.827588	0.750002	1.10345	tfb1	SPAC16E8.11c
-	I:3521447-3521492	68.0007	123.001	108.001	0.629632	0.552848	1.13889	tfb1	SPAC16E8.11c
-	I:3522155-3522200	66.0007	46.0007	111.001	0.594597	1.43478	0.414418	tfb1	SPAC16E8.11c
-	I:3522287-3522324	259.001	383.001	269.001	0.962825	0.676241	1.42379	tfb1	SPAC16E8.11c
-	I:3523644-3523924	84.0007	126.001	71.0007	1.1831	0.666669	1.77464	SPAC16E8.12c	SPAC16E8.12c
-	I:3523996-3524043	78.0007	124.001	82.0007	0.95122	0.629034	1.51219	SPAC16E8.12c	SPAC16E8.12c
-	I:3524162-3524204	8.0007	27.0007	12.0007	0.666686	0.296315	2.24993	SPAC16E8.12c	SPAC16E8.12c
-	I:3527341-3527383	221.001	182.001	175.001	1.26286	1.21428	1.04	tae1	SPAC16E8.14c
-	I:3527493-3527594	88.0007	143.001	139.001	0.633095	0.615386	1.02878	tae1	SPAC16E8.14c
-	I:3527862-3528008	610.001	532.001	504.001	1.21032	1.14662	1.05556	tae1	SPAC16E8.14c
-	I:3528069-3528106	104.001	99.0007	104.001	1	1.0505	0.951923	tae1	SPAC16E8.14c
+	I:3528385-3528453	529.001	589.001	528.001	1.00189	0.898133	1.11553	tif45	SPAC16E8.15
+	I:3528628-3528762	922.001	1261	948.001	0.972574	0.731166	1.33017	tif45	SPAC16E8.15
+	I:3530470-3530614	192.001	258.001	67.0007	2.86565	0.744187	3.85072	SPAC16E8.16	SPAC16E8.16
-	I:3534738-3534876	144.001	134.001	147.001	0.979592	1.07463	0.911565	tam5	SPAC16E8.18c
-	I:3536423-3536490	0.0007	19.0007	0.0007	1	3.68407e-05	27143.9	NA	NA
+	I:3536617-3536730	0.0007	369.001	355.001	1.97183e-06	1.89702e-06	1.03944	deb1	SPAC1B1.01
+	I:3537788-3537984	131.001	146.001	70.0007	1.87142	0.897261	2.0857	deb1	SPAC1B1.01
-	I:3544801-3544848	776.001	718.001	637.001	1.21821	1.08078	1.12716	SPAC1B1.04c	SPAC1B1.04c
-	I:3544920-3544970	104.001	171.001	113.001	0.920354	0.608189	1.51327	SPAC1B1.04c	SPAC1B1.04c
-	I:3545250-3545314	219.001	238.001	178.001	1.23034	0.920168	1.33708	SPAC1B1.04c	SPAC1B1.04c
-	I:3545861-3545918	582.001	504.001	354.001	1.64407	1.15476	1.42373	SPAC1B1.04c	SPAC1B1.04c
-	I:3546701-3546739	66.0007	219.001	153.001	0.431375	0.301372	1.43137	SPAC1B1.04c	SPAC1B1.04c
-	I:3546914-3547051	273.001	284.001	224.001	1.21875	0.961268	1.26786	SPAC1B1.04c	SPAC1B1.04c
-	I:3547152-3547266	145.001	195.001	130.001	1.11538	0.743591	1.5	SPAC1B1.04c	SPAC1B1.04c
-	I:3551887-3551953	0.0007	17.0007	0.0007	1	4.11748e-05	24286.7	NA	NA
+	I:3551907-3551958	3.0007	0.0007	4.0007	0.750044	4286.71	0.000174969	bsu1	SPAC17A2.01
-	I:3556282-3556325	575.001	614.001	476.001	1.20798	0.936482	1.28992	vma6	SPAC17A2.03c
-	I:3560469-3560533	0.0007	6.0007	0.0007	1	0.000116653	8572.43	NA	NA
-	I:3560475-3560533	0.0007	0.0007	6.0007	0.000116653	1	0.000116653	NA	NA
+	I:3560941-3561256	64.0007	82.0007	88.0007	0.727275	0.78049	0.931819	osm1	SPAC17A2.05
-	I:3567638-3567740	187.001	180.001	142.001	1.3169	1.03889	1.2676	SPAC17A2.07c	SPAC17A2.07c
-	I:3569092-3569140	754.001	996.001	905.001	0.833149	0.757028	1.10055	ntr2	SPAC17A2.08c
-	I:3569226-3569291	1015	983.001	965.001	1.05181	1.03255	1.01865	ntr2	SPAC17A2.08c
-	I:3569368-3569442	1902	1810	1726	1.10197	1.05083	1.04867	ntr2	SPAC17A2.08c
-	I:3583995-3584712	722.001	1233	669.001	1.07922	0.585564	1.84305	rad25	SPAC17A2.13c
-	I:3585642-3585918	0.0007	0.0007	4.0007	0.000174969	1	0.000174969	NA	NA
-	I:3585784-3585918	0.0007	0.0007	0.0007	1	1	1	NA	NA
-	I:3585861-3585918	4.0007	0.0007	0.0007	5715.29	5715.29	1	NA	NA
+	I:3599171-3599240	2317	2844	2410	0.961411	0.814698	1.18008	rps2401	SPAC17G6.06
+	I:3612191-3612236	132.001	87.0007	53.0007	2.49055	1.51724	1.6415	cul1	SPAC17G6.12
+	I:3612323-3612421	453.001	327.001	182.001	2.48901	1.38532	1.7967	cul1	SPAC17G6.12
+	I:3612486-3612597	116.001	128.001	75.0007	1.54666	0.906251	1.70666	cul1	SPAC17G6.12
+	I:3612674-3612876	305.001	330.001	218.001	1.39908	0.924243	1.51376	cul1	SPAC17G6.12
-	I:3619030-3619093	0.0007	0.0007	0.0007	1	1	1	SPAC17G6.15c	SPAC17G6.15c
-	I:3619703-3619807	232.001	267.001	279.001	0.831542	0.868914	0.956989	SPAC17G6.15c	SPAC17G6.15c
-	I:3620143-3620183	96.0007	154.001	141.001	0.680853	0.623378	1.0922	SPAC17G6.15c	SPAC17G6.15c
-	I:3620257-3620370	47.0007	85.0007	88.0007	0.534095	0.552945	0.965909	SPAC17G6.15c	SPAC17G6.15c
-	I:3620480-3620528	1678	2426	2626	0.638995	0.691674	0.923839	SPAC17G6.15c	SPAC17G6.15c
-	I:3620554-3620594	1920	2696	2845	0.674868	0.712166	0.947627	SPAC17G6.15c	SPAC17G6.15c
-	I:3621470-3621513	2476	2242	1270	1.94961	1.10437	1.76535	ysh1	SPAC17G6.16c
-	I:3622060-3622104	1540	1425	879.001	1.75199	1.0807	1.62116	ysh1	SPAC17G6.16c
+	I:3622993-3623042	11.0007	0.0007	0.0007	15715.3	15715.3	1	NA	NA
-	I:3623005-3623046	434.001	380.001	254.001	1.70866	1.14211	1.49606	ysh1	SPAC17G6.16c
-	I:3623175-3623308	336.001	345.001	273.001	1.23077	0.973913	1.26374	ysh1	SPAC17G6.16c
-	I:3623406-3623455	551.001	508.001	358.001	1.53911	1.08465	1.41899	ysh1	SPAC17G6.16c
-	I:3623542-3623596	610.001	539.001	333.001	1.83183	1.13173	1.61862	ysh1	SPAC17G6.16c
-	I:3625060-3625115	0.0007	0.0007	0.0007	1	1	1	NA	NA
+	I:3625159-3625206	0.0007	0.0007	0.0007	1	1	1	pof8	SPAC17G6.17
+	I:3625507-3625554	0.0007	42.0007	31.0007	2.25801e-05	1.66664e-05	1.35483	SPAC1142.01	SPAC1142.01
-	I:3628074-3628122	1121	1462	1404	0.798433	0.766758	1.04131	SPAC1142.02c	SPAC1142.02c
+	I:3628511-3628779	0.0007	0.0007	1.0007	0.00069951	1	0.00069951	NA	NA
+	I:3628710-3628786	0.0007	2.0007	0.0007	1	0.000349878	2858.14	NA	NA
-	I:3628743-3628783	1593	1950	1738	0.916571	0.816923	1.12198	SPAC1142.02c	SPAC1142.02c
-	I:3639264-3639385	571.001	620.001	406.001	1.4064	0.920968	1.52709	vps32	SPAC1142.07c
+	I:3643368-3643633	522.001	530.001	231.001	2.25974	0.984906	2.29437	cgs1	SPAC8C9.03
+	I:3649601-3649715	107.001	312.001	349.001	0.306592	0.34295	0.893983	SPAC8C9.05	SPAC8C9.05
+	I:3649749-3649798	208.001	525.001	697.001	0.298423	0.396191	0.753228	SPAC8C9.05	SPAC8C9.05
+	I:3649827-3649938	305.001	792.001	947.001	0.32207	0.385102	0.836325	SPAC8C9.05	SPAC8C9.05
+	I:3650058-3650116	56.0007	182.001	182.001	0.307695	0.307695	1	SPAC8C9.05	SPAC8C9.05
+	I:3650260-3650337	96.0007	258.001	302.001	0.317882	0.372095	0.854305	SPAC8C9.05	SPAC8C9.05
+	I:3650341-3650389	0.0007	0.0007	309.001	2.26537e-06	1	2.26537e-06	SPAC8C9.05	SPAC8C9.05
+	I:3655253-3655469	6060	9273	8500	0.712941	0.65351	1.09094	rps5	SPAC8C9.08
-	I:3658159-3658202	0.0007	3.0007	1.0007	0.00069951	0.000233279	2.9986	rrp14	SPAC8C9.10c
-	I:3658832-3658877	2027	1953	1442	1.40569	1.03789	1.35437	rrp14	SPAC8C9.10c
-	I:3658961-3659006	556.001	517.001	367.001	1.51499	1.07544	1.40872	rrp14	SPAC8C9.10c
+	I:3659191-3659270	500.001	628.001	468.001	1.06838	0.796179	1.34188	SPAC8C9.11	SPAC8C9.11
+	I:3659420-3659526	2312	2829	2128	1.08647	0.81725	1.32942	SPAC8C9.11	SPAC8C9.11
+	I:3660438-3660490	39.0007	23.0007	12.0007	3.24987	1.69563	1.91661	SPAC8C9.19	SPAC8C9.19
+	I:3660556-3660606	31.0007	31.0007	31.0007	1	1	1	SPAC8C9.19	SPAC8C9.19
+	I:3666036-3666133	753.001	1484	982.001	0.766803	0.507413	1.5112	prr1	SPAC8C9.14
+	I:3666223-3666979	1899	3891	2828	0.671499	0.488049	1.37588	prr1	SPAC8C9.14
+	I:3667059-3667112	409.001	781.001	492.001	0.831301	0.523688	1.5874	prr1	SPAC8C9.14
+	I:3667170-3667313	465.001	798.001	497.001	0.935614	0.582707	1.60563	prr1	SPAC8C9.14
-	I:3671096-3671165	1002	1389	1187	0.844145	0.721382	1.17018	tif225	SPAC8C9.15c
+	I:3671105-3671165	0.0007	2.0007	0.0007	1	0.000349878	2858.14	NA	NA
-	I:3671290-3671333	863.001	1281	1070	0.806542	0.673693	1.1972	tif225	SPAC8C9.15c
-	I:3671395-3671439	1097	1642	1394	0.786944	0.668088	1.17791	tif225	SPAC8C9.15c
-	I:3680280-3680330	0.0007	16.0007	0.0007	1	4.37481e-05	22858.1	NA	NA
-	I:3685989-3686073	179.001	141.001	56.0007	3.1964	1.2695	2.51784	mug182	SPAC15A10.05c
-	I:3686489-3686529	28.0007	38.0007	17.0007	1.64703	0.736847	2.23524	mug182	SPAC15A10.05c
-	I:3686600-3686709	26.0007	24.0007	4.0007	6.49904	1.08333	5.99913	mug182	SPAC15A10.05c
-	I:3687772-3687834	0.0007	0.0007	0.0007	1	1	1	NA	NA
+	I:3688806-3689321	445.001	524.001	352.001	1.2642	0.849237	1.48864	SPAC15A10.06	SPAC15A10.06
+	I:3689638-3689721	574.001	604.001	440.001	1.30454	0.950331	1.37273	SPAC15A10.06	SPAC15A10.06
+	I:3690441-3690483	269.001	312.001	246.001	1.0935	0.86218	1.26829	SPAC15A10.06	SPAC15A10.06
+	I:3692884-3692935	99.0007	109.001	86.0007	1.15116	0.908257	1.26744	ain1	SPAC15A10.08
+	I:3693162-3693302	103.001	229.001	113.001	0.911505	0.449783	2.02654	ain1	SPAC15A10.08
+	I:3697752-3697794	11.0007	28.0007	6.0007	1.83324	0.392872	4.66624	mde6	SPAC15A10.10
-	I:3697928-3697986	1.0007	2.0007	0.0007	1429.57	0.500175	2858.14	meu16	SPNCRNA.928
+	I:3698368-3698420	79.0007	83.0007	24.0007	3.2916	0.951808	3.45826	mde6	SPAC15A10.10
+	I:3698527-3698569	82.0007	83.0007	28.0007	2.92852	0.987952	2.96424	mde6	SPAC15A10.10
+	I:3699310-3699358	107.001	100.001	36.0007	2.97218	1.07	2.77774	mde6	SPAC15A10.10
+	I:3699538-3699581	236.001	227.001	90.0007	2.62221	1.03965	2.52221	mde6	SPAC15A10.10
-	I:3709346-3709498	91.0007	55.0007	73.0007	1.24657	1.65454	0.753427	SPAC15A10.12c	SPAC15A10.12c
+	I:3711671-3711720	138.001	166.001	168.001	0.821429	0.831326	0.988095	ppk3	SPAC15A10.13
+	I:3711861-3711912	436.001	576.001	497.001	0.877264	0.756945	1.15895	ppk3	SPAC15A10.13
+	I:3712014-3712066	199.001	384.001	354.001	0.562148	0.51823	1.08475	ppk3	SPAC15A10.13
+	I:3712927-3712967	158.001	254.001	207.001	0.763286	0.622048	1.22705	ppk3	SPAC15A10.13
+	I:3713096-3713146	199.001	356.001	289.001	0.688582	0.55899	1.23183	ppk3	SPAC15A10.13
+	I:3713319-3713378	691.001	1209	1007	0.686197	0.571547	1.2006	ppk3	SPAC15A10.13
+	I:3714223-3714261	963.001	1073	944.001	1.02013	0.897484	1.13665	sgo2	SPAC15A10.15
+	I:3714301-3714351	677.001	696.001	566.001	1.19611	0.972701	1.22968	sgo2	SPAC15A10.15
+	I:3714584-3714627	84.0007	89.0007	58.0007	1.44827	0.943821	1.53448	sgo2	SPAC15A10.15
+	I:3714695-3714747	142.001	251.001	131.001	1.08397	0.565738	1.91603	sgo2	SPAC15A10.15
-	I:3722808-3722965	0.0007	4.0007	0.0007	1	0.000174969	5715.29	NA	NA
+	I:3722808-3722998	15005	17971	20672	0.725861	0.834956	0.86934	rpl42	SPAC15E1.03
-	I:3726952-3727007	51.0007	94.0007	71.0007	0.718313	0.542557	1.32394	ect1	SPAC15E1.05c
-	I:3727142-3727297	0.0007	4.0007	0.0007	1	0.000174969	5715.29	ect1	SPAC15E1.05c
+	I:3727525-3727603	150.001	140.001	149.001	1.00671	1.07143	0.939598	vps29	SPAC15E1.06
+	I:3729897-3729983	229.001	257.001	235.001	0.974468	0.891051	1.09362	naa10	SPAC15E1.08
+	I:3730178-3730493	331.001	413.001	318.001	1.04088	0.801453	1.29874	naa10	SPAC15E1.08
+	I:3730596-3730643	1450	1999	1785	0.812325	0.725363	1.11989	naa10	SPAC15E1.08
+	I:3730700-3730903	1736	2320	2193	0.79161	0.748276	1.05791	naa10	SPAC15E1.08
+	I:3731424-3731671	767.001	2143	1660	0.462048	0.35791	1.29096	grx2	SPAC15E1.09
+	I:3731692-3731739	696.001	2049	1663	0.418521	0.339678	1.23211	grx2	SPAC15E1.09
+	I:3731808-3731892	151.001	300.001	206.001	0.733011	0.503334	1.45631	grx2	SPAC15E1.09
-	I:3735276-3735476	2477	4264	3917	0.632372	0.58091	1.08859	gua2	SPAP7G5.02c
-	I:3735517-3735560	1682	2959	2817	0.597089	0.568435	1.05041	gua2	SPAP7G5.02c
+	I:3738464-3738504	14.0007	20.0007	15.0007	0.933336	0.70001	1.33332	prm1	SPAP7G5.03
+	I:3758555-3758623	0.0007	21.0007	0.0007	1	3.33322e-05	30001	NA	NA
-	I:3763794-3763839	0.0007	123.001	0.0007	1	5.69102e-06	175715	NA	NA
+	I:3778433-3778478	0.0007	111.001	0.0007	1	6.30627e-06	158572	NA	NA
-	I:3783650-3783718	0.0007	21.0007	0.0007	1	3.33322e-05	30001	NA	NA
-	I:3786300-3786342	0.0007	1.0007	0.0007	1	0.00069951	1429.57	NA	NA
+	I:3791111-3791153	242.001	273.001	229.001	1.05677	0.886447	1.19214	emc5	SPAP4C9.02
-	I:3791851-3791890	20.0007	24.0007	29.0007	0.689663	0.833338	0.82759	rad50	SPAC1556.01c
-	I:3792229-3792266	48.0007	63.0007	57.0007	0.842107	0.761907	1.10526	rad50	SPAC1556.01c
-	I:3795557-3795600	131.001	191.001	113.001	1.15929	0.685865	1.69026	rad50	SPAC1556.01c
-	I:3795684-3795733	164.001	281.001	308.001	0.532469	0.583631	0.912338	rad50	SPAC1556.01c
-	I:3798226-3798347	1648	2784	2197	0.750114	0.591954	1.26718	sdh1	SPAC1556.02c
+	I:3799680-3799730	203.001	180.001	137.001	1.48175	1.12778	1.31387	azr1	SPAC1556.03
+	I:3800135-3800183	323.001	261.001	198.001	1.63131	1.23755	1.31818	azr1	SPAC1556.03
-	I:3800351-3800392	9.0007	29.0007	32.0007	0.281266	0.310361	0.906252	cdd1	SPAC1556.04c
-	I:3800471-3800534	651.001	1092	837.001	0.777778	0.596154	1.30466	cdd1	SPAC1556.04c
-	I:3800617-3800685	107.001	241.001	200.001	0.535002	0.443985	1.205	cdd1	SPAC1556.04c
-	I:3800747-3800799	28.0007	74.0007	49.0007	0.571435	0.378384	1.5102	cdd1	SPAC1556.04c
-	I:3801391-3801441	443.001	599.001	422.001	1.04976	0.739566	1.41943	cgr1	SPAC1556.05c
-	I:3801589-3801633	324.001	564.001	359.001	0.902507	0.574469	1.57103	cgr1	SPAC1556.05c
-	I:3801643-3801683	407.001	527.001	310.001	1.3129	0.772296	1.7	cgr1	SPAC1556.05c
+	I:3804587-3804660	39.0007	18.0007	7.0007	5.57097	2.16662	2.57127	meu1-1	SPAC1556.06
+	I:3805930-3806162	1295	1562	1267	1.0221	0.829065	1.23283	pmm1	SPAC1556.07
-	I:3807775-3807830	507.001	839.001	790.001	0.641772	0.604291	1.06203	cbs2	SPAC1556.08c
-	I:3807987-3808034	195.001	363.001	313.001	0.623004	0.537191	1.15974	cbs2	SPAC1556.08c
-	I:3808393-3808447	1652	4194	3785	0.43646	0.393896	1.10806	cbs2	SPAC1556.08c
-	I:3808571-3808634	160.001	284.001	234.001	0.683762	0.563381	1.21367	cbs2	SPAC1556.08c
-	I:3814940-3815026	48.0007	73.0007	40.0007	1.2	0.657538	1.82499	SPAC1F12.06c	SPAC1F12.06c
+	I:3817803-3817850	189.001	329.001	350.001	0.540001	0.574469	0.94	SPAC1F12.08	SPAC1F12.08
+	I:3817991-3818034	20.0007	39.0007	87.0007	0.229891	0.512829	0.44828	SPAC1F12.08	SPAC1F12.08
+	I:3818130-3818169	111.001	192.001	209.001	0.531102	0.578127	0.918661	SPAC1F12.08	SPAC1F12.08
+	I:3818475-3818523	0.0007	2.0007	0.0007	1	0.000349878	2858.14	SPAC1F12.08	SPAC1F12.08
+	I:3818907-3818953	65.0007	88.0007	75.0007	0.866668	0.738638	1.17333	gpi17	SPAC1F12.09
+	I:3819677-3819719	277.001	437.001	411.001	0.673966	0.633868	1.06326	gpi17	SPAC1F12.09
-	I:3820794-3820855	236.001	400.001	179.001	1.31843	0.590001	2.23463	SPAC1F12.10c	SPAC1F12.10c
-	I:3821033-3821187	403.001	830.001	327.001	1.23242	0.485543	2.53822	SPAC1F12.10c	SPAC1F12.10c
+	I:3823020-3823058	747.001	1203	1054	0.708729	0.620948	1.14137	SPAC4H3.01	SPAC4H3.01
+	I:3823131-3823215	96.0007	133.001	114.001	0.842106	0.721806	1.16667	SPAC4H3.01	SPAC4H3.01
+	I:3823886-3823931	736.001	1162	958.001	0.768267	0.633391	1.21294	SPAC4H3.01	SPAC4H3.01
-	I:3825495-3825552	51.0007	83.0007	69.0007	0.739133	0.614461	1.2029	swc3	SPAC4H3.02c
-	I:3831683-3831774	29.0007	17.0007	10.0007	2.89987	1.70585	1.69995	SPAC4H3.04c	SPAC4H3.04c
-	I:3831956-3832015	43.0007	27.0007	6.0007	7.16595	1.59258	4.49959	SPAC4H3.04c	SPAC4H3.04c
+	I:3833136-3833201	11.0007	12.0007	19.0007	0.578963	0.916672	0.631593	srs2	SPAC4H3.05
+	I:3833466-3833511	62.0007	69.0007	62.0007	1	0.898552	1.1129	srs2	SPAC4H3.05
+	I:3833942-3833987	72.0007	46.0007	42.0007	1.71427	1.56521	1.09524	srs2	SPAC4H3.05
-	I:3835672-3835718	236.001	312.001	176.001	1.34091	0.756411	1.77272	SPAC4H3.16	SPAC4H3.16
+	I:3835822-3836005	0.0007	0.0007	4.0007	0.000174969	1	0.000174969	SPNCRNA.939	SPNCRNA.939
-	I:3835926-3835966	142.001	251.001	222.001	0.639641	0.565738	1.13063	SPAC4H3.16	SPAC4H3.16
+	I:3837519-3837567	142.001	115.001	196.001	0.724491	1.23478	0.586736	SPAC4H3.06	SPAC4H3.06
+	I:3837751-3837810	102.001	128.001	134.001	0.761195	0.796876	0.955224	SPAC4H3.06	SPAC4H3.06
+	I:3837890-3837939	86.0007	99.0007	93.0007	0.924732	0.868688	1.06452	SPAC4H3.06	SPAC4H3.06
+	I:3838230-3838315	0.0007	135.001	0.0007	1	5.18516e-06	192858	SPAC4H3.06	SPAC4H3.06
-	I:3838770-3838836	643.001	625.001	645.001	0.996899	1.0288	0.968992	SPAC4H3.07c	SPAC4H3.07c
-	I:3839056-3839105	1111	1272	1257	0.883851	0.873428	1.01193	SPAC4H3.07c	SPAC4H3.07c
-	I:3839157-3839281	1817	2155	2025	0.897284	0.843156	1.0642	SPAC4H3.07c	SPAC4H3.07c
+	I:3843577-3843765	133.001	214.001	150.001	0.886667	0.621497	1.42666	SPAC4H3.09	SPAC4H3.09
+	I:3843934-3844014	946.001	1151	1025	0.922927	0.821894	1.12293	SPAC4H3.09	SPAC4H3.09
+	I:3851705-3851877	2.0007	7.0007	18.0007	0.111146	0.285786	0.388913	NA	NA
+	I:3853112-3853189	29.0007	47.0007	24.0007	1.20833	0.617027	1.95831	SPAC4H3.13	SPAC4H3.13
-	I:3854745-3854799	82.0007	142.001	130.001	0.630771	0.577467	1.09231	SPAC4H3.14c	SPAC4H3.14c
+	I:3858857-3858934	8.0007	0.0007	0.0007	11429.6	11429.6	1	mms19	SPAC1071.02
+	I:3858891-3858934	86.0007	241.001	178.001	0.483148	0.356848	1.35393	mms19	SPAC1071.02
+	I:3859077-3859123	537.001	1052	670.001	0.801493	0.510457	1.57015	mms19	SPAC1071.02
+	I:3859227-3859272	111.001	203.001	146.001	0.760275	0.5468	1.39041	mms19	SPAC1071.02
+	I:3861288-3861341	0.0007	2.0007	0.0007	1	0.000349878	2858.14	mms19	SPAC1071.02
-	I:3861298-3861345	0.0007	153.001	135.001	5.18516e-06	4.57514e-06	1.13333	SPAC1071.03c	SPAC1071.03c
-	I:3861302-3861345	0.0007	181.001	123.001	5.69102e-06	3.86739e-06	1.47154	SPAC1071.03c	SPAC1071.03c
+	I:3861564-3861630	176.001	238.001	157.001	1.12102	0.739497	1.51592	mms19	SPAC1071.02
+	I:3869453-3869547	1081	1316	1972	0.548175	0.821429	0.667343	rpp203	SPAC1071.08
+	I:3871843-3871866	0.0007	0.0007	2.0007	0.000349878	1	0.000349878	NA	NA
+	I:3877297-3877328	0.0007	2.0007	0.0007	1	0.000349878	2858.14	NA	NA
+	I:3884687-3884843	31.0007	50.0007	31.0007	1	0.620005	1.61289	SPAC926.02	SPAC926.02
-	I:3885694-3885746	0.0007	0.0007	0.0007	1	1	1	SPNCRNA.946	SPNCRNA.946
-	I:3892505-3892544	57.0007	48.0007	82.0007	0.695125	1.1875	0.585369	dph4	SPAC926.05c
-	I:3896696-3896766	163.001	219.001	169.001	0.964497	0.744293	1.29586	dlc2	SPAC926.07c
-	I:3896863-3896936	169.001	237.001	165.001	1.02424	0.713081	1.43636	dlc2	SPAC926.07c
-	I:3896971-3897017	137.001	198.001	120.001	1.14167	0.69192	1.65	dlc2	SPAC926.07c
-	I:3897051-3897101	184.001	320.001	190.001	0.968421	0.575001	1.68421	dlc2	SPAC926.07c
-	I:3899153-3899256	2634	3895	3198	0.82364	0.676252	1.21795	SPAC926.08c	SPAC926.08c
-	I:3899626-3899673	48.0007	79.0007	67.0007	0.716421	0.607598	1.1791	SPAC926.08c	SPAC926.08c
-	I:3908550-3908599	109.001	326.001	467.001	0.233406	0.334357	0.698073	pos5	SPAC323.01c
-	I:3909568-3909631	1184	1341	832.001	1.42308	0.882923	1.61178	pup2	SPAC323.02c
-	I:3909734-3909872	512.001	624.001	435.001	1.17701	0.820513	1.43448	pup2	SPAC323.02c
-	I:3910314-3910352	298.001	396.001	277.001	1.07581	0.752526	1.4296	pup2	SPAC323.02c
-	I:3911784-3911827	16.0007	49.0007	68.0007	0.235302	0.32654	0.720591	SPAC323.03c	SPAC323.03c
-	I:3911964-3912016	62.0007	118.001	111.001	0.558561	0.525427	1.06306	SPAC323.03c	SPAC323.03c
-	I:3912500-3912542	130.001	122.001	111.001	1.17117	1.06557	1.0991	SPAC323.03c	SPAC323.03c
+	I:3912916-3913096	444.001	616.001	597.001	0.743719	0.72078	1.03183	SPAC323.04	SPAC323.04
+	I:3913481-3913543	326.001	339.001	320.001	1.01875	0.961652	1.05937	SPAC323.04	SPAC323.04
+	I:3914055-3914101	685.001	971.001	974.001	0.703286	0.705459	0.99692	SPAC323.04	SPAC323.04
-	I:3914790-3914837	209.001	303.001	249.001	0.839358	0.68977	1.21687	SPAC323.05c	SPAC323.05c
-	I:3915124-3915165	18.0007	15.0007	27.0007	0.666675	1.19999	0.555567	SPAC323.05c	SPAC323.05c
-	I:3915227-3915266	14.0007	36.0007	27.0007	0.518531	0.388901	1.33332	SPAC323.05c	SPAC323.05c
-	I:3915360-3915404	35.0007	49.0007	70.0007	0.500005	0.71429	0.700003	SPAC323.05c	SPAC323.05c
-	I:3915698-3915745	610.001	658.001	422.001	1.4455	0.927052	1.55924	uba5	SPAC323.06c
-	I:3915821-3915864	704.001	781.001	530.001	1.3283	0.901409	1.47358	uba5	SPAC323.06c
-	I:3916072-3916107	30.0007	44.0007	28.0007	1.07143	0.681823	1.57141	uba5	SPAC323.06c
-	I:3916298-3916339	26.0007	36.0007	19.0007	1.36841	0.722228	1.8947	uba5	SPAC323.06c
-	I:3916527-3916568	33.0007	35.0007	36.0007	0.916668	0.942858	0.972223	uba5	SPAC323.06c
-	I:3916873-3916912	313.001	237.001	232.001	1.34914	1.32067	1.02155	uba5	SPAC323.06c
-	I:3917102-3917139	207.001	207.001	137.001	1.51095	1	1.51095	uba5	SPAC323.06c
-	I:3917303-3917346	23.0007	34.0007	18.0007	1.27777	0.676477	1.88885	uba5	SPAC323.06c
-	I:3917459-3917496	90.0007	93.0007	48.0007	1.87499	0.967742	1.93749	uba5	SPAC323.06c
-	I:3919140-3919202	62.0007	80.0007	79.0007	0.784812	0.775002	1.01266	SPAC323.07c	SPAC323.07c
-	I:3923721-3923771	398.001	653.001	548.001	0.726278	0.609495	1.19161	lsm6	SPAC2F3.17c
-	I:3923885-3923994	556.001	892.001	748.001	0.743316	0.623319	1.19251	lsm6	SPAC2F3.17c
-	I:3927884-3927968	185.001	191.001	202.001	0.915842	0.968587	0.945545	rim1	SPAC2F3.04c
[truncated: 4,137 more rows]
