# Supplementary material for: The Proper Splicing of RNAi Factors Is Critical for Pericentric Heterochromatin Assembly in Fission Yeast
Source: PLoS Genet. 2014 May 29;10(5):e1004334. doi: 10.1371/journal.pgen.1004334 (PMC4038458; doi:10.1371/journal.pgen.1004334)
Supplement: Table S5 — Strains used in this study. (XLSX) [file pgen.1004334.s009.xlsx]

## Sheet: S5 - strains
Name	Genotype	Figure
sk514	h+ leu1-32 ura4-(DS/E or D18) ade6-210 dre4∆::kanMX4	1D
sk312	h+ leu1-32 ura4-(DS/E or D18) ade6-210 cwf12∆::kanMX4 otr1R::ura4+	1D
sk405	h+ leu1-32 ura4-(DS/E or D18) ade6-216 srm1∆::kanMX4	1D
spj1577	h+ leu1-32 ura4-DS/E ade6-210	1D,4C,5D,S2,7A,7C,7F
sk611	h+ leu1-32 ura4-(DS/E or D18) ade6-210 cwf14∆::kanMX4	1D,5D,7A,7C,7F
spj1858	h+ leu1-32 ura4-DS/E ade6-210 clr4∆::kanMX6	1D,7C
sk209	h+ leu1-32 ura4-DS/E ade6-210 dcr1∆::hphMX6	1D,7C
sk929	mat1Msmt0 leu1-32 his2 ura4-(DS/E or D18) ade6-210 dcr1∆::hphMX6 otr1R::ade6+	2A
sk1289	mat1Msmt0 leu1-32 his2 ura4-DS/E ade6-210 cwf14∆::natMX4 otr1R::ura4+	2A,2B,5A,5B,5C
sk355	mat1Msmt0 leu1-32 his2 ura4-DS/E ade6-210 otr1R::ura4+	2A,2B,5A,5B,5C,S1
sk208	mat1Msmt0 leu1-32 his2 ura4-DS/E ade6-210-mCherry::hphMX6 otr1R::ade6+-natMX6	2A,2G,4A
sk838	mat1Msmt0 leu1-32 his2 ura4-DS/E ade6-210 cwf14∆::natMX4 otr1R::ade6+-hphMX	2A,4A
sk212	mat1Msmt0 leu1-32 his2 ura4-DS/E ade6-210 dcr1∆::hphMX6 otr1R::ura4+	2A,5A,5B,5C,S1
br172	mat1Msmt0 leu1-32 his2 ura4-DS/E ade6-210 otr1R::ura4+	2C,7D
br162	mat1Msmt0 leu1-32 his2 ura4-DS/E ade6-210 dcr1∆::hphMX6 otr1R::ura4+	2C,7D
sk478	mat1Msmt0 leu1-32 his2 ura4-DS/E ade6-210 cwf14∆::kanMX4 otr1R::ura4+	2C,7D
spj1862	mat1Msmt0 leu1-32 his2 ura4-DS/E ade6-216 clr4∆::kanMX4 otr1R::ura4+	2C,7D
spj649	mat1Msmt0 leu1-32 his2 ura4-DS/E ade6-210	2D
sk210	mat1Msmt0 leu1-32 his2 ura4-DS/E ade6-210 dcr1∆::hphMX6	2D
sk692	mat1Msmt0 leu1-32 his2 ura4-DS/E ade6-210 cwf14∆::natMX4	2D
sk1226	mat1Msmt0 leu1-32 his2 ura4-(DS/E or D18) ade6::L5cen1-3gbs-ura4+	2E
sk1208	mat1Msmt0 leu1-32 his2 ura4-(DS/E or D18) cwf14∆::natMX4 ade6::L5-cen1-3gbs-ura4+	2E
sk1447	mat1Msmt0 leu1-32 his2 ura4-(DS/E or D18) ade6-210 cwf14∆::natMX4 pREP41 otr1R::ura4+	2F
sk1395	mat1Msmt0 leu1-32 his2 ura4-DS/E ade6-210 cwf14∆::natMX4 pREP41-cwf14+ otr1R::ura4+	2F
sk1389	mat1Msmt0 leu1-32 his2 ura4-DS/E ade6-210 pREP41 otr1R::ura4+	2F
sk1391	mat1Msmt0 leu1-32 his2 ura4-DS/E ade6-210 pREP41-cwf14+ otr1R::ura4+	2F
sk1452	h+ leu1-32 ura4-DS/E ade6-210 cwf14-F26L-13myc::kanMX6 otr1R::ade6+-NatMX6	2G,4C
spj2947	h+ leu1-32 ade6-DN/N ura4::3gbs-ade6+	3B
sk735	h+ leu1-32 ade6-(210 or DNN) GBD-clr4∆cd-natMX6 ura4::3gbs-ade6+	3B
sk1026	h+ leu1-32 ade6-(210 or DNN) GBD-clr4∆cd-natMX6 cwf14∆::kanMX4 ura4::3gbs-ade6+	3B
sk533	mat1Msmt0 leu1-32 his2 ura4-(DS/E or D18) ade6-210 cwf14-GFP::kanMX6 otr1R::ade6+	4A,4B
sk579	mat1Msmt0 leu1-32 his2 ura4-D18 ade6-210 cwf14-13myc::kanMX6 otr1R::ade6+	4A,4C,4D
sk664	h- ade6∆::kan prp10-1 otr1R::ade6+ lys1::nat	5D,7A,7C
sk742	h+ leu1-32 ura4-(DS/E or D18) ade6∆::kan cwf10-1	5D,7A,7C,7F
sk1877	h+ leu1-32 ura4-DS/E ade6-210 cwf14∆::hphMX4 natR-3xFLAG-ago1(∆intron) otr1R::ura4+	6A
sk1993	h+ leu1-32 ura4-(DS/E or D18) ade6-210 cwf14∆:hphMX arb2::cDNA otr1R::ura4+	6A
sk1994	h+ leu1-32 ura4-(DS/E or D18) ade6-210 cwf14∆:hphMX ers1::cDNA otr1R::ura4+	6A
sk211	h+ leu1-32 ura4-DS/E ade6-210 Otr1R::ura4+ dcr1∆::hphMX6	6A
sk1989	h+ leu1-32 ura4-(DS/E or D18) ade6-210 cwf14∆:hphMX natR-3xFLAG-ago1(∆intron) arb2::cDNA otr1R::ura4+	6A
sk1991	h+ leu1-32 ura4-(DS/E or D18) ade6-210 cwf14∆:hphMX arb2::cDNA ers1::cDNA otr1R::ura4+	6A
sk1921	h+ leu1-32 ura4-(DS/E or D18) ade6-210 cwf14∆::hphMX4 natR-3xFLAG-ago1(∆intron) ers1::cDNA otr1R::ura4+	6A
sk1032	h+ leu1-32 ura4-(DS/E or D18) ade6-210 otr1R::ura4+-hphMX6	6A,6B
sk1923	h+ leu1-32 ura4-(DS/E or D18) ade6-210 cwf14∆::hphMX4 otr1R::ura4+	6A,6B
sk1986	h+ leu1-32 ura4-(DS/E or D18) ade6-210 cwf14∆:hphMX natR-3xFLAG-ago1(∆intron) arb2::cDNA ers1::cDNA otr1R::ura4+	6A,6B
spj3966	h+ leu1-32 ura4-DS/E ade6-216 TAS-ura4+-tel2(L) clr4∆::KanMX6	7B
spj3931	h- leu1-32 his3-D1 ura4-DS/E ade6-? TAS-ura4+-tel2(L)	7B
sk1306	h+ leu1-32 ura4-DS/E ade6-210 TAS-ura4+-tel2(L) cwf14∆::natMX4	7B
sk1485	mat1Msmt0 leu1-32 his2 ura4-(DS/E or D18) ade6-210 prp10-1 otr1R::ura4+-hphMX	7D
sk1458	mat1Msmt0 leu1-32 his2 ura4-(DS/E or D18) ade6-210 cwf10-1 otr1R::ura4+-hphMX	7D
sk182	h+ leu1-32 ura4-DS/E ade6-210 Ch16-LEU2+::ade6+-TEL(pEN81)	7E
sk524	mat1Msmt0 leu1-32 his2 ura4-DS/E ade6-210 cwf14∆::kanMX4 Ch16-LEU2+::ade6+-TEL(pEN81)	7E
sk568	h+ leu1-32 ura4-DS/E ade6-210 dcr1∆::kanMX6 Ch16-LEU2+::ade6+-TEL(pEN81)	7E
sk1587	mat1Msmt0 leu1-32 his2 ura4-(DS/E or D18) ade6-210 Ch16-LEU2+::ade6+-TEL(pEN81) otr1R::ura4+	7E
sk1727	mat1Msmt0 leu1-32 his2 ura4-(DS/E or D18) ade6-210 cwf14-F26L-13myc::kanMX6 Ch16-LEU2+::ade6+-TEL(pEN81) otr1R::ura4+	7E
sk1721	mat1Msmt0 leu1-32 his2 ura4-(DS/E or D18) ade6-210 cwf14-F26L-13myc::kanMX6 tpz1+::cDNA-hphMX6 Ch16-LEU2+::ade6+-TEL(pEN81) otr1R::ura4+	7E
sk1586	h+ leu1-32 ura4-(DS/E or D18) ade6-210 Ch16-LEU2+::ade6+-TEL(pEN81) otr1R::ura4+	7E
sk1702	h+ leu1-32 ura4-(DS/E or D18) ade6-210 cwf10-1 Ch16-LEU2+::ade6+-TEL(pEN81) otr1R::ura4+	7E
sk1691	h+ leu1-32 ura4-(DS/E or D18) ade6-210 cwf10-1 tpz1+::cDNA-hphMX6 Ch16-LEU2+::ade6+-TEL(pEN81) otr1R::ura4+	7E
sk1511	mat1Msmt0 leu1-32 his2 ura4-DS/E ade6-210 cwf14-F26L-13myc::kanMX6	7F
sk1725	mat1Msmt0 leu1-32 his2 ura4-(DS/E or D18) ade6-210 cwf14-F26L-13myc::kanMX6 tpz1+::cDNA-hphMX6	7F
sk1732	mat1Msmt0 leu1-32 his2 ura4-DS/E ade6-210 cwf14∆::kanMX4 tpz1+::cDNA-hphMX6	7F
sk1697	mat1Msmt0 leu1-32 his2 ura4-(DS/E or D18) ade6-210 cwf10-1 tpz1+::cDNA-hphMX6	7F
JW1705	mat1Msmt0 leu1-32 his2 (ura4-DS/E or ura4-) ade6-210 tpz1-5flag::KanMX6	7F
sk1618	mat1Msmt0 leu1-32 his2 ura4-DS/E ade6-210 natR-3xFLAG-ago1(∆intron) otr1R::ura4+	S1
sk1895	mat1Msmt0 leu1-32 his2 ura4-DS/E ade6-210 arb2::cDNA otr1R::ura4+	S1
sk1901	mat1Msmt0 leu1-32 his2 ura4-(DS/E or D18) ade6-210 ers1::cDNA otr1R::ura4+	S1
sk1577	h+ leu1-32 ura4-(DS/E or D18) ade6-210 natR-3xFlag-Ago1	S2
sk1588	h+ leu1-32 ura4-DS/E ade6-210 natR-3xFlag-Ago1 cwf14∆::kanMX4 otr1R::ura4+	S2
sk1579	h+ leu1-32 ura4-(DS/E or D18) ade6-210 natR-3xFlag-Ago1 cwf10-1 otr1R::ura4+	S2
sk1619	mat1Msmt0 leu1-32 his2 ura4-DS/E ade6-216 natR-3xFLAG-ago1(∆intron) otr1R::ura4+	S2
sk1657	h+ leu1-32 ura4-(DS/E or D18) ade6-210 cwf14∆::kanMX4 natR-3xFLAG-ago1(∆intron) otr1R::ura4+	S2
sk1946	mat1Msmt0 leu1-32 his2 ura4(DS/E or D18) ade6∆::kanMX6 otr1R::ade6+	S3
sk1948	mat1Msmt0 leu1-32 his2 ura4(DS/E or D18) cwf10-1 ade6∆::kanMX6 otr1R::ade6+	S3
sk1945	mat1Msmt0 leu1-32 his2 ura4(DS/E or D18) cwf10-1 natR-3xFLAG-ago1(∆intron) ade6∆::kanMX6 otr1R::ade6+	S3
xt501	h+ leu1-32 ura4-DS/E ade6-210 ch16 (m23::ura4 Tel72 ade6-216)	S4
xt587	h+ leu1-32 ura4-DS/E ade6-210 poz1∆::KanMX6 ch16 (m23::ura4 Tel72 ade6-216)	S4
JW1731	h+ leu1-32 ura4-(DS/E or D18) ade6-210 tpz1-5flag::KanMX6 Ch16 (m23::ura4 Tel72 ade6-216)	S4
