# Supplementary material for: The Proper Splicing of RNAi Factors Is Critical for Pericentric Heterochromatin Assembly in Fission Yeast
Source: PLoS Genet. 2014 May 29;10(5):e1004334. doi: 10.1371/journal.pgen.1004334 (PMC4038458; doi:10.1371/journal.pgen.1004334)
Supplement: Table S6 — DNA oligos used in this study. (XLSX) [file pgen.1004334.s010.xlsx]

## Sheet: S6 - primers
Name	Sequence	Figure
dh RT 1	AATGACAAAGGTGCCGAATC	1D,2B,2C,6B
dh RT 2	CGTTGAATGTTGTTGCTTTCA
Act1 RTg A	AACCCTCAGCTTTGGGTCTT	1D,2B,7C,7F
Act1 RTg B	TTTGCATACGATCGGCAATA
ura4 RT1	TACCTTTGGGACGTGGTCTC	2B,2C,6B
ura4 RT2	AGGAAATCGACGACCAGCTA
Act1 RTp A	GGTGGTATGAAGCCGTTGAT	2C,3B,6B,7D,S3
Act1 RTp B	AGTGCTAACGCTGTGTGTGG
cen dh siRNA probe-fw	TACTGTCATTAGG ATATGCTCA	2D
cen dh siRNA probe-rv	GAAAACACATCGTTGTCTTCAGAG
ura4_R2_fwd	TCATTACGGTCTGGCATCAAC	3B
ura4_R2_rev	TCATCCTCCATTTCTCAAAGTCC
ura4_R3_fwd	CCTTGGTAAACTCTCCGTTC	3B
ura4_R3_rev	GGCTTGGAAGAAGTCTTTCG
ago1-splA	GGTTATGGAGGGTTGGGCAA	5D
ago1-splB	ATTTCTCGAGGGTGCGACTC
arb2-ex1f	AGTTACCAAAGATAAAGAGTACAACGA	5D
arb2-ex2r	TGTGGTTCTGACGGTGAAGA
arb2-ex2f	CCCTCTGCGCTATTATGGGA	5D
arb2-ex4r	AGTGCTCACTGAATTGGACA
arb2-ex4f	TGAAGAGCTTCATGACCCCG	5D
arb2-ex6r	TCTCAAGCAAAACATCGCCA
ers1-ex1f	GCATGTACCATCTGTAAGCTCG	5D
ers1-ex5r1	TTCCTTCCCATTCAAAAGGAGT
ers1-ex6f	CGGTGTGGGAAGCTTATACT	5D
ers1-exZr	TGTCGAGACAAACGAAGGCT
dsh1-ex1f1	ATGGCAGAAAATAAGAAATTTTCAATAAGAAAAAAAC	5D
dsh1-ex6r	ACATTAAATAAAGATGCTGAAACGAAA
dsh1-ex6f	CCTAGCGGGTGGTATCTTGA	5D
dsh1-ex9r	TCGTGTGCTTCAAACCGAGT
tpz1-splA	TGTCGTCTGGGGTAGAAGGT	7A
tpz1-splE	ACTGTCAAAAGCACTTTCAATCT
tpz1-splF	AAACGCAGATGTCCTTCCGA	7A
tpz1-splG	TGCCCAATGTCACGATACCT
tpz1-splH	CCTTATCTTGCTGCGCTTGC	7A
tpz1-splD	CCTCTTGCTTAACTTCTGGGGT
tlh1-RT-8	ATGCATCGTT TTCGTCTTCC	7C,7D,7F
tlh1-RT-9	TTCCATGTTGGCGATACAGA
ade6-C	TGAAAAAGCAGGCCAAGAGT	S3
ade6-G	ACATAAAGCGGACGATCACC
